# Supplementary material for: Comparative transcriptome analysis on candidate genes associated with fruiting body growth and development in Lyophyllum decastes
Source: PeerJ. 2023 Oct 26;11:e16288. doi: 10.7717/peerj.16288 (PMC10613438; doi:10.7717/peerj.16288)
Supplement: Supplemental Information 2 — Table S1 Summary of the raw transcriptome sequencing data on the samples of the five stages during the fruiting body developmental period of L. decastes. Table S2 Summary of the clean transcriptome sequencing data on the samples of the five stages during the fruiting body developmental period of L. decastes. Table S3 Summary of the transcriptome sequencing data for assembled transcripts and unigenes of L. decastes. Table S4 Summarized annotation data on the unigenes of L. decastes in different databases. Table S5 All DEGs generated from all comparisons in L. decastes (PI vs VM, YF vs PI, MSF vs YF,MF vs MSF, MF vs YF, MF vs PI, MF vs VM). Table S6 GO enrichment analysis of all DEGs among the contrasts (PI vs VM, YF vs PI, MSF vs YF,MF vs MSF, MF vs YF, MF vs PI, MF vs VM) in L. decastes. Table S7 KEGG pathway enrichment analysis of DEGs in comparisons PI vs VM, YF vs PI, MSF vs YF,MF vs MSF, MF vs YF, MF vs PI, MF vs VM. Table S8 The FPKM values of ten genes used for qPCR analysis in RNA-Seq. Table S9 Gene-specific primers used for qRT-PCR. [file peerj-11-16288-s002.zip › Supplemental tables/Table S1.xlsx]

## Sheet: Sheet1
Table S1. Summary of the raw transcriptome sequencing data on the samples of the five stages during the fruiting body developmental period of L. decastes.
Sample	Length	Reads	Bases	Q20(%)	Q30(%)	GC(%)	N(ppm)
VM-1	150	46099296	6914894400	96.97	92.47	54.33	8.14
VM-2	150	57888834	8683325100	97.13	92.77	54.38	7.92
VM-3	150	44301284	6645092600	97	92.53	54.54	8.33
PI-1	150	48017546	7202631900	97.07	92.68	53.73	8.83
PI-2	150	40320546	6048081900	97.02	92.59	53.84	8.99
PI-3	150	19738586	7460787900	97.08	92.69	53.57	9.03
YF-1	150	48726828	7309024200	97.09	92.69	54.43	9.03
YF-2	150	45020908	6753136200	97.2	92.93	53.93	9.02
YF-3	150	52253682	7838052300	97.12	92.76	53.55	8.3
MSF-1	150	50682448	7602367200	97.14	92.8	53.73	9.43
MSF-2	150	15679826	7751973900	96.98	92.49	53.78	9.2
MSF-3	150	52367800	7855170000	97.25	93.02	54.1	9.34
MF-1	150	60941128	9141169200	96.91	92.33	54.17	8.77
MF-2	150	48439234	7265885100	97.13	92.77	54.51	9.16
MF-3	150	50354522	7553178300	7.13	92.78	53.7	9.02
