# Supplementary material for: Comparative transcriptome analysis on candidate genes associated with fruiting body growth and development in Lyophyllum decastes
Source: PeerJ. 2023 Oct 26;11:e16288. doi: 10.7717/peerj.16288 (PMC10613438; doi:10.7717/peerj.16288)
Supplement: Supplemental Information 2 — Table S1 Summary of the raw transcriptome sequencing data on the samples of the five stages during the fruiting body developmental period of L. decastes. Table S2 Summary of the clean transcriptome sequencing data on the samples of the five stages during the fruiting body developmental period of L. decastes. Table S3 Summary of the transcriptome sequencing data for assembled transcripts and unigenes of L. decastes. Table S4 Summarized annotation data on the unigenes of L. decastes in different databases. Table S5 All DEGs generated from all comparisons in L. decastes (PI vs VM, YF vs PI, MSF vs YF,MF vs MSF, MF vs YF, MF vs PI, MF vs VM). Table S6 GO enrichment analysis of all DEGs among the contrasts (PI vs VM, YF vs PI, MSF vs YF,MF vs MSF, MF vs YF, MF vs PI, MF vs VM) in L. decastes. Table S7 KEGG pathway enrichment analysis of DEGs in comparisons PI vs VM, YF vs PI, MSF vs YF,MF vs MSF, MF vs YF, MF vs PI, MF vs VM. Table S8 The FPKM values of ten genes used for qPCR analysis in RNA-Seq. Table S9 Gene-specific primers used for qRT-PCR. [file peerj-11-16288-s002.zip › Supplemental tables/Table S2.xlsx]

## Sheet: Sheet1
Table S1. Summary of the clean transcriptome sequencing data on the samples of the five stages during the fruiting body developmental period of L. decastes.
Sample	Clean Reads	Clean Bases	Q20 (%)	Q30 (%)	GC (%)	N (ppm)	Total mapped
VM-1	45866742	6824396767	97.35	92.99	54.39	3.5	34747516(75.76%)
VM-2	57616816	8571192704	97.48	93.25	54.45	3.22	43582790(75.64%)
VM-3	44079054	6556735977	97.38	93.05	54.61	3.35	32156270(72.95%)
PI-1	47766206	7106546066	97.43	93.15	53.8	3.35	39603730(82.91%)
PI-2	40099804	5967072902	97.4	93.1	53.91	3.41	33248142(82.91%)
PI-3	49474266	7359107281	97.45	93.19	53.64	3.39	41420454(83.72%)
YF-1	50094672	7453113773	97.48	93.26	53.77	3.5	41938882(83.72%)
YF-2	44789710	6662407613	97.55	93.42	54	3.47	37297814(83.27%)
YF-3	51395632	7742698182	97.46	93.22	53.61	3.42	42537458(82.76%)
MSF-1	50426932	7505432942	97.49	93.28	53.8	3.58	41517108(82.33%)
MSF-2	52026046	7646665964	97.36	93.01	53.85	3.48	43284370(83.20%)
MSF-3	52458256	7646665964	97.36	93.01	53.85	3.48	44239086(84.33%)
MF-1	60597304	9008087161	97.3	92.86	54.24	3.38	50613498(83.52%)
MF-2	48181102	7168658464	97.49	93.26	54.59	3.47	39740778(82.48%)
MF-3	48470196	7033301323	97.52	93.32	54.33	3.25	40199032(82.94%)
Total	743342738	110252083083					606126928(81.54%)
