# Supplementary material for: Comparative transcriptome analysis on candidate genes associated with fruiting body growth and development in Lyophyllum decastes
Source: PeerJ. 2023 Oct 26;11:e16288. doi: 10.7717/peerj.16288 (PMC10613438; doi:10.7717/peerj.16288)
Supplement: Supplemental Information 2 — Table S1 Summary of the raw transcriptome sequencing data on the samples of the five stages during the fruiting body developmental period of L. decastes. Table S2 Summary of the clean transcriptome sequencing data on the samples of the five stages during the fruiting body developmental period of L. decastes. Table S3 Summary of the transcriptome sequencing data for assembled transcripts and unigenes of L. decastes. Table S4 Summarized annotation data on the unigenes of L. decastes in different databases. Table S5 All DEGs generated from all comparisons in L. decastes (PI vs VM, YF vs PI, MSF vs YF,MF vs MSF, MF vs YF, MF vs PI, MF vs VM). Table S6 GO enrichment analysis of all DEGs among the contrasts (PI vs VM, YF vs PI, MSF vs YF,MF vs MSF, MF vs YF, MF vs PI, MF vs VM) in L. decastes. Table S7 KEGG pathway enrichment analysis of DEGs in comparisons PI vs VM, YF vs PI, MSF vs YF,MF vs MSF, MF vs YF, MF vs PI, MF vs VM. Table S8 The FPKM values of ten genes used for qPCR analysis in RNA-Seq. Table S9 Gene-specific primers used for qRT-PCR. [file peerj-11-16288-s002.zip › Supplemental tables/Table S4.xlsx]

## Sheet: Sheet1
Table S3 Summarized annotation data on the unigenes of L. decastes in different databases.
Database	Number of Unigenes	Percentage (%)
NR	10907	70.59
COG	5324	34.46
SwissProt	6454	41.77
KEGG	6650	43.04
Annotated in all Databases	912	5.90
Annotated in at least one Database	11783	76.84
