# Supplementary material for: Comparative transcriptome analysis on candidate genes associated with fruiting body growth and development in Lyophyllum decastes
Source: PeerJ. 2023 Oct 26;11:e16288. doi: 10.7717/peerj.16288 (PMC10613438; doi:10.7717/peerj.16288)
Supplement: Supplemental Information 2 — Table S1 Summary of the raw transcriptome sequencing data on the samples of the five stages during the fruiting body developmental period of L. decastes. Table S2 Summary of the clean transcriptome sequencing data on the samples of the five stages during the fruiting body developmental period of L. decastes. Table S3 Summary of the transcriptome sequencing data for assembled transcripts and unigenes of L. decastes. Table S4 Summarized annotation data on the unigenes of L. decastes in different databases. Table S5 All DEGs generated from all comparisons in L. decastes (PI vs VM, YF vs PI, MSF vs YF,MF vs MSF, MF vs YF, MF vs PI, MF vs VM). Table S6 GO enrichment analysis of all DEGs among the contrasts (PI vs VM, YF vs PI, MSF vs YF,MF vs MSF, MF vs YF, MF vs PI, MF vs VM) in L. decastes. Table S7 KEGG pathway enrichment analysis of DEGs in comparisons PI vs VM, YF vs PI, MSF vs YF,MF vs MSF, MF vs YF, MF vs PI, MF vs VM. Table S8 The FPKM values of ten genes used for qPCR analysis in RNA-Seq. Table S9 Gene-specific primers used for qRT-PCR. [file peerj-11-16288-s002.zip › Supplemental tables/Table S5.xlsx]

## Sheet: PI vs VM
Table S4 All DEGs generated from all comparisons in L. decastes (PI vs VM, YF vs PI, MSF vs YF,MF vs MSF, MF vs YF, MF vs PI, MF vs VM).
geneID	log2 Ratio(PI/VM)	pvalue	padj	Up-Down-Regulation(PI/VM)
TRINITY_DN22487_c2_g1_i2	12.5565	1.34e-27	8.35e-26	up
TRINITY_DN22330_c4_g2_i1	11.6843	5.07e-22	2.2e-20	up
TRINITY_DN24619_c0_g1_i1	11.365	3.11e-20	1.14e-18	up
TRINITY_DN21925_c1_g1_i8	10.8977	2.71e-08	2.39e-07	up
TRINITY_DN23601_c4_g1	10.4319	5.83e-08	4.84e-07	up
TRINITY_DN23461_c2_g1_i4	10.0611	3.11e-14	5.95e-13	up
TRINITY_DN24293_c10_g1_i5	9.90412	7.56e-21	2.96e-19	up
TRINITY_DN16528_c0_g4_i1	9.82559	1.84e-06	1.15e-05	up
TRINITY_DN20791_c1_g3_i1	9.73021	5.17e-71	3.04e-68	up
TRINITY_DN23871_c0_g1_i1	8.72324	8.42e-13	1.34e-11	up
TRINITY_DN23721_c7_g1_i7	8.53883	6.16e-12	8.89e-11	up
TRINITY_DN24453_c5_g1_i2	8.53491	5.84e-19	1.91e-17	up
TRINITY_DN9395_c2_g2_i1	8.28647	1.03e-118	3.03e-115	up
TRINITY_DN24358_c3_g5_i10	8.19347	1.33e-11	1.81e-10	up
TRINITY_DN20951_c2_g1_i3	8.14397	5.7e-11	7.16e-10	up
TRINITY_DN20813_c3_g3_i1	8.06699	1.81e-11	2.41e-10	up
TRINITY_DN21081_c2_g1_i1	7.73497	9.1e-66	3.34e-63	up
TRINITY_DN9395_c2_g18_i1	7.61325	8.5e-13	1.35e-11	up
TRINITY_DN22757_c2_g1_i34	7.58746	1.36e-09	1.44e-08	up
TRINITY_DN21800_c0_g2_i6	7.43996	1.06e-64	3.58e-62	up
TRINITY_DN5071_c0_g1_i1	7.3396	9.3e-12	1.29e-10	up
TRINITY_DN21719_c0_g1_i6	7.16125	2.92e-08	2.55e-07	up
TRINITY_DN22806_c10_g1_i1	7.0783	2.34e-08	2.08e-07	up
TRINITY_DN22183_c0_g1_i6	7.04526	4.25e-05	0.000201559	up
TRINITY_DN21821_c2_g5_i2	7.04136	3.93e-08	3.37e-07	up
TRINITY_DN16793_c0_g3_i1	6.9	1.68e-90	2.11e-87	up
TRINITY_DN19797_c1_g1_i1	6.83258	7.12e-14	1.32e-12	up
TRINITY_DN24245_c4_g10_i1	6.8237	2.41e-06	1.47e-05	up
TRINITY_DN24128_c4_g1_i7	6.8067	8.93e-08	7.13e-07	up
TRINITY_DN23419_c5_g1_i6	6.78109	4.41e-07	3.09e-06	up
TRINITY_DN16528_c0_g3_i1	6.74058	2.03e-20	7.66e-19	up
TRINITY_DN9395_c2_g11_i1	6.73407	2.84e-07	2.07e-06	up
TRINITY_DN21696_c0_g2_i16	6.69912	2.29e-115	5.04e-112	up
TRINITY_DN15555_c0_g1_i1	6.67893	5.07e-19	1.69e-17	up
TRINITY_DN20932_c4_g1_i1	6.58861	2.7e-05	0.000134077	up
TRINITY_DN24549_c8_g22_i1	6.58739	7.7e-12	1.09e-10	up
TRINITY_DN23011_c3_g1_i6	6.5039	7.93e-07	5.31e-06	up
TRINITY_DN15555_c0_g1_i2	6.46512	1.57e-26	9.33e-25	up
TRINITY_DN21693_c0_g2_i14	6.36849	4.89e-22	2.13e-20	up
TRINITY_DN3094_c0_g2_i1	6.30874	3.19e-13	5.39e-12	up
TRINITY_DN15300_c1_g3_i2	6.26907	3.77e-06	2.21e-05	up
TRINITY_DN21800_c0_g2_i3	6.26072	0.000126785	0.000536551	up
TRINITY_DN29359_c0_g1_i1	6.25545	1.99e-14	3.87e-13	up
TRINITY_DN22115_c0_g1_i10	6.17334	6.59e-43	8.8e-41	up
TRINITY_DN22330_c4_g2_i6	6.16461	4.68e-06	2.71e-05	up
TRINITY_DN21696_c0_g2_i2	6.1363	5.33e-06	3.03e-05	up
TRINITY_DN22558_c1_g1_i7	6.10257	0.119265	0.21114	up
TRINITY_DN19623_c0_g1_i9	6.09222	1.39e-32	1.15e-30	up
TRINITY_DN23606_c4_g9_i1	6.05733	2.67e-19	9.1e-18	up
TRINITY_DN22150_c0_g1_i3	6.00089	1.52e-41	2e-39	up
TRINITY_DN23706_c2_g2_i11	5.98595	0.124892	0.218946	up
TRINITY_DN19622_c0_g3_i1	5.95025	4.18e-16	9.63e-15	up
TRINITY_DN21097_c4_g1_i2	5.76355	1.49e-55	3.74e-53	up
TRINITY_DN23476_c1_g2_i1	5.74399	0.000126128	0.000534541	up
TRINITY_DN23779_c1_g1_i14	5.73841	7.9e-05	0.000351398	up
TRINITY_DN3039_c0_g2_i1	5.73282	3.84e-12	5.67e-11	up
TRINITY_DN20515_c0_g1_i1	5.68958	5.17e-05	0.00024044	up
TRINITY_DN23779_c1_g1_i1	5.67999	1.16e-77	1.02e-74	up
TRINITY_DN11283_c0_g1_i1	5.64697	1.86e-05	9.55e-05	up
TRINITY_DN26294_c0_g1_i1	5.60517	0.000230299	0.00092529	up
TRINITY_DN3241_c3_g2_i1	5.58466	2.09e-10	2.45e-09	up
TRINITY_DN22762_c1_g1_i10	5.55905	6.1e-05	0.000279144	up
TRINITY_DN22710_c5_g6_i6	5.54464	1.16e-62	3.78e-60	up
TRINITY_DN21583_c0_g2_i1	5.53683	6.93e-67	2.65e-64	up
TRINITY_DN21811_c0_g1_i2	5.53543	6.84e-58	1.88e-55	up
TRINITY_DN18635_c0_g1_i7	5.48857	0.00018802	0.0007691	up
TRINITY_DN23086_c2_g1_i22	5.47841	0.000541072	0.00200648	up
TRINITY_DN20612_c1_g1_i15	5.43496	1.76e-67	7.73e-65	up
TRINITY_DN23606_c4_g9_i4	5.42519	3.85e-09	3.8e-08	up
TRINITY_DN12632_c0_g1_i1	5.41097	5.41e-37	5.88e-35	up
TRINITY_DN23022_c0_g1_i24	5.40119	5.24e-24	2.59e-22	up
TRINITY_DN18635_c0_g1_i3	5.39436	1.93e-43	2.74e-41	up
TRINITY_DN22609_c1_g4_i3	5.38245	2.65e-13	4.53e-12	up
TRINITY_DN29437_c0_g2_i1	5.37472	4.78e-11	6.05e-10	up
TRINITY_DN24413_c4_g2_i1	5.36983	2.6e-13	4.46e-12	up
TRINITY_DN23506_c4_g1_i6	5.36136	0.00027465	0.00108227	up
TRINITY_DN1303_c0_g1_i1	5.33	0.000266786	0.0010541	up
TRINITY_DN23810_c0_g2_i9	5.31347	7.78e-05	0.00034696	up
TRINITY_DN3494_c0_g1_i1	5.23461	1.61e-06	1.02e-05	up
TRINITY_DN9578_c0_g2_i1	5.23069	5.28e-06	3e-05	up
TRINITY_DN13983_c0_g1_i6	5.21122	0.000770043	0.00275583	up
TRINITY_DN21488_c0_g3_i3	5.19119	4.24e-44	6.12e-42	up
TRINITY_DN4749_c0_g2_i1	5.17177	1.59e-08	1.44e-07	up
TRINITY_DN21696_c0_g2_i13	5.17095	0.000696482	0.00251607	up
TRINITY_DN22330_c4_g2_i5	5.12829	5.51e-38	6.56e-36	up
TRINITY_DN22717_c2_g1_i2	5.09825	6.27e-71	3.25e-68	up
TRINITY_DN20791_c1_g2_i1	5.0975	8.89e-83	8.7e-80	up
TRINITY_DN21696_c0_g2_i27	5.02242	0.00163963	0.00541889	up
TRINITY_DN32674_c0_g1_i1	5.00018	3.11e-68	1.52e-65	up
TRINITY_DN16849_c0_g1_i1	4.96657	1.72e-05	8.93e-05	up
TRINITY_DN19967_c3_g1_i1	4.96281	1.03e-29	7.41e-28	up
TRINITY_DN12381_c0_g3_i1	4.91974	9.75e-30	7.1e-28	up
TRINITY_DN24459_c7_g6_i1	4.91224	0.0018442	0.00601378	up
TRINITY_DN23952_c5_g1_i5	4.87876	2.9e-05	0.000142714	up
TRINITY_DN22116_c2_g6_i2	4.85545	1.32e-07	1.02e-06	up
TRINITY_DN24579_c9_g25_i1	4.8549	1.86e-47	3.56e-45	up
TRINITY_DN25517_c0_g1_i1	4.84054	8.66e-17	2.14e-15	up
TRINITY_DN21835_c0_g2_i16	4.84034	1.39e-58	3.95e-56	up
TRINITY_DN23606_c4_g9_i2	4.81845	3.93e-14	7.46e-13	up
TRINITY_DN23706_c2_g2_i3	4.7923	8.99e-07	5.94e-06	up
TRINITY_DN24579_c6_g1_i1	4.78278	4.98e-06	2.86e-05	up
TRINITY_DN3241_c3_g3_i1	4.77657	1.44e-37	1.62e-35	up
TRINITY_DN20188_c0_g1_i6	4.75955	3.23e-57	8.63e-55	up
TRINITY_DN22861_c3_g1_i7	4.73851	9.85e-11	1.2e-09	up
TRINITY_DN11079_c0_g1_i3	4.72392	2.95e-51	6.84e-49	up
TRINITY_DN20721_c0_g1_i1	4.68564	3.74e-50	8.03e-48	up
TRINITY_DN9395_c2_g6_i1	4.67441	1.56e-45	2.54e-43	up
TRINITY_DN23175_c2_g1_i5	4.67213	0.000781802	0.00279224	up
TRINITY_DN22461_c2_g13_i1	4.60804	0.0114957	0.029582	up
TRINITY_DN9643_c0_g1_i2	4.60167	2.22e-51	5.3e-49	up
TRINITY_DN20193_c0_g2_i2	4.58826	0.00829561	0.0222301	up
TRINITY_DN24533_c2_g1_i7	4.58438	8.5e-101	1.25e-97	up
TRINITY_DN21285_c0_g2_i3	4.55511	2.02e-18	6.14e-17	up
TRINITY_DN22200_c0_g1_i4	4.54406	5e-29	3.42e-27	up
TRINITY_DN23952_c5_g1_i3	4.54025	7.63e-05	0.000340966	up
TRINITY_DN21333_c2_g1_i2	4.51699	6.75e-36	6.54e-34	up
TRINITY_DN19776_c0_g1_i2	4.49928	5.44e-122	2.39e-118	up
TRINITY_DN23175_c2_g1_i1	4.49259	0.00167551	0.00552712	up
TRINITY_DN22435_c1_g7_i29	4.4804	0.00863069	0.0229743	up
TRINITY_DN21568_c3_g3_i1	4.45356	5.2e-05	0.000241748	up
TRINITY_DN23819_c2_g2_i2	4.43667	2.16e-43	2.98e-41	up
TRINITY_DN22487_c2_g1_i1	4.4325	1.4e-10	1.68e-09	up
TRINITY_DN21252_c0_g1_i16	4.42211	5.37e-18	1.55e-16	up
TRINITY_DN7347_c0_g3_i1	4.38137	1.13e-05	6.05e-05	up
TRINITY_DN24411_c5_g1_i1	4.37907	0.00700255	0.0191613	up
TRINITY_DN22348_c2_g1_i1	4.31447	5.63e-37	6.05e-35	up
TRINITY_DN21583_c0_g3_i8	4.31361	0.00284656	0.00882202	up
TRINITY_DN17178_c0_g1_i1	4.26836	5.67e-16	1.28e-14	up
TRINITY_DN20872_c0_g1_i3	4.26832	0.0144298	0.036007	up
TRINITY_DN21214_c0_g1_i1	4.25147	0.0458795	0.0962628	up
TRINITY_DN22461_c2_g13_i6	4.21809	1.68e-08	1.52e-07	up
TRINITY_DN16099_c0_g1_i1	4.21716	1.48e-46	2.61e-44	up
TRINITY_DN22950_c0_g1_i1	4.18041	9.57e-13	1.51e-11	up
TRINITY_DN20193_c0_g2_i7	4.17915	0.0208324	0.0492632	up
TRINITY_DN21231_c0_g1_i1	4.15251	1.7e-27	1.04e-25	up
TRINITY_DN32647_c0_g1_i1	4.15162	2.25e-44	3.37e-42	up
TRINITY_DN21583_c0_g1_i1	4.1487	3.22e-59	9.47e-57	up
TRINITY_DN22461_c2_g13_i3	4.11214	1.58e-29	1.12e-27	up
TRINITY_DN21568_c4_g3_i1	4.08073	4.45e-36	4.5e-34	up
TRINITY_DN24042_c2_g2_i6	4.07985	4.11e-38	4.96e-36	up
TRINITY_DN8305_c0_g1_i2	4.04209	6.55e-18	1.88e-16	up
TRINITY_DN4726_c0_g1_i1	4.03342	0.00116438	0.00398578	up
TRINITY_DN23271_c1_g1_i5	4.02072	7.83e-24	3.79e-22	up
TRINITY_DN32158_c0_g1_i1	4.013	0.00904288	0.0238983	up
TRINITY_DN2622_c0_g1_i1	3.987	0.0202032	0.0480331	up
TRINITY_DN20598_c0_g1_i2	3.96551	9.4e-08	7.48e-07	up
TRINITY_DN20597_c0_g2_i7	3.96172	4.71e-57	1.22e-54	up
TRINITY_DN23606_c4_g1_i1	3.9609	4.58e-33	3.84e-31	up
TRINITY_DN21821_c2_g6_i1	3.95774	3.21e-37	3.53e-35	up
TRINITY_DN22806_c10_g1_i2	3.95012	0.0352304	0.0771027	up
TRINITY_DN22336_c2_g2_i19	3.93293	1.97e-14	3.85e-13	up
TRINITY_DN23363_c5_g1_i16	3.9316	1.37e-37	1.57e-35	up
TRINITY_DN21468_c2_g1_i4	3.9252	0.0368638	0.0801003	up
TRINITY_DN105_c0_g2_i1	3.91424	2.92e-23	1.38e-21	up
TRINITY_DN22605_c0_g4_i10	3.89798	0.0724488	0.141164	up
TRINITY_DN22659_c6_g1_i2	3.86433	1.27e-34	1.17e-32	up
TRINITY_DN22746_c0_g1_i1	3.86074	9.51e-34	8.55e-32	up
TRINITY_DN22407_c1_g1_i11	3.86064	0.00181296	0.00592288	up
TRINITY_DN3404_c0_g1_i1	3.86004	2.66e-39	3.3e-37	up
TRINITY_DN19218_c2_g1_i4	3.85235	0.000406383	0.00154805	up
TRINITY_DN19218_c2_g1_i5	3.83847	0.0167676	0.0409932	up
TRINITY_DN10325_c0_g1_i1	3.83595	1.28e-18	3.96e-17	up
TRINITY_DN24579_c9_g26_i1	3.82951	1.81e-11	2.41e-10	up
TRINITY_DN20681_c0_g1_i1	3.8281	2.74e-40	3.5e-38	up
TRINITY_DN23952_c5_g1_i7	3.79938	1.82e-06	1.14e-05	up
TRINITY_DN26404_c0_g1_i1	3.79896	0.000117905	0.000503569	up
TRINITY_DN21474_c1_g3_i28	3.79279	0.0147521	0.0366763	up
TRINITY_DN14576_c0_g4_i1	3.79274	4.57e-27	2.76e-25	up
TRINITY_DN22271_c0_g21_i1	3.77714	6.17e-06	3.46e-05	up
TRINITY_DN16733_c0_g2_i1	3.77427	8.43e-12	1.18e-10	up
TRINITY_DN32852_c0_g1_i1	3.75816	0.054626	0.111776	up
TRINITY_DN20329_c0_g2_i4	3.75052	8.07e-05	0.000358493	up
TRINITY_DN1814_c0_g3_i1	3.74214	2.58e-24	1.32e-22	up
TRINITY_DN1931_c0_g1_i1	3.73959	0.170671	0.280923	up
TRINITY_DN16352_c0_g1_i1	3.73959	0.170671	0.280923	up
TRINITY_DN21474_c1_g3_i1	3.73676	0.000168425	0.000694103	up
TRINITY_DN23175_c2_g1_i3	3.7353	1.8e-28	1.17e-26	up
TRINITY_DN27838_c0_g1_i1	3.71852	0.0645349	0.128525	up
TRINITY_DN20322_c0_g1_i1	3.70297	9.13e-31	7.25e-29	up
TRINITY_DN19586_c0_g1_i6	3.70227	7.34e-08	5.99e-07	up
TRINITY_DN21108_c1_g1_i6	3.70095	7.07e-06	3.93e-05	up
TRINITY_DN22725_c0_g5_i1	3.66699	8.49e-50	1.78e-47	up
TRINITY_DN21956_c1_g1_i3	3.66576	1.4e-17	3.79e-16	up
TRINITY_DN12371_c0_g2_i2	3.65818	0.0713346	0.139419	up
TRINITY_DN20932_c4_g1_i25	3.65654	5.75e-21	2.29e-19	up
TRINITY_DN21015_c0_g1_i2	3.63638	0.000471727	0.00177169	up
TRINITY_DN23844_c3_g1_i20	3.63633	1.1e-18	3.44e-17	up
TRINITY_DN20564_c1_g1_i11	3.63152	3.32e-21	1.35e-19	up
TRINITY_DN24533_c2_g1_i1	3.6189	0.123365	0.216917	up
TRINITY_DN24052_c1_g8_i1	3.61248	1.99e-21	8.2e-20	up
TRINITY_DN896_c1_g2_i1	3.60242	1.1e-05	5.91e-05	up
TRINITY_DN21821_c2_g7_i4	3.59314	0.0232064	0.0541073	up
TRINITY_DN25372_c0_g1_i1	3.59167	8.49e-12	1.19e-10	up
TRINITY_DN7696_c0_g1_i1	3.5839	2.14e-37	2.39e-35	up
TRINITY_DN10844_c0_g1_i1	3.57393	0.00555366	0.0203174	up
TRINITY_DN21289_c0_g1_i12	3.56986	7.28e-21	2.87e-19	up
TRINITY_DN23319_c1_g4_i20	3.56389	0.0483192	0.100624	up
TRINITY_DN4799_c0_g1_i1	3.54459	0.00541335	0.0153564	up
TRINITY_DN19256_c0_g1_i1	3.54394	0.0327128	0.0726195	up
TRINITY_DN26187_c0_g1_i1	3.54256	0.0325314	0.0723825	up
TRINITY_DN20463_c0_g1_i1	3.53924	0.130924	0.226991	up
TRINITY_DN23363_c5_g1_i12	3.53924	0.130924	0.226991	up
TRINITY_DN896_c1_g1_i1	3.53357	1.27e-19	4.42e-18	up
TRINITY_DN18876_c0_g1_i1	3.52462	0.000189035	0.000772894	up
TRINITY_DN23606_c4_g9_i6	3.52421	7.83e-20	2.77e-18	up
TRINITY_DN23229_c1_g1_i6	3.51699	4.89e-61	1.54e-58	up
TRINITY_DN29460_c1_g1_i1	3.51059	4.55e-67	1.82e-64	up
TRINITY_DN21029_c0_g3_i2	3.50675	3.59e-73	2.43e-70	up
TRINITY_DN18095_c0_g1_i1	3.49418	3.15e-20	1.15e-18	up
TRINITY_DN19066_c0_g1_i1	3.46931	3.9e-29	2.71e-27	up
TRINITY_DN21108_c1_g1_i1	3.43553	9.03e-09	8.47e-08	up
TRINITY_DN12224_c0_g1_i1	3.43541	1.64e-05	8.51e-05	up
TRINITY_DN22377_c1_g2_i13	3.40631	2.58e-06	2.39e-05	Down
TRINITY_DN22271_c0_g1_i4	3.39715	3.86e-05	0.00018473	up
TRINITY_DN20454_c1_g2_i8	3.39066	0.0431459	0.0915163	up
TRINITY_DN8305_c0_g1_i4	3.38647	2.25e-09	2.3e-08	up
TRINITY_DN23375_c2_g2_i5	3.37714	0.00201941	0.00652475	up
TRINITY_DN1206_c0_g2_i1	3.37422	3.84e-15	7.99e-14	up
TRINITY_DN21491_c1_g1_i6	3.37186	2.87e-14	5.52e-13	up
TRINITY_DN24052_c1_g5_i1	3.36977	0.117904	0.209151	up
TRINITY_DN23952_c5_g1_i6	3.36977	0.117904	0.209151	up
TRINITY_DN17566_c0_g2_i1	3.36948	5.32e-19	1.75e-17	up
TRINITY_DN21876_c0_g1_i4	3.36927	0.0480417	0.100117	up
TRINITY_DN22271_c0_g1_i1	3.36777	3.63e-26	2.1e-24	up
TRINITY_DN21876_c0_g1_i10	3.362	0.0171874	0.0418454	up
TRINITY_DN20763_c0_g4_i1	3.3607	2.18e-25	1.21e-23	up
TRINITY_DN21811_c0_g1_i7	3.35761	2.05e-24	1.08e-22	up
TRINITY_DN19726_c0_g1_i1	3.35344	1.95e-05	9.99e-05	up
TRINITY_DN23569_c7_g2_i4	3.35061	5.42e-45	8.38e-43	up
TRINITY_DN21939_c1_g1_i16	3.35011	0.069878	0.137004	up
TRINITY_DN21029_c0_g3_i1	3.34409	9.06e-25	4.9e-23	up
TRINITY_DN15645_c0_g1_i1	3.3433	1.38e-05	7.26e-05	up
TRINITY_DN3241_c2_g2_i1	3.34156	0.0692787	0.13616	up
TRINITY_DN21082_c11_g1_i1	3.33511	7.47e-21	2.94e-19	up
TRINITY_DN21214_c0_g1_i10	3.33068	9.26e-12	1.29e-10	up
TRINITY_DN20590_c0_g1_i2	3.32161	0.268849	0.398726	up
TRINITY_DN23706_c2_g2_i5	3.32161	0.268849	0.398726	up
TRINITY_DN23597_c11_g8_i5	3.31301	6.3e-20	2.25e-18	up
TRINITY_DN23706_c2_g2_i8	3.30671	0.190446	0.305706	up
TRINITY_DN21821_c2_g6_i3	3.30671	0.190446	0.305706	up
TRINITY_DN13983_c0_g1_i5	3.30545	6.88e-09	6.62e-08	up
TRINITY_DN22039_c0_g9_i2	3.30316	8.94e-05	0.000392242	up
TRINITY_DN22271_c0_g3_i1	3.30264	2.67e-16	6.32e-15	up
TRINITY_DN21497_c0_g1_i11	3.30045	5.2e-18	1.51e-16	up
TRINITY_DN23754_c2_g1_i6	3.29665	1.8e-36	1.89e-34	up
TRINITY_DN21876_c0_g1_i3	3.29535	5.39e-12	7.88e-11	up
TRINITY_DN23708_c1_g1_i4	3.29412	0.000412389	0.00156754	up
TRINITY_DN19887_c0_g1_i8	3.28977	5.15e-19	1.71e-17	up
TRINITY_DN16516_c0_g1_i1	3.2711	3.94e-29	2.71e-27	up
TRINITY_DN4578_c0_g1_i1	3.26526	0.191782	0.307387	up
TRINITY_DN2824_c0_g2_i1	3.26071	2.7e-15	5.71e-14	up
TRINITY_DN24183_c4_g1_i8	3.25878	1.23e-18	3.8e-17	up
TRINITY_DN22461_c2_g13_i10	3.23824	0.00325457	0.00988487	up
TRINITY_DN23603_c1_g1_i1	3.22128	9.44e-48	1.93e-45	up
TRINITY_DN20932_c4_g1_i20	3.21916	0.212284	0.332285	up
TRINITY_DN21127_c0_g1_i1	3.21916	0.212284	0.332285	up
TRINITY_DN8077_c0_g2_i1	3.19804	7.45e-09	7.1e-08	up
TRINITY_DN23319_c1_g4_i4	3.1949	0.0892351	0.166897	up
TRINITY_DN20030_c0_g1_i1	3.1838	1.91e-22	8.7e-21	up
TRINITY_DN21474_c1_g3_i25	3.18324	0.219894	0.340665	up
TRINITY_DN24299_c4_g2_i1	3.18324	0.219894	0.340665	up
TRINITY_DN20564_c1_g1_i8	3.18324	0.219894	0.340665	up
TRINITY_DN11789_c0_g3_i2	3.17751	8.41e-23	3.86e-21	up
TRINITY_DN20615_c1_g2_i1	3.17326	2.59e-30	1.97e-28	up
TRINITY_DN9395_c2_g9_i1	3.16802	5.13e-21	2.07e-19	up
TRINITY_DN20005_c0_g1_i2	3.16484	1.27e-05	6.73e-05	up
TRINITY_DN17081_c0_g1_i2	3.16043	6.81e-46	1.15e-43	up
TRINITY_DN9924_c0_g1_i1	3.15415	0.000424683	0.0016101	up
TRINITY_DN18405_c0_g2_i1	3.15358	0.319824	0.454753	up
TRINITY_DN23825_c0_g10_i19	3.15137	1.44e-14	2.86e-13	up
TRINITY_DN24738_c0_g1_i1	3.14976	4.88e-18	1.42e-16	up
TRINITY_DN20510_c0_g1_i8	3.14823	0.0205912	0.0487549	up
TRINITY_DN20000_c0_g1_i1	3.14617	6.82e-37	7.24e-35	up
TRINITY_DN22271_c0_g2_i1	3.12914	0.0234772	0.0545942	up
TRINITY_DN21753_c1_g1_i4	3.12761	2.75e-12	4.11e-11	up
TRINITY_DN23821_c3_g2_i17	3.11554	6.18e-28	3.91e-26	up
TRINITY_DN15454_c0_g1_i1	3.11546	3.09e-21	1.26e-19	up
TRINITY_DN24245_c4_g15_i1	3.11507	4.06e-09	4e-08	up
TRINITY_DN24549_c8_g9_i1	3.09788	0.00654175	0.0181028	up
TRINITY_DN19645_c1_g1_i1	3.08444	0.104151	0.189094	up
TRINITY_DN21696_c0_g2_i1	3.08118	8.67e-19	2.74e-17	up
TRINITY_DN23298_c1_g10_i23	3.07226	2.33e-23	1.11e-21	up
TRINITY_DN22487_c2_g1_i5	3.06608	8.72e-08	6.99e-07	up
TRINITY_DN23113_c0_g2_i2	3.06561	0.0499935	0.103548	up
TRINITY_DN32263_c0_g1_i1	3.06388	0.252548	0.379016	up
TRINITY_DN23538_c3_g2_i2	3.0571	2.89e-12	4.31e-11	up
TRINITY_DN21564_c1_g3_i5	3.05246	1.71e-30	1.33e-28	up
TRINITY_DN20264_c0_g1_i2	3.04982	9.31e-12	1.29e-10	up
TRINITY_DN24128_c4_g1_i3	3.04622	1.68e-14	3.32e-13	up
TRINITY_DN16835_c0_g3_i1	3.04293	1.01e-24	5.42e-23	up
TRINITY_DN21285_c0_g2_i2	3.02944	4.8e-36	4.75e-34	up
TRINITY_DN22012_c0_g2_i10	3.02711	0.00124632	0.00422684	up
TRINITY_DN7143_c0_g1_i1	3.02053	0.0843572	0.159159	up
TRINITY_DN23427_c5_g1_i5	3.01825	9.42e-08	7.48e-07	up
TRINITY_DN1533_c0_g2_i1	3.00606	1.41e-22	6.42e-21	up
TRINITY_DN32704_c0_g1_i1	2.99577	5.2e-12	7.62e-11	up
TRINITY_DN10092_c0_g2_i1	2.99118	7.69e-23	3.55e-21	up
TRINITY_DN29581_c0_g1_i1	2.99027	0.0393617	0.0847961	up
TRINITY_DN8347_c0_g1_i1	2.98802	6.06e-15	1.24e-13	up
TRINITY_DN24533_c1_g1_i1	2.97082	0.0699269	0.137039	up
TRINITY_DN20598_c0_g1_i1	2.96754	0.0913268	0.170195	up
TRINITY_DN15198_c1_g2_i2	2.9604	9.13e-11	1.11e-09	up
TRINITY_DN22271_c0_g3_i2	2.95981	0.281839	0.412973	up
TRINITY_DN20556_c2_g1_i1	2.95981	0.281839	0.412973	up
TRINITY_DN19920_c0_g1_i1	2.95981	0.281839	0.412973	up
TRINITY_DN1465_c0_g2_i1	2.95981	0.281839	0.412973	up
TRINITY_DN21835_c0_g2_i3	2.95716	3.21e-13	5.42e-12	up
TRINITY_DN7953_c0_g4_i1	2.95642	3.63e-30	2.73e-28	up
TRINITY_DN20841_c0_g1_i1	2.94443	7.44e-08	6.05e-07	up
TRINITY_DN26560_c0_g1_i1	2.93313	2.35e-08	2.09e-07	up
TRINITY_DN9761_c0_g1_i1	2.93217	4.43e-24	2.21e-22	up
TRINITY_DN21121_c1_g2_i1	2.93126	0.000204026	0.000827277	up
TRINITY_DN20965_c3_g1_i2	2.92775	0.385221	0.52106	up
TRINITY_DN15198_c1_g2_i3	2.92775	0.385221	0.52106	up
TRINITY_DN20378_c0_g5_i1	2.92775	0.385221	0.52106	up
TRINITY_DN18529_c0_g7_i1	2.92775	0.385221	0.52106	up
TRINITY_DN21252_c0_g1_i25	2.90653	7.01e-29	4.71e-27	up
TRINITY_DN10284_c0_g1_i3	2.904	6.38e-11	7.96e-10	up
TRINITY_DN23067_c2_g1_i8	2.90389	0.000195025	0.000793934	up
TRINITY_DN226_c0_g2_i1	2.90388	3.74e-18	1.11e-16	up
TRINITY_DN24245_c4_g11_i1	2.90083	5.21e-05	0.000242052	up
TRINITY_DN31023_c0_g1_i1	2.89019	1.09e-13	1.99e-12	up
TRINITY_DN22281_c1_g1_i2	2.88706	6.26e-22	2.68e-20	up
TRINITY_DN20958_c2_g2_i28	2.8854	5.65e-13	9.11e-12	up
TRINITY_DN20079_c0_g1_i1	2.88111	0.116319	0.206933	up
TRINITY_DN20442_c1_g2_i1	2.8779	0.308439	0.442501	up
TRINITY_DN20255_c1_g1_i1	2.8779	0.308439	0.442501	up
TRINITY_DN21990_c1_g5_i4	2.86551	0.14569	0.247779	up
TRINITY_DN22330_c2_g2_i1	2.8551	0.111842	0.200252	up
TRINITY_DN15391_c0_g1_i1	2.85372	4.42e-06	2.57e-05	up
TRINITY_DN22336_c2_g2_i20	2.84334	5.56e-07	3.84e-06	up
TRINITY_DN19590_c0_g1_i5	2.83956	6.25e-12	8.99e-11	up
TRINITY_DN22627_c0_g2_i2	2.83951	1.52e-11	2.05e-10	up
TRINITY_DN22329_c0_g1_i19	2.83859	4.14e-16	9.57e-15	up
TRINITY_DN3516_c0_g2_i1	2.83486	1.02e-13	1.88e-12	up
TRINITY_DN21851_c2_g2_i3	2.83169	2.52e-07	1.86e-06	up
TRINITY_DN1461_c0_g1_i1	2.8311	4.66e-27	2.79e-25	up
TRINITY_DN24245_c2_g1_i1	2.81832	0.217563	0.338444	up
TRINITY_DN17695_c0_g3_i1	2.81752	0.0137	0.0344101	up
TRINITY_DN21058_c0_g19_i1	2.81697	0.118745	0.210328	up
TRINITY_DN22218_c1_g1_i9	2.81277	6.63e-17	1.68e-15	up
TRINITY_DN24266_c5_g9_i5	2.80559	0.111072	0.199279	up
TRINITY_DN19781_c0_g1_i1	2.80151	1.95e-35	1.85e-33	up
TRINITY_DN23852_c1_g1_i1	2.7907	3.51e-20	1.27e-18	up
TRINITY_DN23143_c8_g2_i6	2.78578	3.98e-18	1.17e-16	up
TRINITY_DN23738_c3_g1_i9	2.78317	0.016777	0.0410047	up
TRINITY_DN23363_c5_g1_i3	2.78111	9.5e-09	8.87e-08	up
TRINITY_DN22983_c7_g1_i2	2.77866	0.021038	0.0497091	up
TRINITY_DN19218_c2_g1_i1	2.76803	1.19e-19	4.16e-18	up
TRINITY_DN21127_c0_g1_i2	2.76418	0.000154217	0.000640039	up
TRINITY_DN21719_c0_g1_i18	2.75635	0.137194	0.235729	up
TRINITY_DN13085_c0_g4_i1	2.75233	1.22e-25	6.82e-24	up
TRINITY_DN13166_c0_g1_i1	2.74836	0.0254008	0.0583436	up
TRINITY_DN21082_c8_g2_i1	2.74527	9.42e-18	2.63e-16	up
TRINITY_DN24236_c8_g3_i4	2.7389	0.444241	0.57452	up
TRINITY_DN19383_c0_g5_i1	2.73485	6.42e-13	1.03e-11	up
TRINITY_DN24123_c2_g14_i1	2.73477	0.438321	0.568633	up
TRINITY_DN21696_c0_g2_i26	2.73477	0.438321	0.568633	up
TRINITY_DN26449_c0_g1_i1	2.73477	0.438321	0.568633	up
TRINITY_DN990_c0_g1_i1	2.73477	0.438321	0.568633	up
TRINITY_DN20798_c0_g1_i2	2.73434	0.000596636	0.00218857	up
TRINITY_DN23995_c4_g1_i1	2.73397	0.0553286	0.112952	up
TRINITY_DN20157_c0_g1_i2	2.7293	0.134807	0.232488	up
TRINITY_DN21971_c0_g1_i4	2.70975	0.0428342	0.0910744	up
TRINITY_DN8977_c0_g1_i1	2.70737	1.63e-06	1.03e-05	up
TRINITY_DN20932_c4_g1_i14	2.70481	2.47e-15	5.26e-14	up
TRINITY_DN20683_c0_g1_i17	2.70375	8.69e-13	1.38e-11	up
TRINITY_DN7815_c0_g1_i1	2.70293	0.000460147	0.00173263	up
TRINITY_DN21959_c3_g9_i2	2.69818	5.71e-11	7.16e-10	up
TRINITY_DN21583_c0_g3_i2	2.69735	9.29e-22	3.95e-20	up
TRINITY_DN23738_c3_g1_i12	2.69571	2.68e-09	2.71e-08	up
TRINITY_DN22330_c4_g2_i2	2.68039	1.75e-17	4.73e-16	up
TRINITY_DN21583_c0_g3_i6	2.66422	1.71e-18	5.24e-17	up
TRINITY_DN18423_c0_g6_i1	2.66345	3e-36	3.11e-34	up
TRINITY_DN5553_c0_g2_i1	2.65277	1.96e-07	1.47e-06	up
TRINITY_DN22200_c0_g1_i2	2.64904	7.26e-11	9.01e-10	up
TRINITY_DN26157_c0_g1_i1	2.64518	8.75e-29	5.8e-27	up
TRINITY_DN22500_c1_g1_i7	2.64258	1.37e-25	7.63e-24	up
TRINITY_DN21889_c1_g3_i11	2.64146	0.0980812	0.180038	up
TRINITY_DN21584_c1_g2_i4	2.63962	4.18e-14	7.91e-13	up
TRINITY_DN21583_c0_g3_i1	2.63609	2.92e-05	0.000143473	up
TRINITY_DN21268_c0_g1_i22	2.62346	7.47e-12	1.06e-10	up
TRINITY_DN21474_c1_g3_i16	2.62201	3.41e-24	1.73e-22	up
TRINITY_DN22271_c0_g22_i1	2.61798	2.06e-18	6.24e-17	up
TRINITY_DN21658_c0_g1_i5	2.61306	0.212506	0.332515	up
TRINITY_DN2437_c0_g1_i1	2.61256	7.53e-23	3.49e-21	up
TRINITY_DN23490_c4_g2_i2	2.60906	0.00230146	0.00734186	up
TRINITY_DN29285_c0_g1_i1	2.60122	1.84e-07	1.39e-06	up
TRINITY_DN22588_c1_g1_i19	2.60022	4.48e-15	9.27e-14	up
TRINITY_DN19547_c0_g1_i1	2.59551	5.06e-15	1.04e-13	up
TRINITY_DN22404_c0_g1_i3	2.59459	1.97e-15	4.26e-14	up
TRINITY_DN22221_c0_g1_i18	2.59323	2.11e-05	0.000107453	up
TRINITY_DN21069_c0_g1_i9	2.59045	1.25e-09	1.33e-08	up
TRINITY_DN19763_c0_g3_i1	2.5861	1.24e-09	1.32e-08	up
TRINITY_DN27767_c0_g1_i1	2.5852	0.10656	0.192599	up
TRINITY_DN9816_c0_g3_i1	2.57961	0.130401	0.226512	up
TRINITY_DN23399_c3_g1_i3	2.57215	4.44e-35	4.12e-33	up
TRINITY_DN24413_c4_g4_i1	2.57027	3.3e-09	3.29e-08	up
TRINITY_DN32476_c0_g1_i1	2.56285	3.05e-06	1.83e-05	up
TRINITY_DN2521_c0_g1_i1	2.55736	3.97e-13	6.59e-12	up
TRINITY_DN19645_c1_g2_i1	2.55621	7.42e-06	4.1e-05	up
TRINITY_DN9159_c0_g1_i2	2.55547	5.17e-07	3.58e-06	up
TRINITY_DN20600_c1_g1_i1	2.55498	4.22e-17	1.09e-15	up
TRINITY_DN9762_c0_g2_i1	2.55431	7.97e-19	2.53e-17	up
TRINITY_DN23606_c4_g9_i7	2.55114	1.89e-15	4.11e-14	up
TRINITY_DN26230_c0_g1_i1	2.54765	5.02e-06	2.88e-05	up
TRINITY_DN24059_c1_g2_i4	2.54085	1.96e-15	4.24e-14	up
TRINITY_DN16459_c0_g1_i1	2.54078	5.14e-21	2.07e-19	up
TRINITY_DN23964_c11_g5_i5	2.53958	0.414176	0.546222	up
TRINITY_DN21982_c0_g1_i7	2.53958	0.414176	0.546222	up
TRINITY_DN11166_c0_g2_i1	2.53958	0.414176	0.546222	up
TRINITY_DN17178_c0_g2_i1	2.53958	0.414176	0.546222	up
TRINITY_DN18041_c0_g3_i2	2.53958	0.414176	0.546222	up
TRINITY_DN7302_c0_g1_i1	2.52918	7.73e-29	5.16e-27	up
TRINITY_DN23363_c5_g1_i11	2.52756	1.68e-09	1.74e-08	up
TRINITY_DN23117_c1_g6_i9	2.52176	3.09e-11	4.02e-10	up
TRINITY_DN20241_c0_g2_i2	2.52095	4.73e-07	3.29e-06	up
TRINITY_DN22861_c3_g1_i4	2.51957	6.18e-17	1.58e-15	up
TRINITY_DN20111_c0_g1_i1	2.51757	6.98e-11	8.67e-10	up
TRINITY_DN22710_c5_g6_i7	2.5169	6.22e-17	1.58e-15	up
TRINITY_DN23177_c0_g2_i18	2.51463	6.22e-05	0.000284106	up
TRINITY_DN20840_c1_g1_i1	2.51319	2.31e-06	1.42e-05	up
TRINITY_DN19038_c0_g2_i1	2.50402	7.76e-13	1.24e-11	up
TRINITY_DN23363_c5_g1_i7	2.50253	4.21e-25	2.29e-23	up
TRINITY_DN18823_c0_g1_i1	2.50204	1.13e-25	6.39e-24	up
TRINITY_DN21876_c0_g1_i1	2.50109	8.92e-12	1.25e-10	up
TRINITY_DN16402_c0_g1_i3	2.50042	1.39e-21	5.82e-20	up
TRINITY_DN9762_c0_g4_i1	2.49316	3.86e-20	1.39e-18	up
TRINITY_DN30862_c0_g1_i1	2.49199	8.83e-13	1.4e-11	up
TRINITY_DN21939_c1_g1_i6	2.49133	1.52e-47	2.97e-45	up
TRINITY_DN22429_c0_g1_i1	2.49006	0.0571989	0.116071	up
TRINITY_DN15764_c0_g1_i3	2.48225	2.31e-06	1.42e-05	up
TRINITY_DN23871_c1_g6_i8	2.48197	4.8e-15	9.88e-14	up
TRINITY_DN21079_c0_g1_i1	2.47542	2.94e-10	3.39e-09	up
TRINITY_DN31559_c0_g1_i1	2.46863	9.27e-29	6.1e-27	up
TRINITY_DN22163_c2_g1_i3	2.46556	0.437922	0.568633	up
TRINITY_DN14650_c0_g1_i1	2.45152	3.82e-12	5.65e-11	up
TRINITY_DN21918_c0_g1_i8	2.44292	0.207999	0.326797	up
TRINITY_DN10722_c0_g1_i2	2.44282	0.206106	0.324518	up
TRINITY_DN21643_c0_g2_i2	2.4386	9.68e-12	1.34e-10	up
TRINITY_DN22757_c2_g1_i7	2.42912	5.28e-19	1.75e-17	up
TRINITY_DN22082_c1_g6_i1	2.42229	2.74e-08	2.41e-07	up
TRINITY_DN27723_c0_g1_i1	2.41014	1.45e-15	3.19e-14	up
TRINITY_DN23964_c11_g5_i2	2.41013	0.134888	0.232582	up
TRINITY_DN27115_c0_g1_i1	2.40846	2.18e-13	3.78e-12	up
TRINITY_DN21811_c0_g1_i3	2.3968	3.35e-36	3.43e-34	up
TRINITY_DN22251_c0_g2_i1	2.39642	0.0118496	0.0303509	up
TRINITY_DN22991_c1_g1_i5	2.39351	9.73e-18	2.7e-16	up
TRINITY_DN3200_c0_g1_i1	2.38688	0.00272803	0.00850253	up
TRINITY_DN20404_c0_g2_i1	2.38546	1.7e-12	2.6e-11	up
TRINITY_DN24399_c6_g3_i4	2.3849	2.03e-20	7.66e-19	up
TRINITY_DN8077_c0_g1_i1	2.37995	3.74e-19	1.26e-17	up
TRINITY_DN24646_c0_g1_i1	2.37877	1.23e-17	3.36e-16	up
TRINITY_DN18804_c0_g1_i1	2.36773	0.129923	0.225922	up
TRINITY_DN21034_c1_g1_i2	2.3638	1.18e-05	6.3e-05	up
TRINITY_DN23606_c5_g2_i1	2.36272	0.0193654	0.0463035	up
TRINITY_DN22487_c2_g1_i4	2.36116	8.22e-15	1.65e-13	up
TRINITY_DN22093_c0_g1_i4	2.35706	2.05e-21	8.41e-20	up
TRINITY_DN1482_c0_g2_i1	2.35548	0.279142	0.410331	up
TRINITY_DN23569_c7_g2_i3	2.35504	1.4e-13	2.51e-12	up
TRINITY_DN20503_c2_g1_i1	2.3499	0.560743	NA	up
TRINITY_DN21474_c1_g3_i31	2.3499	0.560743	NA	up
TRINITY_DN22501_c1_g1_i10	2.3499	0.560743	NA	up
TRINITY_DN24611_c0_g1_i1	2.34071	9.13e-11	1.11e-09	up
TRINITY_DN24249_c7_g1_i3	2.34014	4.43e-30	3.31e-28	up
TRINITY_DN28117_c0_g1_i1	2.33711	3.84e-18	1.13e-16	up
TRINITY_DN21252_c0_g1_i2	2.33344	0.00170528	0.00560224	up
TRINITY_DN23606_c4_g7_i1	2.33179	5.4e-36	5.28e-34	up
TRINITY_DN21519_c3_g10_i1	2.33074	0.352537	0.487019	up
TRINITY_DN7921_c0_g1_i1	2.33074	0.352537	0.487019	up
TRINITY_DN14498_c0_g2_i1	2.32793	1.89e-13	3.3e-12	up
TRINITY_DN21583_c0_g1_i2	2.32337	0.145752	0.247823	up
TRINITY_DN11866_c0_g1_i1	2.31989	0.276541	0.407188	up
TRINITY_DN9334_c0_g2_i1	2.31947	6.76e-07	4.59e-06	up
TRINITY_DN15430_c0_g3_i1	2.31737	1.4e-20	5.32e-19	up
TRINITY_DN22388_c1_g2_i21	2.31591	0.00340864	0.0102925	up
TRINITY_DN24067_c2_g1_i3	2.31482	0.00274521	0.00854701	up
TRINITY_DN20117_c0_g1_i2	2.31482	0.0412917	0.0883491	up
TRINITY_DN20255_c1_g1_i6	2.30969	1.86e-18	5.67e-17	up
TRINITY_DN22200_c0_g1_i7	2.30654	1.55e-12	2.38e-11	up
TRINITY_DN18664_c0_g1_i5	2.30452	1.17e-24	6.21e-23	up
TRINITY_DN21960_c0_g1_i2	2.29995	7.61e-24	3.7e-22	up
TRINITY_DN23935_c3_g8_i1	2.29789	3.03e-11	3.95e-10	up
TRINITY_DN24533_c2_g2_i1	2.29646	3.63e-13	6.08e-12	up
TRINITY_DN7005_c0_g1_i2	2.29645	3.23e-06	1.92e-05	up
TRINITY_DN22211_c1_g1_i1	2.29193	1.55e-06	9.82e-06	up
TRINITY_DN15918_c0_g2_i1	2.28611	1.1e-29	7.85e-28	up
TRINITY_DN21568_c4_g1_i1	2.28538	0.503357	NA	up
TRINITY_DN20378_c0_g6_i1	2.28538	0.503357	NA	up
TRINITY_DN1563_c0_g2_i1	2.28538	0.503357	NA	up
TRINITY_DN19407_c2_g2_i1	2.28538	0.503357	NA	up
TRINITY_DN23022_c0_g1_i17	2.28538	0.503357	NA	up
TRINITY_DN15155_c0_g2_i1	2.28538	0.503357	NA	up
TRINITY_DN22650_c6_g1_i3	2.28538	0.503357	NA	up
TRINITY_DN19803_c0_g2_i1	2.28538	0.503357	NA	up
TRINITY_DN19623_c0_g1_i5	2.28519	0.000408999	0.00155734	up
TRINITY_DN32654_c0_g1_i1	2.27769	1.46e-10	1.74e-09	up
TRINITY_DN10495_c0_g1_i2	2.27748	4.13e-32	3.37e-30	up
TRINITY_DN20634_c1_g1_i1	2.27708	0.30133	0.434751	up
TRINITY_DN11837_c0_g2_i1	2.27526	4.51e-33	3.82e-31	up
TRINITY_DN20958_c2_g2_i17	2.27257	2.08e-19	7.15e-18	up
TRINITY_DN24396_c9_g1_i5	2.2677	5.18e-06	2.95e-05	up
TRINITY_DN21145_c1_g3_i5	2.26186	0.202276	0.320547	up
TRINITY_DN2764_c0_g1_i1	2.25704	6.1e-14	1.13e-12	up
TRINITY_DN24158_c3_g2_i4	2.25639	1.41e-07	1.09e-06	up
TRINITY_DN17081_c0_g1_i1	2.25073	0.010272	0.0267959	up
TRINITY_DN21285_c0_g1_i2	2.25073	0.0352244	0.0771027	up
TRINITY_DN21029_c0_g2_i1	2.24756	0.0205919	0.0487549	up
TRINITY_DN21328_c0_g2_i11	2.24697	3.72e-16	8.64e-15	up
TRINITY_DN15532_c0_g1_i1	2.2443	2.96e-15	6.24e-14	up
TRINITY_DN13164_c0_g1_i1	2.23855	2.15e-18	6.46e-17	up
TRINITY_DN22130_c1_g4_i22	2.23786	2.73e-19	9.24e-18	up
TRINITY_DN22501_c1_g1_i12	2.23536	0.0116099	0.0298061	up
TRINITY_DN9448_c0_g1_i1	2.22856	4.78e-08	4.03e-07	up
TRINITY_DN23648_c2_g2_i14	2.22069	3.4e-17	8.97e-16	up
TRINITY_DN19623_c0_g1_i4	2.21636	2.79e-11	3.67e-10	up
TRINITY_DN22435_c1_g7_i33	2.2135	0.389439	0.524911	up
TRINITY_DN22606_c0_g1_i2	2.21316	0.034797	0.0763057	up
TRINITY_DN21564_c1_g3_i1	2.20779	0.000135524	0.000570164	up
TRINITY_DN11492_c0_g1_i1	2.20693	5.82e-06	3.28e-05	up
TRINITY_DN7815_c0_g5_i1	2.20513	1.35e-21	5.67e-20	up
TRINITY_DN11019_c0_g1_i1	2.2046	0.586469	NA	up
TRINITY_DN19096_c0_g1_i2	2.2046	0.586469	NA	up
TRINITY_DN27936_c0_g1_i1	2.2046	0.586469	NA	up
TRINITY_DN24494_c4_g9_i1	2.2046	0.586469	NA	up
TRINITY_DN4456_c0_g1_i1	2.20424	7.56e-18	2.15e-16	up
TRINITY_DN30514_c0_g1_i1	2.20308	2.72e-07	1.99e-06	up
TRINITY_DN20838_c1_g1_i5	2.20091	0.126211	0.220601	up
TRINITY_DN32587_c0_g1_i1	2.19748	4.68e-13	7.7e-12	up
TRINITY_DN27194_c0_g1_i1	2.19638	0.322266	0.456955	up
TRINITY_DN19622_c0_g3_i2	2.19638	0.322266	0.456955	up
TRINITY_DN22749_c5_g5_i1	2.19489	0.0225077	0.0527855	up
TRINITY_DN23315_c3_g1_i3	2.18904	1.97e-16	4.76e-15	up
TRINITY_DN24400_c8_g3_i7	2.18712	0.0189208	0.0455373	up
TRINITY_DN25196_c0_g1_i1	2.18642	0.000490464	0.00183387	up
TRINITY_DN22838_c3_g9_i2	2.18469	9.52e-10	1.03e-08	up
TRINITY_DN442_c0_g2_i1	2.18457	3.05e-22	1.37e-20	up
TRINITY_DN17120_c0_g3_i1	2.18112	4.11e-35	3.85e-33	up
TRINITY_DN17517_c0_g3_i1	2.17523	0.0832635	0.1575	up
TRINITY_DN23945_c2_g1_i3	2.17368	0.000813296	0.00289416	up
TRINITY_DN20343_c0_g1_i10	2.17173	2.66e-08	2.34e-07	up
TRINITY_DN21299_c0_g1_i11	2.16988	0.00594987	0.0166744	up
TRINITY_DN21614_c0_g1_i7	2.16915	0.00123589	0.00419955	up
TRINITY_DN21260_c0_g1_i4	2.16898	8.9e-07	5.89e-06	up
TRINITY_DN23468_c6_g7_i4	2.16861	4.6e-07	3.21e-06	up
TRINITY_DN20491_c0_g2_i1	2.1672	0.000132989	0.000560387	up
TRINITY_DN21157_c0_g1_i1	2.16537	4.5e-13	7.42e-12	up
TRINITY_DN21247_c2_g1_i2	2.16367	1.78e-06	1.12e-05	up
TRINITY_DN21583_c0_g3_i7	2.16185	0.0371192	0.0805758	up
TRINITY_DN17178_c0_g2_i2	2.16011	0.0485016	0.100909	up
TRINITY_DN29644_c0_g1_i1	2.159	0.039824	0.0856664	up
TRINITY_DN18280_c0_g2_i1	2.15506	7.16e-06	3.97e-05	up
TRINITY_DN19776_c0_g2_i6	2.15352	0.337809	0.472526	up
TRINITY_DN24553_c3_g8_i1	2.15342	0.337532	0.472288	up
TRINITY_DN13975_c0_g1_i1	2.15332	2.51e-14	4.86e-13	up
TRINITY_DN1778_c0_g1_i1	2.15149	2.85e-33	2.47e-31	up
TRINITY_DN24238_c5_g5_i1	2.14236	3.48e-13	5.84e-12	up
TRINITY_DN20068_c0_g1_i8	2.14031	7.08e-17	1.78e-15	up
TRINITY_DN18116_c0_g1_i1	2.12891	0.00258353	0.00811821	up
TRINITY_DN5110_c0_g2_i1	2.12886	8.05e-18	2.27e-16	up
TRINITY_DN14039_c0_g2_i1	2.11803	0.00548612	0.0155378	up
TRINITY_DN20488_c0_g2_i1	2.11511	0.114582	0.204452	up
TRINITY_DN21038_c0_g2_i1	2.11498	5.78e-10	6.4e-09	up
TRINITY_DN21905_c1_g1_i9	2.11113	7.07e-09	6.76e-08	up
TRINITY_DN24280_c3_g1_i2	2.10888	3.62e-24	1.82e-22	up
TRINITY_DN12011_c0_g1_i1	2.10833	2.25e-07	1.67e-06	up
TRINITY_DN24427_c6_g3_i1	2.10369	3.07e-15	6.45e-14	up
TRINITY_DN23886_c2_g1_i1	2.1026	0.00504186	0.0144562	up
TRINITY_DN22158_c1_g1_i1	2.10182	3.49e-13	5.84e-12	up
TRINITY_DN8905_c0_g3_i1	2.10004	3.99e-10	4.52e-09	up
TRINITY_DN20798_c0_g1_i1	2.09081	0.218703	0.339918	up
TRINITY_DN18439_c0_g1_i2	2.09053	0.00382495	0.0113473	up
TRINITY_DN24293_c10_g1_i6	2.09007	2.69e-26	1.59e-24	up
TRINITY_DN9173_c0_g3_i1	2.08737	6.25e-19	2.02e-17	up
TRINITY_DN4075_c0_g3_i1	2.08282	0.00180616	0.00590283	up
TRINITY_DN9840_c0_g1_i1	2.08246	0.00350227	0.0105211	up
TRINITY_DN21919_c3_g9_i6	2.08235	1.46e-06	9.29e-06	up
TRINITY_DN28297_c0_g1_i1	2.0807	0.120405	0.212773	up
TRINITY_DN11166_c0_g3_i1	2.07896	1.77e-10	2.09e-09	up
TRINITY_DN15431_c0_g1_i4	2.07873	1.09e-11	1.49e-10	up
TRINITY_DN19795_c0_g1_i1	2.07789	3.31e-08	2.88e-07	up
TRINITY_DN9317_c0_g2_i1	2.0778	1.31e-13	2.36e-12	up
TRINITY_DN21811_c0_g2_i1	2.07532	5.45e-19	1.79e-17	up
TRINITY_DN20918_c1_g11_i1	2.07524	1.35e-06	8.62e-06	up
TRINITY_DN24557_c6_g1_i1	2.07314	0.000862247	0.00305479	up
TRINITY_DN21686_c0_g1_i1	2.07047	2.29e-08	2.04e-07	up
TRINITY_DN317_c0_g1_i2	2.06981	2.37e-05	0.000119355	up
TRINITY_DN20066_c0_g1_i1	2.06435	0.131969	0.228488	up
TRINITY_DN21806_c0_g1_i1	2.0631	2.4e-25	1.32e-23	up
TRINITY_DN21214_c0_g1_i40	2.06167	1.93e-15	4.18e-14	up
TRINITY_DN22745_c2_g2_i6	2.06155	0.000707194	0.00254787	up
TRINITY_DN20856_c0_g1_i28	2.06068	6e-19	1.96e-17	up
TRINITY_DN18529_c0_g8_i1	2.06032	8.24e-14	1.52e-12	up
TRINITY_DN21504_c0_g2_i2	2.05703	5.58e-22	2.4e-20	up
TRINITY_DN22915_c0_g1_i2	2.05564	4.87e-22	2.13e-20	up
TRINITY_DN24123_c1_g1_i12	2.0514	1.98e-10	2.33e-09	up
TRINITY_DN22284_c2_g4_i5	2.04973	0.286497	0.418142	up
TRINITY_DN20842_c0_g3_i7	2.04916	0.0936635	0.173485	up
TRINITY_DN15051_c0_g3_i1	2.04829	4.44e-16	1.02e-14	up
TRINITY_DN18382_c0_g1_i1	2.04351	1.39e-13	2.49e-12	up
TRINITY_DN32620_c0_g1_i1	2.04104	0.326386	0.460569	up
TRINITY_DN23949_c0_g1_i12	2.04013	0.0357471	0.0779431	up
TRINITY_DN23678_c0_g1_i9	2.03723	7.78e-18	2.2e-16	up
TRINITY_DN21474_c1_g3_i23	2.03618	1.36e-12	2.11e-11	up
TRINITY_DN4864_c0_g2_i1	2.03496	1.83e-12	2.78e-11	up
TRINITY_DN19776_c0_g2_i3	2.03258	2.09e-06	1.29e-05	up
TRINITY_DN26490_c0_g1_i1	2.02357	0.0328135	0.072761	up
TRINITY_DN18960_c0_g1_i2	2.02117	3.95e-15	8.21e-14	up
TRINITY_DN4998_c0_g2_i1	2.01855	4.44e-14	8.35e-13	up
TRINITY_DN12202_c0_g1_i1	2.01073	3.17e-06	1.89e-05	up
TRINITY_DN13077_c0_g2_i1	2.00909	6.12e-19	1.99e-17	up
TRINITY_DN23375_c2_g2_i4	2.00631	0.130071	0.226046	up
TRINITY_DN8676_c0_g4_i1	2.00484	8.89e-13	1.41e-11	up
TRINITY_DN3189_c0_g3_i1	2.00283	9.49e-05	0.000413697	up
TRINITY_DN16544_c0_g3_i1	1.99962	0.0301819	0.0678573	up
TRINITY_DN22295_c1_g1_i10	1.99865	0.224674	0.345662	up
TRINITY_DN25660_c0_g1_i1	1.99798	2.3e-08	2.05e-07	up
TRINITY_DN23568_c0_g1_i31	1.99775	0.0837544	0.158224	up
TRINITY_DN22271_c0_g1_i3	1.9977	0.386435	0.52222	up
TRINITY_DN20105_c1_g1_i7	1.99421	1.8e-28	1.17e-26	up
TRINITY_DN21542_c1_g1_i11	1.992	7.23e-09	6.91e-08	up
TRINITY_DN19602_c0_g1_i1	1.98742	1.98e-16	4.77e-15	up
TRINITY_DN20164_c3_g2_i2	1.98493	0.0418184	0.0892814	up
TRINITY_DN23552_c3_g2_i4	1.98416	6.76e-17	1.71e-15	up
TRINITY_DN15577_c0_g1_i3	1.98341	3.46e-20	1.26e-18	up
TRINITY_DN23315_c3_g1_i1	1.98292	8.83e-09	8.3e-08	up
TRINITY_DN24196_c3_g15_i2	1.9818	0.0392568	0.0846115	up
TRINITY_DN2552_c0_g1_i1	1.97951	2.23e-05	0.000112781	up
TRINITY_DN22370_c2_g2_i3	1.97424	1.13e-06	7.35e-06	up
TRINITY_DN22807_c1_g2_i1	1.97361	0.000119813	0.000510767	up
TRINITY_DN23606_c4_g7_i2	1.97355	0.46196	0.590588	up
TRINITY_DN23104_c3_g1_i13	1.97352	0.462377	0.590943	up
TRINITY_DN21016_c0_g1_i3	1.96942	4.31e-16	9.92e-15	up
TRINITY_DN32354_c0_g1_i1	1.96779	5.54e-06	3.14e-05	up
TRINITY_DN19142_c0_g1_i1	1.96568	2.37e-22	1.07e-20	up
TRINITY_DN24437_c8_g17_i1	1.96411	1.05e-11	1.44e-10	up
TRINITY_DN13497_c0_g2_i1	1.96149	2.81e-05	0.000138822	up
TRINITY_DN24059_c1_g2_i3	1.9603	0.00796842	0.0214643	up
TRINITY_DN20985_c1_g1_i5	1.95981	2.88e-14	5.54e-13	up
TRINITY_DN23399_c3_g1_i2	1.94931	2.47e-15	5.26e-14	up
TRINITY_DN22455_c0_g1_i9	1.94708	0.0361309	0.0786824	up
TRINITY_DN18075_c1_g1_i1	1.94343	8.12e-17	2.01e-15	up
TRINITY_DN13909_c0_g2_i1	1.94322	0.150368	0.253665	up
TRINITY_DN20682_c0_g1_i8	1.94147	4.52e-16	1.03e-14	up
TRINITY_DN11079_c0_g1_i2	1.94019	6.62e-18	1.89e-16	up
TRINITY_DN24567_c8_g1_i5	1.93905	1.92e-10	2.26e-09	up
TRINITY_DN24417_c12_g2_i1	1.93767	5.25e-09	5.11e-08	up
TRINITY_DN21215_c1_g1_i3	1.9346	3.29e-13	5.54e-12	up
TRINITY_DN22588_c1_g1_i23	1.93386	7.12e-06	3.95e-05	up
TRINITY_DN19689_c0_g1_i2	1.93062	0.410361	0.543076	up
TRINITY_DN17035_c0_g5_i1	1.92953	3.05e-16	7.13e-15	up
TRINITY_DN23952_c5_g1_i1	1.92829	4.55e-05	0.000214621	up
TRINITY_DN21876_c0_g1_i2	1.92787	4.49e-06	2.61e-05	up
TRINITY_DN8033_c0_g1_i1	1.92436	3.99e-13	6.61e-12	up
TRINITY_DN23606_c4_g9_i5	1.92307	5.16e-13	8.43e-12	up
TRINITY_DN16924_c0_g1_i1	1.92138	0.0950158	0.175437	up
TRINITY_DN13095_c0_g1_i3	1.92077	8.22e-11	1.01e-09	up
TRINITY_DN13739_c0_g1_i1	1.91808	1.14e-21	4.81e-20	up
TRINITY_DN13500_c0_g1_i1	1.91729	1.66e-09	1.72e-08	up
TRINITY_DN20575_c1_g1_i9	1.91608	0.0401011	0.0861572	up
TRINITY_DN28526_c0_g1_i1	1.91318	0.000649075	0.00235641	up
TRINITY_DN29445_c0_g1_i1	1.91307	3.23e-13	5.45e-12	up
TRINITY_DN20920_c0_g1_i4	1.90968	0.0731404	0.142323	up
TRINITY_DN18037_c0_g2_i1	1.90561	0.161633	0.269114	up
TRINITY_DN7405_c0_g2_i1	1.90536	4.08e-06	2.38e-05	up
TRINITY_DN23527_c6_g1_i7	1.90339	1.52e-13	2.71e-12	up
TRINITY_DN29621_c0_g1_i1	1.90145	0.00600012	0.0168099	up
TRINITY_DN19367_c2_g1_i2	1.9014	1.36e-15	3.01e-14	up
TRINITY_DN20370_c0_g1_i1	1.90024	0.00343944	0.0103606	up
TRINITY_DN3957_c0_g2_i1	1.90016	0.0236728	0.0549766	up
TRINITY_DN24040_c4_g3_i1	1.89811	0.000508032	0.00189032	up
TRINITY_DN7366_c0_g1_i1	1.89578	0.00619076	0.017278	up
TRINITY_DN9816_c0_g2_i1	1.89329	0.000271237	0.00107025	up
TRINITY_DN11876_c0_g1_i1	1.89318	0.154891	0.259919	up
TRINITY_DN21583_c0_g3_i3	1.89225	8.08e-07	5.38e-06	up
TRINITY_DN32980_c0_g2_i1	1.88939	0.000444098	0.00167722	up
TRINITY_DN23925_c4_g4_i2	1.88794	9.22e-11	1.12e-09	up
TRINITY_DN11440_c0_g3_i1	1.88779	0.000105359	0.000453503	up
TRINITY_DN22397_c2_g2_i2	1.88249	3.07e-11	4.01e-10	up
TRINITY_DN21984_c1_g1_i10	1.88099	0.0680375	0.133992	up
TRINITY_DN20762_c0_g2_i1	1.88098	0.422572	0.554077	up
TRINITY_DN24030_c5_g1_i1	1.88022	6.64e-05	0.000301506	up
TRINITY_DN18635_c0_g1_i2	1.87979	0.426836	0.558487	up
TRINITY_DN6651_c0_g2_i1	1.87979	0.426836	0.558487	up
TRINITY_DN24496_c2_g11_i1	1.87545	2.63e-10	3.05e-09	up
TRINITY_DN24307_c7_g15_i1	1.87335	1.04e-06	6.8e-06	up
TRINITY_DN23268_c1_g1_i1	1.86641	0.0462895	0.0969656	up
TRINITY_DN21102_c0_g1_i1	1.86482	2.5e-08	2.21e-07	up
TRINITY_DN28268_c0_g1_i1	1.86284	7.05e-14	1.3e-12	up
TRINITY_DN27789_c0_g1_i1	1.86098	2.08e-18	6.26e-17	up
TRINITY_DN3398_c0_g1_i1	1.85924	1.18e-07	9.2e-07	up
TRINITY_DN12036_c0_g2_i2	1.8584	0.156456	0.261879	up
TRINITY_DN13760_c0_g4_i1	1.85687	0.000258455	0.00102486	up
TRINITY_DN21821_c2_g2_i1	1.85669	0.281153	0.412461	up
TRINITY_DN18677_c1_g3_i4	1.85141	0.000302235	0.00118461	up
TRINITY_DN15241_c0_g1_i1	1.85119	1.59e-19	5.48e-18	up
TRINITY_DN21995_c1_g6_i3	1.84633	1.58e-07	1.21e-06	up
TRINITY_DN20236_c0_g2_i1	1.84482	0.0444997	0.0937782	up
TRINITY_DN24515_c10_g8_i1	1.84359	1.89e-06	1.17e-05	up
TRINITY_DN22976_c0_g1_i6	1.83978	0.00134189	0.00452311	up
TRINITY_DN19731_c0_g1_i2	1.83498	0.00363976	0.0108748	up
TRINITY_DN21982_c0_g1_i3	1.83442	6.56e-20	2.33e-18	up
TRINITY_DN19355_c0_g2_i2	1.83051	0.0136498	0.0343134	up
TRINITY_DN23539_c0_g1_i1	1.82954	0.299041	0.432084	up
TRINITY_DN23427_c5_g1_i14	1.82371	0.000947768	0.00331775	up
TRINITY_DN24454_c7_g1_i1	1.82244	0.503357	NA	up
TRINITY_DN22702_c1_g2_i3	1.82107	0.000647216	0.00235062	up
TRINITY_DN20188_c0_g1_i7	1.81385	1.04e-08	9.71e-08	up
TRINITY_DN22200_c0_g1_i9	1.81076	0.00380549	0.0112972	up
TRINITY_DN25478_c0_g1_i1	1.8055	1.46e-13	2.61e-12	up
TRINITY_DN20304_c0_g1_i2	1.80431	0.26257	0.391389	up
TRINITY_DN11617_c0_g3_i1	1.80359	0.51617	0.64065	up
TRINITY_DN32131_c0_g1_i1	1.80345	0.516653	0.640888	up
TRINITY_DN23872_c3_g1_i1	1.79752	0.0598764	0.12067	up
TRINITY_DN17146_c0_g1_i1	1.79744	0.00151862	0.00505979	up
TRINITY_DN14025_c0_g1_i1	1.79661	2.91e-05	0.000143108	up
TRINITY_DN21164_c2_g12_i3	1.79479	2.87e-09	2.88e-08	up
TRINITY_DN24449_c8_g3_i1	1.79464	0.143403	0.244538	up
TRINITY_DN10613_c0_g1_i1	1.79374	0.013127	0.0331695	up
TRINITY_DN19927_c0_g1_i6	1.78743	0.351987	0.486717	up
TRINITY_DN23198_c0_g1_i15	1.78635	5.54e-05	0.00025541	up
TRINITY_DN20050_c0_g1_i3	1.7853	0.011999	0.0306919	up
TRINITY_DN20510_c0_g1_i2	1.7834	0.00638252	0.017729	up
TRINITY_DN20918_c1_g2_i1	1.78213	0.0163396	0.0400468	up
TRINITY_DN20376_c1_g2_i5	1.78178	3.05e-16	7.13e-15	up
TRINITY_DN23539_c0_g1_i2	1.78173	1.24e-06	8.01e-06	up
TRINITY_DN20730_c0_g2_i1	1.77874	1.36e-20	5.19e-19	up
TRINITY_DN24366_c10_g4_i2	1.7716	2.99e-05	0.000146475	up
TRINITY_DN1462_c0_g1_i1	1.77073	1.29e-10	1.54e-09	up
TRINITY_DN20606_c1_g1_i10	1.76816	2.56e-16	6.06e-15	up
TRINITY_DN7036_c0_g1_i2	1.76788	8.73e-08	7e-07	up
TRINITY_DN1909_c0_g2_i1	1.7662	0.0417567	0.089214	up
TRINITY_DN21696_c0_g2_i21	1.76614	9.63e-11	1.17e-09	up
TRINITY_DN20053_c0_g1_i2	1.76555	0.110051	0.198051	up
TRINITY_DN22847_c1_g1_i1	1.76386	9.28e-19	2.92e-17	up
TRINITY_DN21407_c0_g1_i4	1.76325	9.33e-05	0.000407189	up
TRINITY_DN8998_c1_g3_i1	1.76134	2.82e-13	4.8e-12	up
TRINITY_DN24235_c2_g3_i1	1.76098	4.86e-08	4.09e-07	up
TRINITY_DN3342_c0_g1_i1	1.76044	1.23e-13	2.23e-12	up
TRINITY_DN20797_c0_g1_i7	1.75967	2.46e-16	5.85e-15	up
TRINITY_DN22418_c2_g2_i11	1.75629	0.00159218	0.00527791	up
TRINITY_DN5444_c0_g1_i1	1.7544	0.0356025	0.0777335	up
TRINITY_DN12590_c0_g1_i1	1.75287	2.7e-10	3.13e-09	up
TRINITY_DN13138_c0_g3_i1	1.75285	4.87e-15	1e-13	up
TRINITY_DN27511_c0_g1_i1	1.75252	3.78e-11	4.85e-10	up
TRINITY_DN15566_c0_g1_i1	1.74992	2.14e-20	8.02e-19	up
TRINITY_DN15130_c0_g1_i2	1.74648	1.24e-16	3.01e-15	up
TRINITY_DN22198_c0_g1_i2	1.74381	1.22e-05	6.47e-05	up
TRINITY_DN29535_c0_g1_i1	1.74377	1.68e-06	1.05e-05	up
TRINITY_DN23036_c0_g1_i34	1.74331	4.18e-08	3.56e-07	up
TRINITY_DN20771_c1_g1_i5	1.74209	8.48e-05	0.000374184	up
TRINITY_DN3660_c0_g1_i1	1.74101	3.16e-06	1.89e-05	up
TRINITY_DN24528_c7_g1_i1	1.73657	7.27e-07	4.89e-06	up
TRINITY_DN7036_c0_g1_i3	1.73353	0.533289	0.653974	up
TRINITY_DN11768_c0_g2_i1	1.73331	0.532939	0.653778	up
TRINITY_DN21825_c1_g1_i7	1.73198	4.21e-17	1.09e-15	up
TRINITY_DN8044_c0_g1_i1	1.73114	0.529443	0.651162	up
TRINITY_DN22183_c0_g1_i1	1.73062	2.13e-07	1.59e-06	up
TRINITY_DN21984_c1_g1_i6	1.72743	0.0168219	0.0410918	up
TRINITY_DN18382_c0_g3_i1	1.7256	1.78e-08	1.61e-07	up
TRINITY_DN24430_c8_g1_i5	1.7233	5.5e-08	4.58e-07	up
TRINITY_DN22800_c1_g3_i5	1.72239	4.89e-10	5.47e-09	up
TRINITY_DN22621_c4_g6_i1	1.72187	0.388546	0.524189	up
TRINITY_DN18636_c0_g1_i1	1.71791	0.116835	0.207631	up
TRINITY_DN24325_c5_g1_i1	1.7156	0.0466008	0.0975063	up
TRINITY_DN29665_c0_g1_i1	1.71536	0.000191202	0.000780666	up
TRINITY_DN24123_c2_g11_i1	1.7148	0.0155216	0.038319	up
TRINITY_DN23363_c5_g1_i13	1.71452	0.322352	0.456964	up
TRINITY_DN22623_c0_g1_i7	1.70903	1.04e-10	1.26e-09	up
TRINITY_DN24665_c0_g2_i1	1.70902	9e-12	1.25e-10	up
TRINITY_DN24571_c9_g20_i1	1.70632	1.14e-14	2.26e-13	up
TRINITY_DN25396_c0_g1_i1	1.70437	2.74e-09	2.76e-08	up
TRINITY_DN22475_c1_g1_i4	1.70422	0.0171856	0.0418454	up
TRINITY_DN20227_c0_g1_i3	1.70286	0.215613	0.336183	up
TRINITY_DN22446_c7_g5_i1	1.7008	1.75e-07	1.32e-06	up
TRINITY_DN9391_c0_g2_i3	1.69846	0.012116	0.0309432	up
TRINITY_DN13906_c0_g2_i1	1.69804	4.06e-20	1.46e-18	up
TRINITY_DN21668_c0_g1_i1	1.69721	0.0016032	0.0053114	up
TRINITY_DN23736_c5_g1_i2	1.69617	7.37e-11	9.12e-10	up
TRINITY_DN22397_c2_g15_i2	1.69576	0.0052391	0.0149342	up
TRINITY_DN21690_c0_g1_i2	1.69368	0.00012415	0.000527175	up
TRINITY_DN4226_c0_g1_i1	1.69052	0.0261905	0.0599388	up
TRINITY_DN20870_c1_g1_i4	1.68959	6.59e-07	4.49e-06	up
TRINITY_DN23801_c0_g4_i2	1.6892	3.6e-07	2.57e-06	up
TRINITY_DN33054_c0_g1_i1	1.68875	9.84e-09	9.19e-08	up
TRINITY_DN7935_c0_g2_i1	1.68669	3.02e-06	1.81e-05	up
TRINITY_DN20387_c1_g1_i4	1.68636	0.359075	0.494036	up
TRINITY_DN23404_c4_g2_i11	1.686	2.3e-16	5.53e-15	up
TRINITY_DN15494_c0_g1_i1	1.68178	0.360244	0.495258	up
TRINITY_DN22435_c1_g7_i38	1.68131	0.00113772	0.00390665	up
TRINITY_DN20338_c0_g5_i1	1.67904	1.35e-27	8.35e-26	up
TRINITY_DN14991_c0_g1_i1	1.67561	3.14e-15	6.59e-14	up
TRINITY_DN20838_c1_g1_i1	1.67111	8.02e-06	4.4e-05	up
TRINITY_DN22845_c5_g1_i1	1.66624	5.87e-06	3.3e-05	up
TRINITY_DN7110_c0_g1_i1	1.666	6.8e-06	3.79e-05	up
TRINITY_DN12506_c0_g1_i2	1.66568	2.27e-18	6.79e-17	up
TRINITY_DN20442_c1_g1_i2	1.66505	2.76e-07	2.01e-06	up
TRINITY_DN9684_c0_g2_i1	1.66456	0.00118072	0.0040323	up
TRINITY_DN22008_c3_g1_i1	1.66369	0.000127003	0.000537218	up
TRINITY_DN31718_c0_g2_i1	1.66352	2.38e-16	5.68e-15	up
TRINITY_DN7921_c0_g1_i2	1.66024	0.165855	0.274793	up
TRINITY_DN21909_c2_g1_i1	1.65366	0.305341	0.438955	up
TRINITY_DN24104_c1_g1_i5	1.65269	0.349395	0.484239	up
TRINITY_DN20228_c0_g1_i1	1.65022	2.5e-06	1.52e-05	up
TRINITY_DN26780_c0_g1_i1	1.64774	1.26e-19	4.42e-18	up
TRINITY_DN27800_c0_g1_i1	1.64569	0.173828	0.284613	up
TRINITY_DN24544_c6_g5_i2	1.64394	1.64e-09	1.71e-08	up
TRINITY_DN17081_c0_g1_i4	1.64336	1.47e-05	7.71e-05	up
TRINITY_DN27870_c0_g1_i1	1.64226	3.5e-17	9.21e-16	up
TRINITY_DN16735_c0_g2_i1	1.64105	3.26e-06	1.94e-05	up
TRINITY_DN29342_c0_g1_i1	1.64066	7.78e-12	1.1e-10	up
TRINITY_DN22508_c0_g4_i13	1.63984	0.000667294	0.00241757	up
TRINITY_DN20809_c0_g1_i8	1.63706	0.00415699	0.0122091	up
TRINITY_DN19586_c0_g1_i10	1.63343	7.78e-15	1.57e-13	up
TRINITY_DN19671_c0_g1_i1	1.63235	1.94e-07	1.46e-06	up
TRINITY_DN9940_c0_g1_i1	1.63157	8.06e-06	4.42e-05	up
TRINITY_DN8308_c0_g1_i1	1.63124	0.00145961	0.0048807	up
TRINITY_DN4458_c0_g1_i2	1.63076	0.079151	0.151444	up
TRINITY_DN19490_c0_g2_i1	1.62931	2.94e-12	4.38e-11	up
TRINITY_DN21029_c0_g3_i4	1.62902	8.8e-18	2.46e-16	up
TRINITY_DN21316_c0_g1_i3	1.62886	1.56e-12	2.4e-11	up
TRINITY_DN21070_c1_g1_i2	1.62864	1.02e-17	2.84e-16	up
TRINITY_DN24299_c5_g1_i6	1.6259	8.17e-21	3.17e-19	up
TRINITY_DN21939_c1_g1_i19	1.62476	1.29e-12	2.01e-11	up
TRINITY_DN20268_c1_g1_i1	1.62473	8.68e-06	4.73e-05	up
TRINITY_DN20463_c0_g2_i1	1.6246	0.0657502	0.130303	up
TRINITY_DN31149_c0_g1_i1	1.62387	7.64e-09	7.27e-08	up
TRINITY_DN4183_c0_g1_i1	1.62078	3.17e-15	6.64e-14	up
TRINITY_DN13659_c0_g1_i1	1.61699	6.44e-17	1.64e-15	up
TRINITY_DN31318_c0_g1_i1	1.6157	9.09e-26	5.17e-24	up
TRINITY_DN28364_c0_g1_i2	1.61173	1.35e-06	8.63e-06	up
TRINITY_DN22271_c0_g1_i2	1.61077	0.0018144	0.00592537	up
TRINITY_DN22183_c0_g1_i4	1.61057	1.79e-05	9.23e-05	up
TRINITY_DN12299_c1_g1_i1	1.60919	0.204335	0.322824	up
TRINITY_DN21583_c0_g3_i9	1.60864	0.0854704	0.160708	up
TRINITY_DN25309_c0_g1_i1	1.60715	0.00548987	0.0155435	up
TRINITY_DN20035_c0_g2_i2	1.6039	5.29e-07	3.66e-06	up
TRINITY_DN19983_c0_g1_i5	1.6036	0.0878664	0.164546	up
TRINITY_DN24366_c9_g6_i2	1.60067	1.07e-05	5.75e-05	up
TRINITY_DN30118_c0_g1_i1	1.59856	0.00182261	0.00594999	up
TRINITY_DN20387_c1_g1_i3	1.59682	1.69e-09	1.75e-08	up
TRINITY_DN5130_c0_g1_i1	1.59664	3.91e-10	4.45e-09	up
TRINITY_DN23874_c8_g1_i5	1.59296	8.19e-05	0.000362743	up
TRINITY_DN21913_c2_g34_i1	1.59277	0.00121337	0.0041294	up
TRINITY_DN19147_c0_g3_i1	1.58952	1.01e-18	3.18e-17	up
TRINITY_DN28193_c0_g1_i1	1.58708	0.210791	0.330477	up
TRINITY_DN22621_c4_g5_i1	1.58504	3.73e-07	2.64e-06	up
TRINITY_DN24245_c4_g25_i1	1.58328	1.84e-07	1.39e-06	up
TRINITY_DN21120_c0_g1_i4	1.58211	0.00054994	0.00203593	up
TRINITY_DN22509_c1_g2_i2	1.58119	0.38911	0.524628	up
TRINITY_DN23104_c3_g1_i4	1.57935	0.0382625	0.0827518	up
TRINITY_DN22475_c1_g1_i1	1.57907	8.68e-15	1.74e-13	up
TRINITY_DN15198_c1_g1_i1	1.57848	0.000613264	0.00224117	up
TRINITY_DN1127_c0_g2_i2	1.5756	0.00250404	0.00789094	up
TRINITY_DN3563_c0_g2_i1	1.5756	0.00527685	0.0150127	up
TRINITY_DN32734_c0_g1_i1	1.57327	0.000500278	0.00186382	up
TRINITY_DN1533_c0_g1_i1	1.57255	8.31e-12	1.17e-10	up
TRINITY_DN21806_c1_g1_i2	1.57237	6.8e-17	1.71e-15	up
TRINITY_DN24485_c4_g1_i7	1.57225	0.391446	0.526892	up
TRINITY_DN28180_c0_g1_i1	1.57013	0.000152301	0.000633879	up
TRINITY_DN20870_c1_g1_i3	1.56899	0.000229571	0.000922788	up
TRINITY_DN22762_c1_g1_i8	1.56877	0.116907	0.207675	up
TRINITY_DN23705_c0_g1_i16	1.56815	0.0937687	0.173643	up
TRINITY_DN21581_c0_g1_i1	1.56778	2.48e-24	1.28e-22	up
TRINITY_DN21913_c2_g27_i1	1.56736	7.03e-13	1.12e-11	up
TRINITY_DN24132_c4_g16_i2	1.56652	0.0110433	0.0285261	up
TRINITY_DN23935_c3_g2_i1	1.56632	0.000111964	0.000480759	up
TRINITY_DN15155_c0_g1_i1	1.56359	0.00409611	0.0120584	up
TRINITY_DN19884_c0_g1_i1	1.56227	0.128443	0.223748	up
TRINITY_DN8566_c0_g3_i1	1.56173	0.00360679	0.010791	up
TRINITY_DN7721_c0_g1_i1	1.56031	0.0120221	0.030739	up
TRINITY_DN6131_c0_g1_i1	1.55999	2.12e-15	4.56e-14	up
TRINITY_DN23692_c3_g2_i2	1.55933	1.81e-12	2.75e-11	up
TRINITY_DN15014_c0_g1_i1	1.55504	0.537615	0.656569	up
TRINITY_DN7147_c0_g1_i1	1.55491	0.537264	0.656569	up
TRINITY_DN11041_c0_g1_i1	1.55391	0.00915492	0.0241437	up
TRINITY_DN10284_c0_g1_i4	1.55324	4.59e-12	6.75e-11	up
TRINITY_DN18854_c0_g1_i3	1.55172	0.268143	0.39788	up
TRINITY_DN5808_c0_g2_i1	1.54982	6.53e-08	5.4e-07	up
TRINITY_DN688_c0_g2_i1	1.54938	0.0191496	0.0459873	up
TRINITY_DN7836_c0_g3_i1	1.54851	0.000116862	0.000499596	up
TRINITY_DN23539_c0_g1_i3	1.54553	2.29e-09	2.34e-08	up
TRINITY_DN24472_c1_g3_i1	1.54259	7.49e-06	4.14e-05	up
TRINITY_DN20289_c0_g1_i1	1.54185	0.0538498	0.110291	up
TRINITY_DN17688_c0_g2_i1	1.54043	0.51732	0.641445	up
TRINITY_DN27747_c0_g1_i1	1.53982	0.0278619	0.0633036	up
TRINITY_DN21913_c2_g4_i1	1.53966	1.22e-05	6.49e-05	up
TRINITY_DN22446_c7_g2_i6	1.53795	1.41e-09	1.49e-08	up
TRINITY_DN22470_c2_g2_i4	1.53636	8.86e-10	9.61e-09	up
TRINITY_DN24217_c0_g1_i1	1.53517	0.00136944	0.00460715	up
TRINITY_DN3604_c0_g2_i1	1.53456	2.23e-05	0.000112688	up
TRINITY_DN11477_c0_g1_i1	1.53454	0.0016261	0.00538024	up
TRINITY_DN12432_c0_g1_i1	1.53322	4.87e-11	6.15e-10	up
TRINITY_DN20138_c0_g1_i1	1.53322	0.000210267	0.000850401	up
TRINITY_DN22976_c0_g1_i7	1.52783	0.0144477	0.0360415	up
TRINITY_DN22126_c0_g2_i3	1.52707	0.0432908	0.0917574	up
TRINITY_DN362_c0_g2_i1	1.52698	0.000138056	0.000579488	up
TRINITY_DN22120_c4_g1_i2	1.52623	1.05e-15	2.33e-14	up
TRINITY_DN16352_c0_g2_i1	1.52446	5.78e-07	3.97e-06	up
TRINITY_DN21563_c1_g2_i1	1.52423	0.00037691	0.00144767	up
TRINITY_DN23023_c0_g1_i1	1.52253	4.63e-06	2.68e-05	up
TRINITY_DN23079_c1_g3_i7	1.5169	0.000146487	0.000611126	up
TRINITY_DN21913_c2_g39_i1	1.51572	2.78e-17	1.18e-15	up
TRINITY_DN24492_c4_g2_i1	1.49955	1.56e-06	1.52e-05	up
TRINITY_DN23104_c3_g1_i7	1.49857	2.62e-37	4.71e-35	up
TRINITY_DN9593_c3_g1_i1	1.49815	4.03e-13	1.07e-11	up
TRINITY_DN19903_c0_g1_i1	1.49648	3.89e-07	4.24e-06	up
TRINITY_DN22610_c2_g3_i5	1.49324	0.00555366	0.0203174	up
TRINITY_DN9435_c0_g2_i1	1.49293	4.77e-05	0.000329856	up
TRINITY_DN22799_c0_g4_i3	1.4916	0.0031393	0.0126035	up
TRINITY_DN19143_c0_g1_i5	1.49076	3.33e-05	0.000238627	up
TRINITY_DN18895_c0_g1_i4	1.49018	0.00491536	0.0183591	up
TRINITY_DN21349_c0_g1_i5	1.48885	0.00570345	0.0207469	up
TRINITY_DN14655_c0_g1_i1	1.48885	0.000929879	0.00447769	up
TRINITY_DN1201_c0_g2_i1	1.48801	2.67e-05	0.000195923	up
TRINITY_DN20224_c0_g1_i3	1.48574	0.00492465	0.0183819	up
TRINITY_DN21050_c0_g3_i8	1.48568	0.000146776	0.00089497	up
TRINITY_DN21051_c1_g1_i3	1.48306	1.3e-14	4.15e-13	up
TRINITY_DN20454_c1_g2_i2	1.48156	0.00560655	0.0204698	up
TRINITY_DN31104_c0_g1_i1	1.48119	0.00109247	0.00513824	up
TRINITY_DN21913_c2_g1_i1	1.48061	7.35e-13	1.88e-11	up
TRINITY_DN24314_c5_g1_i14	1.47975	1.72e-05	0.000132835	up
TRINITY_DN4720_c0_g1_i1	1.47634	0.000666606	0.00336259	up
TRINITY_DN9189_c0_g2_i1	1.47478	0.000666606	0.00336259	up
TRINITY_DN23330_c2_g1_i3	1.47379	2.27e-50	7.32e-48	up
TRINITY_DN19810_c2_g1_i3	1.4733	0.000133743	0.000822462	up
TRINITY_DN21102_c0_g4_i2	1.47163	9.55e-44	2.38e-41	up
TRINITY_DN20338_c0_g4_i1	1.47007	3.26e-05	0.000234051	up
TRINITY_DN20073_c0_g1_i3	1.46882	0.00551462	0.0201981	up
TRINITY_DN24459_c7_g4_i1	1.46734	3.58e-08	4.7e-07	up
TRINITY_DN14757_c0_g5_i3	1.46725	0.00539186	0.0198304	up
TRINITY_DN21790_c2_g2_i6	1.46408	1.12e-14	3.6e-13	up
TRINITY_DN19939_c0_g1_i21	1.46319	0.00546957	0.0200564	Down
TRINITY_DN10709_c0_g1_i1	1.46093	0.00515929	0.0191092	up
TRINITY_DN19355_c0_g1_i1	1.46076	0.00515929	0.0191092	up
TRINITY_DN8848_c0_g1_i1	1.46066	0.00515929	0.0191092	up
TRINITY_DN3364_c1_g1_i1	1.45967	1.01e-32	1.35e-30	up
TRINITY_DN18566_c1_g1_i5	1.45935	0.00582062	0.0210932	up
TRINITY_DN23748_c4_g1_i1	1.45825	1.11e-14	3.58e-13	up
TRINITY_DN23925_c3_g1_i2	1.45685	2.85e-11	5.94e-10	up
TRINITY_DN22682_c3_g9_i2	1.4561	0.00546226	0.0200403	up
TRINITY_DN22225_c0_g1_i1	1.4542	6.63e-36	1.1e-33	up
TRINITY_DN24060_c4_g1_i2	1.45256	3.85e-39	7.75e-37	up
TRINITY_DN22397_c1_g1_i6	1.45109	3.2e-16	1.22e-14	up
TRINITY_DN23582_c4_g10_i4	1.44973	1.62e-05	0.000125877	up
TRINITY_DN21840_c2_g4_i3	1.44917	2.88e-22	1.3e-20	up
TRINITY_DN10212_c0_g2_i1	1.44788	7.03e-20	3.74e-18	up
TRINITY_DN20998_c0_g1_i11	1.44602	0.000600663	0.00307663	up
TRINITY_DN20037_c0_g1_i3	1.44357	0.00525994	0.0194204	up
TRINITY_DN8848_c0_g2_i1	1.44337	0.00525994	0.0194204	up
TRINITY_DN13253_c0_g2_i1	1.44323	0.00619104	0.0221845	up
TRINITY_DN19355_c0_g1_i3	1.44219	0.000335906	0.00185964	up
TRINITY_DN24123_c1_g1_i7	1.44054	4.73e-05	0.00032752	up
TRINITY_DN21913_c2_g22_i1	1.44008	6.84e-14	2.01e-12	up
TRINITY_DN19776_c0_g1_i1	1.43992	6.9e-35	1.07e-32	up
TRINITY_DN23885_c4_g1_i1	1.43897	3.48e-25	2.9e-23	up
TRINITY_DN21324_c0_g2_i6	1.43858	0.00543831	0.0199715	up
TRINITY_DN21439_c0_g1_i3	1.43831	0.00543831	0.0199715	up
TRINITY_DN21575_c0_g41_i1	1.43728	0.00543831	0.0199715	up
TRINITY_DN2944_c0_g1_i1	1.43678	0.00543831	0.0199715	up
TRINITY_DN31421_c0_g1_i1	1.43655	0.00543831	0.0199715	up
TRINITY_DN7976_c0_g3_i1	1.43497	0.00543831	0.0199715	up
TRINITY_DN22621_c4_g3_i1	1.43426	1.44e-33	2.03e-31	up
TRINITY_DN18997_c0_g1_i5	1.43127	0.00653866	0.0232237	up
TRINITY_DN21936_c0_g1_i3	1.43053	0.000210287	0.00122976	up
TRINITY_DN17899_c0_g1_i1	1.4295	0.0055775	0.0203835	up
TRINITY_DN20573_c1_g1_i10	1.42933	0.00670703	0.0237091	up
TRINITY_DN24458_c7_g6_i1	1.42796	4.25e-12	9.89e-11	up
TRINITY_DN19118_c0_g2_i1	1.42555	0.0057931	0.0210155	up
TRINITY_DN23692_c3_g2_i7	1.42346	0.00701657	0.0245647	up
TRINITY_DN21082_c8_g5_i1	1.42014	2.5e-06	2.32e-05	up
TRINITY_DN20762_c0_g1_i1	1.41887	0.00585438	0.0211933	up
TRINITY_DN18372_c0_g7_i1	1.41848	0.00572986	0.020821	up
TRINITY_DN24474_c8_g8_i1	1.41595	0.00572986	0.020821	up
TRINITY_DN7976_c0_g2_i1	1.41505	0.00572986	0.020821	up
TRINITY_DN15883_c0_g2_i1	1.41396	0.000235587	0.00135863	up
TRINITY_DN19053_c0_g1_i1	1.41331	0.000109107	0.000688723	up
TRINITY_DN23830_c4_g1_i5	1.41325	3e-58	1.33e-55	up
TRINITY_DN20438_c0_g1_i1	1.41299	3.04e-14	5.82e-13	up
TRINITY_DN19586_c0_g1_i2	1.41088	0.00699698	0.0245143	up
TRINITY_DN20276_c0_g2_i9	1.40961	0.00685283	0.0241111	up
TRINITY_DN20740_c0_g1_i26	1.40906	0.00685283	0.0241111	up
TRINITY_DN6557_c0_g4_i1	1.40598	0.00685283	0.0241111	up
TRINITY_DN22397_c2_g28_i1	1.40583	3.04e-07	3.4e-06	up
TRINITY_DN21543_c1_g1_i5	1.4048	0.00696148	0.0244139	up
TRINITY_DN9669_c0_g2_i1	1.40227	0.000252267	0.00144279	up
TRINITY_DN21673_c0_g1_i1	1.39935	3.62e-05	0.000257739	up
TRINITY_DN22435_c1_g7_i50	1.39728	0.000714693	0.00357957	up
TRINITY_DN23204_c2_g1_i4	1.39609	1.02e-42	2.33e-40	up
TRINITY_DN15179_c0_g4_i1	1.39547	0.00694469	0.0243624	up
TRINITY_DN22388_c1_g2_i23	1.39546	0.00694469	0.0243624	up
TRINITY_DN21468_c2_g1_i6	1.39505	4.13e-18	1.88e-16	up
TRINITY_DN12550_c0_g1_i2	1.39357	1.14e-08	1.63e-07	up
TRINITY_DN19073_c0_g1_i1	1.39339	1.9e-05	0.000144648	up
TRINITY_DN24132_c4_g10_i1	1.39315	4.04e-43	9.67e-41	up
TRINITY_DN12397_c0_g2_i1	1.3931	0.00700711	0.0245391	up
TRINITY_DN9712_c0_g1_i2	1.39103	0.00109706	0.00515776	up
TRINITY_DN21468_c2_g2_i1	1.39014	2.18e-07	2.49e-06	up
TRINITY_DN23788_c1_g2_i1	1.38968	0.000113034	0.000710008	up
TRINITY_DN21568_c3_g1_i1	1.38439	1.57e-06	1.53e-05	up
TRINITY_DN17450_c0_g2_i1	1.38432	0.0062754	0.0224426	up
TRINITY_DN30891_c0_g1_i1	1.38235	0.00651705	0.0231702	up
TRINITY_DN24126_c10_g1_i13	1.38189	0.00612596	0.0219972	up
TRINITY_DN31484_c0_g1_i1	1.38121	0.00612596	0.0219972	up
TRINITY_DN22865_c2_g1_i5	1.38059	0.00730998	0.0254221	up
TRINITY_DN18035_c0_g1_i3	1.37915	0.00787192	0.0270472	up
TRINITY_DN20122_c1_g1_i1	1.37901	7.49e-25	6.05e-23	up
TRINITY_DN2302_c0_g1_i1	1.37845	0.00655537	0.0232658	up
TRINITY_DN18342_c0_g1_i1	1.37625	0.00724133	0.0252265	up
TRINITY_DN21324_c0_g2_i7	1.374	0.00724133	0.0252265	up
TRINITY_DN16832_c0_g2_i1	1.37349	0.000183426	0.00109206	up
TRINITY_DN9236_c0_g1_i1	1.37271	0.00684593	0.0240942	up
TRINITY_DN20013_c0_g1_i1	1.37262	0.0070413	0.0246339	up
TRINITY_DN25108_c0_g1_i1	1.37057	0.0070413	0.0246339	up
TRINITY_DN8849_c0_g2_i1	1.36517	0.00715964	0.0249872	up
TRINITY_DN19517_c0_g1_i1	1.36485	0.000127538	0.000788649	up
TRINITY_DN22470_c2_g2_i22	1.36466	0.000584917	0.00300756	up
TRINITY_DN20068_c0_g1_i14	1.36307	0.0081963	0.0279921	up
TRINITY_DN20378_c0_g4_i1	1.36254	0.00103839	0.00492208	up
TRINITY_DN22330_c2_g5_i1	1.36217	7.35e-08	9.13e-07	up
TRINITY_DN23159_c2_g1_i5	1.36207	0.0034199	0.0135228	up
TRINITY_DN22863_c1_g2_i1	1.35996	2.13e-10	3.88e-09	up
TRINITY_DN23556_c2_g1_i8	1.35895	0.00688917	0.0242094	up
TRINITY_DN24669_c0_g1_i1	1.3587	0.00688917	0.0242094	up
TRINITY_DN21185_c0_g1_i3	1.35792	1.18e-41	2.63e-39	up
TRINITY_DN22205_c0_g1_i2	1.35623	0.00847133	0.0287327	up
TRINITY_DN15985_c2_g1_i1	1.35484	0.00113666	0.00530997	up
TRINITY_DN24235_c1_g1_i2	1.35243	4e-12	9.34e-11	up
TRINITY_DN3241_c3_g1_i1	1.35233	3.04e-19	1.52e-17	up
TRINITY_DN16528_c0_g2_i1	1.35067	5.95e-12	1.35e-10	up
TRINITY_DN20988_c1_g1_i4	1.34999	3.62e-43	8.76e-41	up
TRINITY_DN23873_c5_g1_i1	1.34919	7.58e-06	6.38e-05	up
TRINITY_DN23036_c0_g1_i21	1.34752	0.00866362	0.0292406	up
TRINITY_DN10133_c0_g1_i1	1.34706	0.00831628	0.0282984	up
TRINITY_DN20699_c2_g4_i4	1.34461	0.00831628	0.0282984	up
TRINITY_DN10842_c0_g4_i1	1.34173	2.31e-05	0.000172174	up
TRINITY_DN20564_c1_g1_i6	1.34096	0.000599351	0.00307045	up
TRINITY_DN10613_c0_g2_i1	1.33977	0.00189136	0.00823382	up
TRINITY_DN23676_c5_g1_i3	1.33977	5.08e-23	3.49e-21	up
TRINITY_DN23885_c5_g1_i2	1.33977	7.9e-24	5.81e-22	up
TRINITY_DN13089_c0_g1_i1	1.33872	0.00151745	0.0068225	up
TRINITY_DN21631_c1_g1_i6	1.33839	0.00865504	0.0292154	up
TRINITY_DN4934_c0_g1_i1	1.33733	0.00105805	0.0049995	up
TRINITY_DN20370_c0_g1_i8	1.33537	0.00878049	0.0295753	up
TRINITY_DN22388_c1_g2_i16	1.33366	0.00878049	0.0295753	up
TRINITY_DN24091_c5_g5_i1	1.33284	9.22e-06	7.61e-05	up
TRINITY_DN10698_c0_g1_i1	1.33157	0.00778181	0.0267882	up
TRINITY_DN12625_c0_g3_i1	1.32914	0.00778181	0.0267882	up
TRINITY_DN14425_c0_g1_i1	1.32856	0.00778181	0.0267882	up
TRINITY_DN15801_c0_g4_i1	1.32619	0.0011891	0.00553029	up
TRINITY_DN22522_c0_g2_i11	1.32451	0.00947176	0.0314413	up
TRINITY_DN21102_c0_g4_i1	1.32419	7.95e-45	2.11e-42	up
TRINITY_DN27501_c0_g1_i1	1.32378	0.00796525	0.027319	up
TRINITY_DN19889_c0_g1_i1	1.32236	1.01e-12	2.55e-11	up
TRINITY_DN21645_c0_g1_i5	1.32235	0.00951551	0.0315684	up
TRINITY_DN20193_c0_g2_i1	1.32213	0.00903195	0.0302339	up
TRINITY_DN22881_c0_g2_i24	1.32025	0.00903195	0.0302339	up
TRINITY_DN23016_c0_g10_i20	1.31958	0.0090866	0.0303815	up
TRINITY_DN24399_c6_g3_i3	1.31908	1.92e-19	9.88e-18	up
TRINITY_DN20245_c0_g3_i1	1.31906	0.00172652	0.00762761	up
TRINITY_DN22775_c1_g6_i2	1.31902	6.34e-05	0.000424856	up
TRINITY_DN21984_c1_g1_i1	1.319	0.00528859	0.0195087	up
TRINITY_DN20375_c0_g1_i2	1.31798	0.00826369	0.0281715	up
TRINITY_DN21218_c3_g1_i1	1.31742	0.00826369	0.0281715	up
TRINITY_DN29261_c0_g1_i1	1.31649	0.00826369	0.0281715	up
TRINITY_DN21581_c0_g2_i1	1.31575	4.1e-35	6.54e-33	up
TRINITY_DN22913_c1_g1_i4	1.31548	0.00476678	0.0178911	up
TRINITY_DN18079_c0_g1_i16	1.31514	0.00951547	0.0315684	up
TRINITY_DN23787_c0_g6_i2	1.31388	2.52e-13	4.33e-12	up
TRINITY_DN19536_c1_g1_i3	1.31229	0.00951547	0.0315684	up
TRINITY_DN22953_c0_g3_i9	1.31049	3.27e-14	1.01e-12	up
TRINITY_DN14312_c1_g2_i5	1.31042	0.00986997	0.0325135	up
TRINITY_DN22459_c0_g8_i21	1.30997	0.00168883	0.00748502	up
TRINITY_DN20918_c1_g20_i1	1.30801	9.98e-27	9.28e-25	up
TRINITY_DN18242_c0_g1_i3	1.3066	1.61e-06	1.56e-05	up
TRINITY_DN22072_c0_g1_i2	1.30635	0.00291037	0.0118375	up
TRINITY_DN23438_c3_g1_i36	1.30623	1.15e-30	1.35e-28	up
TRINITY_DN21497_c0_g1_i18	1.30573	1.53e-13	4.31e-12	up
TRINITY_DN22461_c2_g13_i9	1.30459	8.48e-77	6.51e-74	up
TRINITY_DN20834_c2_g5_i3	1.30426	0.000543634	0.00281918	up
TRINITY_DN21532_c2_g1_i21	1.30314	0.0100304	0.032932	up
TRINITY_DN30927_c0_g1_i1	1.30238	0.00896357	0.0300544	up
TRINITY_DN27684_c0_g1_i1	1.29868	0.0086525	0.0292097	up
TRINITY_DN28642_c0_g1_i1	1.29801	0.0086525	0.0292097	up
TRINITY_DN13787_c0_g2_i1	1.29764	0.00181613	0.00795744	up
TRINITY_DN11291_c0_g1_i1	1.29655	0.00989997	0.0325874	up
TRINITY_DN16782_c0_g2_i1	1.29306	0.00451876	0.0171013	up
TRINITY_DN23706_c2_g2_i12	1.29217	3.63e-05	0.000258311	up
TRINITY_DN18247_c1_g1_i5	1.29124	0.00992411	0.0326576	up
TRINITY_DN9236_c0_g3_i1	1.28868	0.000362928	0.0019898	up
TRINITY_DN8333_c0_g1_i1	1.28857	0.00916791	0.0306119	up
TRINITY_DN23826_c6_g2_i5	1.28854	5.21e-11	1.04e-09	up
TRINITY_DN20812_c1_g2_i2	1.28837	7.74e-07	7.99e-06	up
TRINITY_DN29511_c0_g1_i1	1.28775	0.00904779	0.0302693	up
TRINITY_DN8421_c0_g1_i1	1.286	0.00904779	0.0302693	up
TRINITY_DN20624_c0_g2_i5	1.28471	0.00298357	0.0120792	up
TRINITY_DN15496_c0_g1_i1	1.28321	0.00938269	0.0311905	up
TRINITY_DN32993_c0_g1_i1	1.28146	0.00938269	0.0311905	up
TRINITY_DN7353_c0_g1_i1	1.28079	0.00973044	0.0321518	up
TRINITY_DN19722_c0_g1_i3	1.28029	0.00944063	0.031356	up
TRINITY_DN27506_c0_g1_i1	1.28011	0.00944063	0.031356	up
TRINITY_DN4641_c0_g1_i1	1.2799	0.00944063	0.031356	up
TRINITY_DN23980_c1_g1_i4	1.27962	4.62e-19	2.27e-17	up
TRINITY_DN16987_c0_g4_i1	1.27913	2.46e-05	0.000181838	up
TRINITY_DN15886_c0_g2_i1	1.27781	0.00240762	0.0101244	up
TRINITY_DN28310_c0_g1_i1	1.27466	0.00971021	0.0320942	up
TRINITY_DN3398_c0_g2_i1	1.27314	0.00971021	0.0320942	up
TRINITY_DN777_c0_g2_i1	1.2709	0.00932846	0.0310431	up
TRINITY_DN16001_c0_g1_i1	1.2709	0.000525595	0.00274043	up
TRINITY_DN10051_c0_g1_i4	1.27084	0.0107454	0.034869	up
TRINITY_DN23852_c1_g1_i10	1.2703	3.06e-34	4.53e-32	up
TRINITY_DN23773_c1_g2_i5	1.26995	0.000811538	0.00399348	up
TRINITY_DN22242_c1_g3_i7	1.26957	0.0105997	0.0344805	up
TRINITY_DN24260_c5_g8_i1	1.2674	2.79e-12	6.63e-11	up
TRINITY_DN21543_c2_g1_i8	1.26733	7.27e-14	2.13e-12	up
TRINITY_DN23258_c0_g6_i7	1.26675	0.0109412	0.0353751	up
TRINITY_DN2154_c0_g1_i1	1.26276	0.00187904	0.00818536	up
TRINITY_DN21104_c0_g1_i2	1.26138	5.71e-13	1.48e-11	up
TRINITY_DN3322_c0_g1_i1	1.26028	0.00326787	0.0130274	up
TRINITY_DN21914_c2_g1_i5	1.25956	0.0108124	0.0350373	up
TRINITY_DN15434_c0_g4_i1	1.25812	0.00287442	0.0117155	up
TRINITY_DN21564_c1_g3_i2	1.25782	0.000439368	0.00234603	up
TRINITY_DN23935_c3_g3_i1	1.25679	1.07e-18	5.08e-17	up
TRINITY_DN18117_c0_g1_i2	1.25502	0.0110418	0.0356371	up
TRINITY_DN22126_c0_g2_i4	1.25453	1.08e-71	6.8e-69	up
TRINITY_DN20284_c0_g1_i6	1.25387	0.000801475	0.00395127	up
TRINITY_DN21568_c4_g1_i3	1.2519	0.00229834	0.00972162	up
TRINITY_DN20454_c1_g2_i4	1.24987	0.0115455	0.0369623	up
TRINITY_DN5006_c0_g1_i1	1.24923	0.0113515	0.0364765	up
TRINITY_DN19279_c0_g1_i8	1.24907	0.000222076	0.00129192	up
TRINITY_DN22934_c0_g1_i1	1.24796	2.38e-06	2.23e-05	up
TRINITY_DN23129_c1_g2_i1	1.24795	5.41e-13	1.41e-11	up
TRINITY_DN21058_c0_g10_i1	1.247	1.37e-19	7.17e-18	up
TRINITY_DN21431_c1_g1_i1	1.24571	1.5e-06	1.47e-05	up
TRINITY_DN31104_c0_g2_i1	1.24569	7.57e-05	0.000497054	up
TRINITY_DN9864_c0_g4_i2	1.24348	0.00185657	0.00811047	up
TRINITY_DN17537_c0_g2_i2	1.24343	0.011133	0.0358777	up
TRINITY_DN22513_c1_g2_i1	1.24319	0.0120986	0.0383814	up
TRINITY_DN26902_c0_g1_i1	1.24243	0.011323	0.0364066	up
TRINITY_DN23562_c7_g2_i3	1.24185	7.85e-48	2.36e-45	up
TRINITY_DN22470_c2_g2_i11	1.24078	0.00275283	0.0113133	up
TRINITY_DN17007_c0_g1_i1	1.23948	0.000287981	0.00161815	up
TRINITY_DN19876_c0_g1_i1	1.23836	0.0109937	0.0355017	up
TRINITY_DN20767_c0_g4_i1	1.23773	0.0109937	0.0355017	up
TRINITY_DN7161_c0_g1_i1	1.23751	0.0109937	0.0355017	up
TRINITY_DN18956_c0_g2_i2	1.23721	0.000423162	0.00227248	up
TRINITY_DN23768_c7_g1_i4	1.23606	1.74e-14	5.5e-13	up
TRINITY_DN26377_c0_g1_i1	1.23534	0.0126541	0.0397822	up
TRINITY_DN10051_c0_g1_i3	1.23485	0.0108897	0.0352416	up
TRINITY_DN23926_c6_g1_i1	1.23482	2.69e-11	5.62e-10	up
TRINITY_DN457_c0_g1_i4	1.23331	0.0120324	0.0382204	up
TRINITY_DN16580_c0_g2_i1	1.23292	7.1e-09	1.05e-07	up
TRINITY_DN21094_c2_g1_i3	1.2321	2.27e-23	1.6e-21	up
TRINITY_DN20146_c0_g2_i1	1.23154	0.011066	0.0356984	up
TRINITY_DN26045_c0_g1_i1	1.23107	0.011066	0.0356984	up
TRINITY_DN30773_c0_g1_i1	1.23019	0.011066	0.0356984	up
TRINITY_DN7347_c0_g1_i1	1.2259	0.011066	0.0356984	up
TRINITY_DN19435_c0_g3_i2	1.22554	0.000956595	0.0045929	up
TRINITY_DN25498_c0_g1_i1	1.22531	0.0122011	0.0386439	up
TRINITY_DN4209_c0_g2_i1	1.22465	0.0122011	0.0386439	up
TRINITY_DN20891_c0_g1_i3	1.22461	1.29e-32	1.71e-30	up
TRINITY_DN19901_c0_g1_i1	1.22434	9.21e-05	0.000591846	up
TRINITY_DN21614_c0_g1_i6	1.21754	0.0128051	0.0401914	up
TRINITY_DN15320_c0_g1_i1	1.21723	0.00247826	0.0103754	up
TRINITY_DN20619_c2_g1_i2	1.20959	1.14e-05	9.16e-05	up
TRINITY_DN20867_c0_g1_i6	1.20846	0.000571008	0.00294568	up
TRINITY_DN23935_c3_g6_i6	1.20733	1.24e-41	2.75e-39	up
TRINITY_DN23583_c0_g2_i9	1.16114	0.529443	0.651162	up
TRINITY_DN9538_c0_g1_i3	1.11436	0.000252474	0.00144374	up
TRINITY_DN10038_c0_g1_i1	1.11393	0.000232756	0.00134567	up
TRINITY_DN24024_c4_g1_i1	1.11369	9.6e-19	4.59e-17	up
TRINITY_DN13265_c0_g1_i1	1.113	0.0117115	0.0373865	up
TRINITY_DN17944_c0_g1_i2	1.11197	0.0117115	0.0373865	up
TRINITY_DN20966_c0_g1_i4	1.11109	0.0117293	0.0374295	up
TRINITY_DN22924_c1_g3_i1	1.11032	0.000123371	0.000766169	up
TRINITY_DN22762_c1_g1_i15	1.10867	3.61e-05	0.000257324	up
TRINITY_DN25217_c0_g1_i1	1.10865	1.47e-10	2.74e-09	up
TRINITY_DN21757_c0_g1_i1	1.00621	7.75e-07	5.2e-06	up
TRINITY_DN18635_c0_g1_i8	1.00392	0.000531695	0.00276807	up
TRINITY_DN22058_c0_g1_i1	1.0037	6.91e-10	1.18e-08	up
TRINITY_DN22929_c0_g1_i6	1.00369	3.58e-25	2.97e-23	up
TRINITY_DN21328_c0_g2_i6	1.00318	0.0119848	0.0381097	up
TRINITY_DN24182_c2_g2_i3	1.00283	0.000603637	0.00309003	up
TRINITY_DN21913_c2_g10_i1	1.00228	6.5e-15	2.16e-13	up
TRINITY_DN21252_c0_g1_i1	1.00187	0.00182182	0.00797629	up
TRINITY_DN23485_c0_g2_i4	-1.00972	5.81e-06	5.01e-05	Down
TRINITY_DN21106_c0_g2_i2	-1.00986	0.00753151	0.0260614	Down
TRINITY_DN22527_c3_g2_i1	-1.01056	1.96e-12	4.77e-11	Down
TRINITY_DN24272_c3_g1_i9	-1.01078	0.00750826	0.025994	Down
TRINITY_DN20708_c1_g2_i27	-1.01093	0.00747308	0.0258945	Down
TRINITY_DN12832_c0_g2_i2	-1.01103	0.00631103	0.0225443	Down
TRINITY_DN23175_c3_g1_i1	-1.01165	3.84e-05	0.000271297	Down
TRINITY_DN24203_c4_g4_i1	-1.01231	0.00258494	0.0107395	Down
TRINITY_DN23908_c6_g1_i6	-1.0124	0.00593291	0.0214193	Down
TRINITY_DN17940_c0_g1_i3	-1.01251	0.000581958	0.00299457	Down
TRINITY_DN17828_c0_g1_i4	-1.01341	0.00738059	0.025629	Down
TRINITY_DN23823_c0_g1_i12	-1.06193	0.00576107	0.0209169	Down
TRINITY_DN23439_c1_g2_i4	-1.19304	6.54e-06	5.58e-05	Down
TRINITY_DN23237_c0_g2_i7	-1.19404	8.71e-06	7.24e-05	Down
TRINITY_DN23695_c5_g15_i1	-1.19475	0.000636801	0.00323175	Down
TRINITY_DN10746_c0_g1_i1	-1.19476	0.00574762	0.0208751	Down
TRINITY_DN22841_c0_g1_i11	-1.1972	2.24e-05	0.000167068	Down
TRINITY_DN23834_c5_g1_i10	-1.1979	0.00603901	0.0217501	Down
TRINITY_DN18566_c1_g1_i6	-1.19874	0.00743896	0.0258053	Down
TRINITY_DN22667_c0_g1_i14	-1.20022	0.00729124	0.0253646	Down
TRINITY_DN22996_c0_g1_i4	-1.20088	0.000610516	0.00311805	Down
TRINITY_DN24483_c3_g1_i3	-1.20121	1.38e-07	1.63e-06	Down
TRINITY_DN22971_c0_g5_i2	-1.20149	0.00718818	0.0250716	Down
TRINITY_DN23737_c2_g4_i5	-1.20296	2.65e-06	2.45e-05	Down
TRINITY_DN23319_c2_g2_i2	-1.20442	1.47e-13	4.17e-12	Down
TRINITY_DN22138_c3_g5_i1	-1.31289	4.59e-05	0.000318252	Down
TRINITY_DN23814_c0_g2_i12	-1.32967	0.000493587	0.00259546	Down
TRINITY_DN22029_c1_g3_i2	-1.32967	0.000387966	0.0021067	Down
TRINITY_DN10102_c0_g1_i4	-1.32967	6.45e-05	0.000431841	Down
TRINITY_DN21531_c1_g1_i5	-1.32967	1.46e-08	2.06e-07	Down
TRINITY_DN23207_c8_g7_i1	-1.33009	0.00560781	0.02047	Down
TRINITY_DN24188_c5_g16_i1	-1.33019	0.00560781	0.02047	Down
TRINITY_DN23736_c6_g3_i12	-1.33342	1.11e-23	8.04e-22	Down
TRINITY_DN7749_c0_g2_i1	-1.33404	0.00588669	0.021288	Down
TRINITY_DN22130_c1_g4_i5	-1.33584	0.00705968	0.0246857	Down
TRINITY_DN23813_c1_g2_i7	-1.33626	0.000529908	0.00276	Down
TRINITY_DN23623_c0_g3_i3	-1.36061	7.1e-06	6.02e-05	Down
TRINITY_DN22785_c0_g2_i2	-1.36765	0.00612768	0.0219974	Down
TRINITY_DN22110_c0_g1_i18	-1.36777	0.00638017	0.0227466	Down
TRINITY_DN21770_c0_g1_i11	-1.36835	0.00713444	0.0249068	Down
TRINITY_DN18617_c0_g1_i1	-1.36979	0.000820166	0.0040262	Down
TRINITY_DN8987_c0_g1_i4	-1.37141	0.00556891	0.0203603	Down
TRINITY_DN23496_c2_g1_i2	-1.37141	0.00545933	0.0200316	Down
TRINITY_DN22123_c1_g1_i4	-1.37151	2.17e-10	3.95e-09	Down
TRINITY_DN26322_c0_g1_i1	-1.37323	0.00605939	0.0218031	Down
TRINITY_DN21270_c0_g1_i12	-1.37327	0.00546867	0.0200564	Down
TRINITY_DN23447_c1_g3_i14	-1.37348	0.000611762	0.0031233	Down
TRINITY_DN10062_c0_g1_i1	-1.37447	0.00616073	0.0220873	Down
TRINITY_DN23912_c3_g2_i1	-1.37476	0.00537483	0.0197761	Down
TRINITY_DN20770_c0_g1_i3	-1.37514	0.00548753	0.0201085	Down
TRINITY_DN4319_c0_g1_i1	-1.377	0.00548753	0.0201085	Down
TRINITY_DN20518_c0_g1_i6	-1.37861	0.00533584	0.0196578	Down
TRINITY_DN21145_c0_g5_i1	-1.3788	0.00533584	0.0196578	Down
TRINITY_DN22477_c0_g1_i4	-1.37959	2.16e-05	0.000162539	Down
TRINITY_DN19395_c0_g1_i7	-1.38025	0.00534281	0.0196709	Down
TRINITY_DN23626_c1_g1_i12	-1.3833	0.00534281	0.0196709	Down
TRINITY_DN20876_c1_g1_i10	-1.38354	0.00098556	0.00470909	Down
TRINITY_DN22673_c1_g7_i1	-1.38941	5.89e-08	7.44e-07	Down
TRINITY_DN22112_c0_g1_i1	-1.38957	9.48e-07	9.63e-06	Down
TRINITY_DN23231_c2_g1_i1	-1.3896	1.06e-05	8.61e-05	Down
TRINITY_DN151_c0_g1_i1	-1.38994	0.00551665	0.0202034	Down
TRINITY_DN22882_c1_g2_i2	-1.39087	2.2e-38	4.34e-36	Down
TRINITY_DN20065_c0_g1_i1	-1.39102	0.00553014	0.0202464	Down
TRINITY_DN22360_c3_g2_i4	-1.39154	0.00134097	0.00613595	Down
TRINITY_DN19119_c0_g6_i2	-1.39204	0.00605793	0.0218001	Down
TRINITY_DN20678_c0_g1_i10	-1.39332	0.00561045	0.0204775	Down
TRINITY_DN10529_c0_g2_i1	-1.39435	8.98e-10	1.5e-08	Down
TRINITY_DN22073_c1_g21_i1	-1.39452	0.00670959	0.0237157	Down
TRINITY_DN21653_c0_g1_i9	-1.39724	0.00285581	0.0116558	Down
TRINITY_DN19281_c0_g2_i3	-1.39876	0.00526964	0.0194483	Down
TRINITY_DN24305_c3_g13_i1	-1.39876	0.00526964	0.0194483	Down
TRINITY_DN22352_c1_g2_i4	-1.40021	3.34e-05	0.000239609	Down
TRINITY_DN22952_c1_g1_i3	-1.40036	0.00530595	0.0195622	Down
TRINITY_DN3295_c0_g2_i1	-1.40062	0.00525682	0.0194163	Down
TRINITY_DN11486_c0_g1_i1	-1.41687	0.00554533	0.0202912	Down
TRINITY_DN24269_c2_g1_i1	-1.41691	1.3e-20	7.34e-19	Down
TRINITY_DN21312_c0_g2_i1	-1.41703	1.33e-05	0.000105741	Down
TRINITY_DN22154_c0_g1_i2	-1.42252	9.37e-06	7.73e-05	Down
TRINITY_DN22477_c0_g1_i3	-1.42252	0.00523656	0.0193518	Down
TRINITY_DN16345_c0_g1_i1	-1.42361	1.18e-05	9.45e-05	Down
TRINITY_DN19798_c2_g1_i2	-1.42366	0.00505035	0.0187821	Down
TRINITY_DN33232_c0_g1_i1	-1.42422	0.00505035	0.0187821	Down
TRINITY_DN20843_c1_g2_i4	-1.42446	0.00666665	0.0235953	Down
TRINITY_DN22168_c2_g6_i5	-1.42613	3.51e-05	0.000250143	Down
TRINITY_DN20591_c0_g1_i21	-1.42747	0.00540669	0.0198764	Down
TRINITY_DN20880_c3_g1_i1	-1.42859	1.08e-28	1.13e-26	Down
TRINITY_DN23714_c2_g1_i2	-1.43089	5.54e-35	8.67e-33	Down
TRINITY_DN23844_c3_g1_i21	-1.43219	0.00645528	0.0229671	Down
TRINITY_DN23342_c0_g1_i3	-1.43238	3.2e-10	5.73e-09	Down
TRINITY_DN19960_c0_g1_i3	-1.43239	0.0050741	0.0188583	Down
TRINITY_DN23195_c1_g4_i3	-1.43355	0.00700375	0.0245323	up
TRINITY_DN23562_c8_g1_i36	-1.44906	1.65e-08	2.3e-07	Down
TRINITY_DN20713_c0_g1_i1	-1.44967	0.00488042	0.0182483	Down
TRINITY_DN15262_c0_g1_i1	-1.44976	0.000483182	0.00254927	Down
TRINITY_DN21797_c1_g1_i12	-1.45051	0.00544399	0.0199881	Down
TRINITY_DN24747_c0_g1_i1	-1.45149	0.00481864	0.0180602	Down
TRINITY_DN20043_c0_g1_i34	-1.4519	0.00650062	0.0231165	Down
TRINITY_DN23260_c2_g6_i17	-1.45283	5.41e-05	0.000368344	Down
TRINITY_DN11204_c0_g2_i1	-1.45511	0.000365029	0.00199998	Down
TRINITY_DN21511_c0_g2_i13	-1.45673	0.00481206	0.0180414	Down
TRINITY_DN22205_c0_g1_i10	-1.45686	0.00617903	0.0221506	Down
TRINITY_DN20524_c2_g18_i1	-1.45786	0.000495123	0.00260203	Down
TRINITY_DN24458_c5_g2_i8	-1.45808	0.00544641	0.0199906	Down
TRINITY_DN16540_c0_g2_i1	-1.4585	0.0047414	0.0178152	Down
TRINITY_DN20935_c0_g1_i12	-1.46017	0.0047414	0.0178152	Down
TRINITY_DN20999_c0_g1_i2	-1.46072	0.0047414	0.0178152	Down
TRINITY_DN24074_c0_g10_i1	-1.46215	0.0047414	0.0178152	Down
TRINITY_DN22369_c1_g1_i5	-1.46392	0.00609859	0.0219213	Down
TRINITY_DN22434_c3_g1_i5	-1.46657	0.00632752	0.0225962	Down
TRINITY_DN17872_c0_g3_i1	-1.46682	0.00512987	0.0190188	Down
TRINITY_DN22407_c1_g1_i8	-1.46845	0.00609455	0.0219124	Down
TRINITY_DN22624_c2_g5_i1	-1.46875	1.12e-44	2.88e-42	Down
TRINITY_DN23078_c2_g2_i3	-1.46889	0.000222798	0.00129568	Down
TRINITY_DN24155_c1_g1_i1	-1.47108	1.04e-22	6.95e-21	Down
TRINITY_DN20770_c0_g1_i6	-1.47439	0.00471905	0.0177466	Down
TRINITY_DN21221_c0_g1_i10	-1.47594	0.00471905	0.0177466	Down
TRINITY_DN20560_c0_g3_i3	-1.47753	0.00508366	0.0188918	Down
TRINITY_DN19178_c0_g1_i1	-1.47783	0.00496294	0.0185108	Down
TRINITY_DN19194_c0_g1_i2	-1.47807	0.00614262	0.0220423	Down
TRINITY_DN21087_c5_g9_i7	-1.47849	5.98e-05	0.000403245	Down
TRINITY_DN23773_c1_g2_i7	-1.47957	0.00461617	0.0174146	Down
TRINITY_DN20913_c0_g1_i1	-1.48071	0.005101	0.0189459	Down
TRINITY_DN20069_c0_g1_i3	-1.48369	0.00483247	0.0181023	Down
TRINITY_DN9231_c0_g1_i2	-1.4842	0.00458873	0.0173281	Down
TRINITY_DN20757_c1_g1_i2	-1.48446	3.98e-11	8.12e-10	Down
TRINITY_DN22815_c0_g1_i1	-1.48984	2.75e-11	5.75e-10	Down
TRINITY_DN15604_c1_g1_i1	-1.4902	0.00451565	0.0170914	Down
TRINITY_DN20075_c0_g1_i2	-1.49051	3.58e-05	0.000254901	Down
TRINITY_DN17197_c0_g2_i2	-1.49236	0.00595655	0.0214912	Down
TRINITY_DN23131_c1_g1_i5	-1.49257	7.33e-09	1.08e-07	Down
TRINITY_DN23161_c2_g8_i6	-1.49275	1.05e-07	1.27e-06	Down
TRINITY_DN18661_c0_g1_i3	-1.49369	4.49e-06	3.96e-05	Down
TRINITY_DN22527_c3_g3_i8	-1.49372	1.61e-176	2.79e-172	Down
TRINITY_DN21787_c1_g1_i8	-1.49623	2.32e-08	3.16e-07	Down
TRINITY_DN24503_c5_g1_i2	-1.49626	4.18e-10	7.36e-09	Down
TRINITY_DN24381_c4_g11_i1	-1.50047	0.00446946	0.0169406	Down
TRINITY_DN18760_c0_g2_i1	-1.50052	0.000804618	0.00396563	Down
TRINITY_DN23050_c0_g2_i6	-1.50096	0.006041	0.0217505	Down
TRINITY_DN20732_c0_g3_i28	-1.50137	3.73e-05	0.000264567	Down
TRINITY_DN21747_c2_g3_i8	-1.50159	2.19e-37	3.96e-35	Down
TRINITY_DN22036_c1_g1_i8	-1.50182	0.00564414	0.0205809	Down
TRINITY_DN20623_c0_g2_i1	-1.50186	0.00428948	0.0163516	Down
TRINITY_DN23611_c1_g1_i16	-1.50317	0.00450044	0.0170375	Down
TRINITY_DN22407_c2_g1_i3	-1.50438	0.00487068	0.0182208	Down
TRINITY_DN20428_c0_g1_i7	-1.50537	0.00560398	0.0204647	Down
TRINITY_DN25039_c0_g1_i1	-1.50626	0.000127181	0.000786866	Down
TRINITY_DN32199_c0_g1_i1	-1.50848	2.65e-06	2.45e-05	Down
TRINITY_DN1780_c0_g1_i4	-1.50924	0.00572695	0.020821	Down
TRINITY_DN22370_c2_g2_i2	-1.51103	1.87e-05	0.000142965	Down
TRINITY_DN19639_c0_g1_i1	-1.51195	0.00439629	0.0167017	Down
TRINITY_DN22558_c1_g1_i3	-1.51365	4.82e-05	0.000332399	Down
TRINITY_DN1790_c0_g3_i1	-1.51483	0.00456345	0.0172492	Down
TRINITY_DN8008_c0_g3_i1	-1.5176	0.00417578	0.0159715	Down
TRINITY_DN19852_c0_g3_i1	-1.51963	0.00416505	0.0159477	Down
TRINITY_DN20855_c2_g8_i5	-1.52035	0.00416505	0.0159477	Down
TRINITY_DN23496_c1_g1_i4	-1.52289	3.87e-05	0.000273257	Down
TRINITY_DN23258_c0_g6_i22	-1.52337	0.00421954	0.016126	Down
TRINITY_DN24445_c4_g12_i2	-1.52491	9.5e-05	0.000607819	Down
TRINITY_DN22407_c2_g1_i12	-1.52917	0.00544526	0.0199885	Down
TRINITY_DN22832_c1_g2_i1	-1.53087	3.43e-05	0.000245381	Down
TRINITY_DN26160_c0_g1_i1	-1.53171	3.57e-10	6.35e-09	Down
TRINITY_DN20736_c0_g1_i9	-1.53434	5.27e-08	6.73e-07	Down
TRINITY_DN20307_c0_g2_i7	-1.53441	0.00539555	0.0198397	Down
TRINITY_DN22729_c0_g1_i3	-1.53512	3.44e-21	2.04e-19	Down
TRINITY_DN21534_c1_g2_i1	-1.53583	0.000335825	0.0018596	Down
TRINITY_DN7842_c0_g3_i1	-1.53594	0.00396336	0.0152978	Down
TRINITY_DN23809_c2_g12_i5	-1.53673	0.0041209	0.0158154	Down
TRINITY_DN14408_c0_g6_i1	-1.53837	7.22e-08	8.98e-07	Down
TRINITY_DN22963_c0_g1_i10	-1.53886	0.00400476	0.0154279	Down
TRINITY_DN20760_c0_g1_i7	-1.53891	0.00400214	0.0154214	Down
TRINITY_DN22073_c1_g1_i1	-1.5401	0.00543194	0.0199608	Down
TRINITY_DN22218_c1_g1_i1	-1.54046	5.73e-13	1.48e-11	Down
TRINITY_DN21494_c0_g1_i12	-1.54058	0.00546393	0.0200442	Down
TRINITY_DN23567_c3_g2_i6	-1.54121	0.00212332	0.00908802	Down
TRINITY_DN24308_c2_g1_i5	-1.54322	6.06e-10	1.04e-08	Down
TRINITY_DN7436_c0_g2_i1	-1.54391	0.00385237	0.0149318	Down
TRINITY_DN20216_c0_g1_i7	-1.54409	0.00517783	0.019163	Down
TRINITY_DN20606_c1_g1_i2	-1.54485	0.00517783	0.019163	Down
TRINITY_DN20069_c0_g1_i12	-1.54515	0.00431249	0.0164285	Down
TRINITY_DN23605_c5_g18_i1	-1.54784	0.00511104	0.0189691	Down
TRINITY_DN17697_c0_g1_i2	-1.54799	4.85e-05	0.000334359	Down
TRINITY_DN23295_c1_g1_i3	-1.55128	0.00258396	0.0107387	Down
TRINITY_DN22743_c0_g15_i2	-1.55323	0.0050526	0.0187884	Down
TRINITY_DN10391_c0_g1_i1	-1.55359	0.00417838	0.0159792	Down
TRINITY_DN24337_c6_g1_i1	-1.55673	0.003793	0.0147634	Down
TRINITY_DN22318_c1_g1_i8	-1.55706	0.005165	0.0191282	Down
TRINITY_DN23381_c1_g2_i3	-1.5576	0.00475212	0.0178461	Down
TRINITY_DN23345_c0_g4_i18	-1.55838	1.1e-09	1.83e-08	Down
TRINITY_DN24006_c1_g14_i3	-1.55939	6.86e-05	0.000455892	Down
TRINITY_DN24315_c2_g1_i5	-1.55957	0.0041421	0.0158738	Down
TRINITY_DN22336_c2_g2_i22	-1.5607	0.00504679	0.018777	Down
TRINITY_DN21275_c1_g2_i7	-1.56155	0.00512796	0.0190155	Down
TRINITY_DN8224_c0_g1_i2	-1.56175	0.00375486	0.0146331	Down
TRINITY_DN32393_c0_g2_i1	-1.56757	0.00409302	0.0157223	Down
TRINITY_DN21275_c1_g2_i16	-1.56781	0.00501682	0.0186795	Down
TRINITY_DN661_c0_g2_i3	-1.56801	0.00370156	0.0144547	Down
TRINITY_DN9946_c0_g1_i2	-1.56851	0.00370156	0.0144547	Down
TRINITY_DN21787_c1_g1_i3	-1.56941	6.54e-09	9.71e-08	Down
TRINITY_DN28615_c0_g1_i1	-1.56984	0.00398863	0.0153777	Down
TRINITY_DN19979_c0_g4_i1	-1.57144	0.0051846	0.0191844	Down
TRINITY_DN11052_c0_g2_i1	-1.57352	0.00380399	0.0147962	Down
TRINITY_DN24212_c3_g1_i2	-1.57598	3.02e-07	3.37e-06	Down
TRINITY_DN23814_c0_g2_i27	-1.57716	0.00490638	0.0183334	Down
TRINITY_DN24552_c4_g1_i1	-1.5781	1.91e-09	3.04e-08	Down
TRINITY_DN24462_c4_g11_i3	-1.57857	1.59e-20	8.84e-19	Down
TRINITY_DN23844_c3_g1_i8	-1.57901	0.00356836	0.0140105	Down
TRINITY_DN12643_c0_g3_i1	-1.57919	0.00350731	0.0138197	Down
TRINITY_DN23184_c1_g1_i1	-1.5808	0.00350731	0.0138197	Down
TRINITY_DN22855_c2_g2_i2	-1.58421	0.0035824	0.0140576	Down
TRINITY_DN23327_c3_g2_i18	-1.58595	0.00476111	0.0178756	Down
TRINITY_DN21292_c1_g1_i2	-1.58613	1.15e-10	2.2e-09	Down
TRINITY_DN24495_c11_g1_i4	-1.5866	0.00352113	0.0138628	Down
TRINITY_DN23562_c8_g1_i1	-1.58665	7.68e-10	1.3e-08	Down
TRINITY_DN21647_c0_g1_i3	-1.58694	7.94e-05	0.000518522	Down
TRINITY_DN19755_c0_g1_i4	-1.58708	0.00467151	0.0175927	Down
TRINITY_DN21597_c0_g1_i1	-1.58725	1.94e-12	4.75e-11	Down
TRINITY_DN24462_c3_g3_i5	-1.58749	0.00461182	0.0174001	Down
TRINITY_DN17392_c0_g3_i2	-1.58875	0.00339594	0.013448	Down
TRINITY_DN24278_c1_g1_i4	-1.59003	1.97e-15	6.96e-14	Down
TRINITY_DN21644_c0_g1_i4	-1.59042	3.9e-06	3.49e-05	Down
TRINITY_DN24381_c4_g3_i4	-1.59171	0.00355368	0.0139639	Down
TRINITY_DN20856_c0_g1_i19	-1.59182	0.00370005	0.0144537	Down
TRINITY_DN21797_c1_g1_i21	-1.59281	0.00374305	0.0145975	Down
TRINITY_DN22320_c0_g4_i1	-1.59353	0.00344228	0.0135988	Down
TRINITY_DN23362_c1_g1_i1	-1.59456	2.92e-49	9.11e-47	Down
TRINITY_DN22715_c0_g2_i2	-1.5959	7.64e-07	7.91e-06	Down
TRINITY_DN19178_c0_g1_i4	-1.59791	0.00330556	0.0131504	Down
TRINITY_DN23807_c0_g1_i1	-1.59943	0.00473148	0.0177862	Down
TRINITY_DN21647_c0_g1_i12	-1.59971	0.00361417	0.0141686	Down
TRINITY_DN13657_c0_g1_i1	-1.6018	0.00378436	0.0147314	Down
TRINITY_DN13979_c0_g2_i1	-1.60197	0.00353289	0.0138965	Down
TRINITY_DN23591_c7_g3_i7	-1.6026	0.0043972	0.0167034	Down
TRINITY_DN22223_c0_g2_i12	-1.6027	0.00326393	0.0130177	Down
TRINITY_DN23821_c3_g2_i20	-1.60422	0.00059759	0.00306361	Down
TRINITY_DN22613_c0_g1_i5	-1.60793	7.93e-09	1.16e-07	Down
TRINITY_DN23737_c2_g12_i1	-1.61096	0.000773535	0.00382991	Down
TRINITY_DN1487_c0_g2_i1	-1.61126	7.21e-06	6.1e-05	Down
TRINITY_DN23388_c1_g1_i4	-1.61191	6.28e-06	5.38e-05	Down
TRINITY_DN23737_c2_g11_i3	-1.61213	2.17e-05	0.000162873	Down
TRINITY_DN22796_c0_g4_i1	-1.61258	0.00339328	0.0134406	Down
TRINITY_DN20555_c0_g1_i6	-1.61306	0.00439302	0.0166967	Down
TRINITY_DN21916_c1_g1_i11	-1.61434	7.93e-06	6.65e-05	Down
TRINITY_DN20397_c2_g2_i7	-1.61598	0.00323848	0.0129286	Down
TRINITY_DN22324_c2_g5_i5	-1.61692	0.00352759	0.0138835	Down
TRINITY_DN19424_c0_g1_i13	-1.61789	0.00316987	0.0127085	Down
TRINITY_DN24379_c5_g2_i11	-1.61813	3.53e-08	4.64e-07	Down
TRINITY_DN23874_c8_g1_i1	-1.61878	0.00426492	0.0162778	Down
TRINITY_DN19177_c0_g1_i5	-1.61931	1.47e-08	2.07e-07	Down
TRINITY_DN20958_c2_g2_i3	-1.62178	0.00419545	0.0160392	Down
TRINITY_DN22152_c1_g1_i10	-1.62269	0.00416911	0.0159561	Down
TRINITY_DN21893_c1_g1_i1	-1.62375	9.64e-24	7.05e-22	Down
TRINITY_DN22966_c2_g1_i17	-1.62541	2.07e-05	0.000156079	Down
TRINITY_DN21990_c1_g5_i12	-1.6269	0.00330352	0.0131462	Down
TRINITY_DN19116_c0_g4_i1	-1.63071	0.00302171	0.0122079	Down
TRINITY_DN24531_c3_g8_i1	-1.63144	3.4e-07	3.76e-06	Down
TRINITY_DN23871_c1_g6_i1	-1.63177	0.00412667	0.0158305	Down
TRINITY_DN11575_c1_g2_i1	-1.63252	0.00322081	0.0128754	Down
TRINITY_DN32760_c0_g1_i1	-1.63468	0.000456271	0.00242692	Down
TRINITY_DN23576_c2_g1_i15	-1.63655	3.35e-09	5.18e-08	Down
TRINITY_DN24148_c3_g23_i1	-1.63709	0.000798802	0.00393978	Down
TRINITY_DN23755_c7_g1_i1	-1.63777	0.00303354	0.0122457	Down
TRINITY_DN21036_c0_g1_i12	-1.63829	0.00346126	0.0136535	Down
TRINITY_DN24148_c3_g8_i3	-1.63879	0.000371344	0.00202951	Down
TRINITY_DN22840_c2_g1_i6	-1.64178	0.00419098	0.0160239	Down
TRINITY_DN18625_c0_g1_i8	-1.6419	0.00328806	0.0130928	Down
TRINITY_DN23165_c11_g8_i4	-1.64205	6.43e-05	0.000430289	Down
TRINITY_DN16959_c0_g1_i1	-1.64215	0.00295419	0.0119832	Down
TRINITY_DN3363_c1_g1_i1	-1.64248	0.000286253	0.00160896	Down
TRINITY_DN2438_c0_g1_i1	-1.64345	0.00308588	0.0124222	Down
TRINITY_DN23049_c0_g1_i12	-1.64363	0.00318547	0.0127559	Down
TRINITY_DN22807_c2_g3_i11	-1.64366	0.00286993	0.0117014	Down
TRINITY_DN22465_c1_g1_i12	-1.64369	0.00305601	0.0123206	Down
TRINITY_DN21084_c4_g3_i4	-1.64559	7.02e-05	0.000465012	Down
TRINITY_DN11861_c0_g1_i1	-1.64716	0.00299478	0.0121161	Down
TRINITY_DN12221_c0_g1_i1	-1.64854	1.76e-09	2.83e-08	Down
TRINITY_DN11496_c0_g2_i1	-1.64925	0.00303871	0.0122623	Down
TRINITY_DN23026_c0_g1_i6	-1.64986	0.000171893	0.00102978	Down
TRINITY_DN21661_c1_g1_i1	-1.65092	0.00405017	0.0155837	Down
TRINITY_DN20644_c0_g1_i55	-1.65175	0.0038862	0.0150449	Down
TRINITY_DN23899_c0_g4_i4	-1.6524	0.00390479	0.0151118	Down
TRINITY_DN23016_c0_g10_i14	-1.65437	0.00399116	0.015384	Down
TRINITY_DN24473_c6_g2_i2	-1.65453	0.00255792	0.010649	Down
TRINITY_DN22604_c0_g2_i3	-1.65637	0.00295296	0.0119806	Down
TRINITY_DN20723_c0_g1_i6	-1.6567	0.00394	0.0152225	Down
TRINITY_DN24140_c6_g7_i3	-1.66021	4.12e-07	4.47e-06	Down
TRINITY_DN22840_c2_g2_i1	-1.66095	0.00572663	0.020821	Down
TRINITY_DN22669_c2_g4_i1	-1.66172	0.00041446	0.00223303	Down
TRINITY_DN22191_c0_g9_i7	-1.6621	0.00288902	0.0117681	Down
TRINITY_DN19177_c0_g1_i3	-1.66211	2.55e-05	0.000187943	Down
TRINITY_DN22440_c0_g2_i7	-1.6629	0.00395053	0.015254	Down
TRINITY_DN22336_c2_g2_i17	-1.66511	0.00277647	0.011392	Down
TRINITY_DN23611_c1_g1_i10	-1.66816	0.00409764	0.0157366	Down
TRINITY_DN24531_c3_g1_i1	-1.66829	0.00273655	0.0112638	Down
TRINITY_DN23345_c0_g4_i13	-1.6699	0.00267541	0.0110529	Down
TRINITY_DN20317_c0_g1_i4	-1.66991	0.00300862	0.0121636	Down
TRINITY_DN20829_c0_g3_i6	-1.67044	0.00300862	0.0121636	Down
TRINITY_DN20555_c0_g1_i5	-1.67181	2.44e-06	2.28e-05	Down
TRINITY_DN18182_c0_g1_i5	-1.67253	0.00368538	0.0143996	Down
TRINITY_DN20439_c0_g2_i34	-1.67288	0.00371749	0.014512	Down
TRINITY_DN20295_c0_g4_i2	-1.67299	0.00289263	0.01178	Down
TRINITY_DN21527_c1_g1_i2	-1.67358	2.61e-06	2.41e-05	Down
TRINITY_DN20814_c0_g1_i11	-1.67495	0.00373885	0.0145838	Down
TRINITY_DN8325_c0_g1_i1	-1.67542	0.00276071	0.0113363	Down
TRINITY_DN25004_c0_g2_i1	-1.67603	0.00258444	0.0107387	Down
TRINITY_DN21221_c0_g1_i8	-1.67663	0.00260502	0.0108151	Down
TRINITY_DN24596_c8_g27_i1	-1.67715	0.00309945	0.0124666	Down
TRINITY_DN23202_c2_g2_i2	-1.67795	0.00268555	0.0110858	Down
TRINITY_DN23837_c2_g1_i5	-1.68156	0.000348414	0.00191936	Down
TRINITY_DN3424_c0_g5_i1	-1.68183	0.000722197	0.00360879	Down
TRINITY_DN22268_c1_g1_i2	-1.68341	0.00376734	0.0146768	Down
TRINITY_DN21835_c0_g2_i2	-1.68435	0.00150371	0.00676955	Down
TRINITY_DN22673_c1_g17_i1	-1.68613	0.0025766	0.0107138	Down
TRINITY_DN23742_c1_g3_i1	-1.68713	1.77e-17	7.62e-16	Down
TRINITY_DN23851_c0_g1_i1	-1.6873	0.00245334	0.0102904	Down
TRINITY_DN23682_c0_g6_i1	-1.68742	0.00245236	0.0102875	Down
TRINITY_DN22288_c1_g5_i3	-1.68909	2.04e-07	2.34e-06	Down
TRINITY_DN20708_c1_g2_i10	-1.69043	0.00367758	0.014374	Down
TRINITY_DN20982_c1_g1_i5	-1.69228	0.00267942	0.0110668	Down
TRINITY_DN13118_c0_g3_i1	-1.69546	0.00274976	0.0113077	Down
TRINITY_DN24452_c5_g4_i3	-1.69606	0.00273021	0.0112444	Down
TRINITY_DN18785_c0_g1_i2	-1.69742	0.00250296	0.0104605	Down
TRINITY_DN17601_c0_g2_i1	-1.69861	3.28e-05	0.000235934	Down
TRINITY_DN23437_c0_g1_i4	-1.70566	0.00270961	0.0111755	Down
TRINITY_DN22757_c2_g1_i13	-1.7058	9.15e-15	2.99e-13	Down
TRINITY_DN21619_c0_g1_i5	-1.70596	0.00238304	0.010032	Down
TRINITY_DN22758_c4_g1_i4	-1.70627	0.000205929	0.00120773	Down
TRINITY_DN9788_c0_g1_i1	-1.7069	0.00233055	0.00983861	Down
TRINITY_DN4377_c1_g1_i1	-1.70734	2.46e-06	2.29e-05	Down
TRINITY_DN20239_c0_g1_i1	-1.70744	0.000144207	0.00088086	Down
TRINITY_DN20905_c0_g2_i2	-1.70753	0.00338484	0.0134116	Down
TRINITY_DN22667_c0_g1_i8	-1.70817	0.00337553	0.0133795	Down
TRINITY_DN24088_c4_g14_i1	-1.70827	1.04e-05	8.42e-05	Down
TRINITY_DN21982_c0_g1_i10	-1.70848	0.00243237	0.0102136	Down
TRINITY_DN20823_c0_g1_i1	-1.70857	0.00328764	0.0130926	Down
TRINITY_DN24259_c5_g6_i1	-1.70976	0.00255369	0.010633	Down
TRINITY_DN11189_c0_g1_i1	-1.71214	0.00225347	0.00955874	Down
TRINITY_DN21004_c0_g1_i5	-1.71218	0.00225347	0.00955874	Down
TRINITY_DN22982_c2_g3_i4	-1.71707	0.00218803	0.00932346	Down
TRINITY_DN19939_c0_g1_i19	-1.71929	0.00253043	0.010551	Down
TRINITY_DN15542_c0_g1_i14	-1.72007	0.00313657	0.0125955	Down
TRINITY_DN9673_c0_g2_i2	-1.72073	0.00243577	0.0102254	Down
TRINITY_DN22166_c2_g1_i42	-1.72557	0.0026199	0.0108599	Down
TRINITY_DN21890_c1_g1_i5	-1.72668	0.00223189	0.00948115	Down
TRINITY_DN24246_c4_g7_i3	-1.72972	3.11e-10	5.56e-09	Down
TRINITY_DN23814_c0_g2_i16	-1.73044	3.51e-07	3.86e-06	Down
TRINITY_DN23799_c4_g14_i2	-1.73433	4.33e-21	2.56e-19	Down
TRINITY_DN2644_c0_g2_i1	-1.73764	0.00211553	0.00905919	Down
TRINITY_DN23334_c2_g1_i10	-1.74344	1.73e-06	1.67e-05	Down
TRINITY_DN23609_c4_g2_i1	-1.74353	6.1e-88	6.8e-85	Down
TRINITY_DN22461_c2_g10_i2	-1.74422	7.54e-05	0.000495474	Down
TRINITY_DN23437_c0_g3_i19	-1.7447	0.00240426	0.0101115	Down
TRINITY_DN20458_c0_g1_i1	-1.74556	0.00316504	0.0126906	Down
TRINITY_DN24277_c5_g9_i1	-1.74594	1.47e-07	1.73e-06	Down
TRINITY_DN22206_c3_g1_i9	-1.74639	0.00305987	0.0123333	Down
TRINITY_DN5539_c1_g2_i1	-1.7466	0.0020652	0.00888327	Down
TRINITY_DN20426_c0_g1_i3	-1.74746	0.000162302	0.000978593	Down
TRINITY_DN24315_c2_g2_i1	-1.7491	0.000200014	0.00117744	Down
TRINITY_DN23302_c5_g2_i1	-1.74955	0.00245844	0.0103093	Down
TRINITY_DN21926_c0_g1_i1	-1.75099	0.00296326	0.0120153	Down
TRINITY_DN23648_c2_g1_i3	-1.75271	0.00297451	0.0120482	Down
TRINITY_DN24291_c3_g1_i25	-1.75466	0.00293183	0.011906	Down
TRINITY_DN20343_c0_g1_i7	-1.7547	0.00198287	0.00857609	Down
TRINITY_DN23943_c0_g2_i1	-1.75729	0.00199461	0.00861822	Down
TRINITY_DN22614_c2_g1_i38	-1.75787	0.00290575	0.0118247	Down
TRINITY_DN24565_c7_g2_i2	-1.75994	0.000838349	0.0041009	Down
TRINITY_DN20551_c0_g1_i12	-1.76074	0.00193389	0.0083989	Down
TRINITY_DN21764_c1_g1_i3	-1.76146	1.69e-07	1.97e-06	Down
TRINITY_DN21663_c2_g1_i10	-1.76201	0.00208707	0.00896395	Down
TRINITY_DN19111_c0_g1_i1	-1.76356	0.000101411	0.00064544	Down
TRINITY_DN21553_c0_g1_i12	-1.76408	0.00289838	0.0118007	Down
TRINITY_DN22331_c3_g1_i10	-1.76688	0.00285796	0.0116622	Down
TRINITY_DN15734_c0_g3_i1	-1.76864	0.00198918	0.00860121	Down
TRINITY_DN22624_c2_g8_i4	-1.77061	1.49e-48	4.61e-46	Down
TRINITY_DN10318_c0_g4_i1	-1.77161	0.0018994	0.00826572	Down
TRINITY_DN23591_c7_g3_i3	-1.77293	0.0027736	0.0113824	Down
TRINITY_DN23908_c6_g1_i2	-1.77654	0.0027736	0.0113824	Down
TRINITY_DN22288_c1_g5_i1	-1.77965	4.87e-08	6.25e-07	Down
TRINITY_DN22748_c3_g2_i4	-1.78143	0.00290565	0.0118247	Down
TRINITY_DN8697_c0_g1_i3	-1.78284	0.00019507	0.00115305	Down
TRINITY_DN19552_c0_g1_i1	-1.78462	0.00212938	0.00910721	Down
TRINITY_DN21908_c0_g1_i5	-1.78903	0.00196597	0.00851151	Down
TRINITY_DN16900_c0_g1_i2	-1.78969	8.91e-06	7.39e-05	Down
TRINITY_DN23003_c6_g3_i15	-1.79066	0.0027404	0.0112769	Down
TRINITY_DN22715_c0_g2_i8	-1.79122	0.00196587	0.00851151	Down
TRINITY_DN20339_c0_g1_i1	-1.79346	0.00182883	0.00800193	Down
TRINITY_DN11873_c0_g1_i4	-1.79396	0.00200352	0.00864809	Down
TRINITY_DN19805_c0_g1_i9	-1.79456	0.00200019	0.00863587	Down
TRINITY_DN22275_c0_g5_i4	-1.79516	8.27e-09	1.21e-07	Down
TRINITY_DN21556_c2_g1_i4	-1.79525	8.31e-06	6.94e-05	Down
TRINITY_DN21217_c0_g2_i2	-1.79526	5.74e-06	4.96e-05	Down
TRINITY_DN31535_c0_g1_i1	-1.79636	0.00273493	0.0112598	Down
TRINITY_DN12719_c0_g4_i1	-1.7968	0.00183588	0.00803173	Down
TRINITY_DN23224_c1_g2_i19	-1.79722	0.00187204	0.0081627	Down
TRINITY_DN22709_c0_g4_i4	-1.79834	0.00180822	0.00792676	Down
TRINITY_DN22506_c0_g1_i12	-1.79951	0.000129617	0.000799935	Down
TRINITY_DN21947_c0_g2_i3	-1.80261	1.06e-06	1.07e-05	Down
TRINITY_DN20974_c0_g1_i3	-1.80322	0.00263539	0.0109084	Down
TRINITY_DN21584_c1_g2_i9	-1.80466	1.22e-05	9.8e-05	Down
TRINITY_DN21419_c0_g1_i1	-1.80493	0.00179006	0.00785912	Down
TRINITY_DN24061_c4_g1_i8	-1.80551	0.00179006	0.00785912	Down
TRINITY_DN8121_c0_g2_i1	-1.80996	0.00179006	0.00785912	Down
TRINITY_DN21497_c0_g1_i15	-1.81136	0.00261466	0.010846	Down
TRINITY_DN22614_c2_g1_i10	-1.81271	0.00207154	0.00890642	Down
TRINITY_DN23258_c0_g6_i26	-1.81359	0.00186688	0.00814779	Down
TRINITY_DN21416_c0_g4_i3	-1.81369	1.95e-07	2.26e-06	Down
TRINITY_DN20814_c0_g1_i5	-1.81652	0.00175154	0.00771873	Down
TRINITY_DN21972_c1_g1_i2	-1.81679	9.59e-48	2.83e-45	Down
TRINITY_DN24483_c3_g1_i2	-1.81967	4.66e-08	5.99e-07	Down
TRINITY_DN24546_c9_g18_i5	-1.82015	4.76e-09	7.2e-08	Down
TRINITY_DN22609_c1_g4_i6	-1.82057	0.00261243	0.0108407	Down
TRINITY_DN24159_c1_g4_i10	-1.82151	0.00174691	0.00769998	Down
TRINITY_DN23224_c1_g6_i5	-1.82151	0.00186934	0.00815544	Down
TRINITY_DN23814_c0_g2_i1	-1.82151	0.00248013	0.0103814	Down
TRINITY_DN3098_c0_g1_i1	-1.82178	0.00167522	0.00743325	Down
TRINITY_DN24049_c5_g4_i4	-1.82216	0.0025643	0.0106704	Down
TRINITY_DN23178_c2_g2_i2	-1.82348	0.0018017	0.00790121	Down
TRINITY_DN22729_c0_g1_i1	-1.82374	3.07e-11	6.36e-10	Down
TRINITY_DN10522_c0_g2_i2	-1.82527	3.52e-12	8.26e-11	Down
TRINITY_DN19263_c0_g2_i1	-1.82854	0.000223401	0.00129853	Down
TRINITY_DN21767_c3_g8_i3	-1.82982	2.78e-07	3.13e-06	Down
TRINITY_DN19050_c0_g2_i4	-1.83088	0.00161382	0.00719963	Down
TRINITY_DN22320_c0_g12_i1	-1.83088	0.00249358	0.0104288	Down
TRINITY_DN21578_c2_g1_i3	-1.83088	0.0015983	0.00713865	Down
TRINITY_DN22275_c0_g5_i3	-1.83088	4.55e-26	4.05e-24	Down
TRINITY_DN22414_c0_g8_i4	-1.83222	0.00176984	0.00778718	Down
TRINITY_DN20640_c0_g1_i3	-1.83396	8.39e-31	1.01e-28	Down
TRINITY_DN22459_c0_g8_i7	-1.83434	0.00261507	0.0108464	Down
TRINITY_DN18526_c0_g3_i1	-1.83481	0.00187956	0.00818657	Down
TRINITY_DN23736_c6_g3_i8	-1.83564	4.79e-13	1.26e-11	Down
TRINITY_DN23799_c4_g16_i3	-1.83644	5.83e-25	4.73e-23	Down
TRINITY_DN21997_c1_g1_i3	-1.83644	7.31e-10	1.24e-08	Down
TRINITY_DN21078_c0_g1_i1	-1.83644	0.00161879	0.00721716	Down
TRINITY_DN21145_c0_g2_i1	-1.83834	0.0015727	0.00704435	Down
TRINITY_DN22924_c1_g2_i2	-1.83909	1.22e-10	2.31e-09	Down
TRINITY_DN22348_c2_g1_i3	-1.83909	0.00158347	0.00708433	Down
TRINITY_DN19596_c0_g1_i2	-1.83909	0.00159911	0.00714136	Down
TRINITY_DN18840_c1_g1_i5	-1.83909	0.00172379	0.0076183	Down
TRINITY_DN12510_c0_g1_i1	-1.83909	0.00158484	0.00708862	Down
TRINITY_DN24097_c3_g1_i5	-1.84159	0.00172397	0.0076183	Down
TRINITY_DN20856_c0_g1_i21	-1.84173	0.00248891	0.0104131	Down
TRINITY_DN24574_c6_g14_i2	-1.84208	6.95e-06	5.9e-05	Down
TRINITY_DN22621_c5_g3_i9	-1.84234	0.000254251	0.00145246	Down
TRINITY_DN19383_c0_g3_i1	-1.84466	8.44e-05	0.000547947	Down
TRINITY_DN18429_c0_g1_i6	-1.84497	0.0014596	0.00660276	Down
TRINITY_DN20043_c0_g1_i30	-1.8455	0.00163897	0.00729675	Down
TRINITY_DN24161_c2_g9_i1	-1.84713	0.00164981	0.00733429	Down
TRINITY_DN22864_c2_g1_i5	-1.85118	0.00172272	0.00761569	Down
TRINITY_DN20806_c1_g1_i1	-1.85329	0.00149613	0.0067398	Down
TRINITY_DN20707_c1_g1_i5	-1.85378	0.00220012	0.00936229	Down
TRINITY_DN12813_c0_g2_i1	-1.85432	0.00144929	0.0065647	Down
TRINITY_DN21268_c0_g1_i11	-1.8556	0.00218948	0.00932732	Down
TRINITY_DN9512_c0_g1_i1	-1.8571	0.00141225	0.00641713	Down
TRINITY_DN22089_c3_g1_i4	-1.85874	0.00158026	0.00707365	Down
TRINITY_DN21119_c0_g1_i4	-1.85913	7.6e-16	2.78e-14	Down
TRINITY_DN21065_c1_g1_i3	-1.85982	3.52e-07	3.87e-06	Down
TRINITY_DN22798_c1_g1_i11	-1.86003	0.00163825	0.0072945	Down
TRINITY_DN361_c0_g1_i1	-1.86216	0.0013264	0.00607815	Down
TRINITY_DN21957_c0_g1_i5	-1.86447	0.00220955	0.00939896	Down
TRINITY_DN22073_c1_g47_i1	-1.86762	0.00210522	0.00902619	Down
TRINITY_DN24566_c2_g1_i3	-1.86846	8.45e-16	3.08e-14	Down
TRINITY_DN18929_c0_g1_i1	-1.86872	0.00130414	0.00598961	Down
TRINITY_DN21053_c0_g1_i6	-1.86909	0.00131403	0.00603041	Down
TRINITY_DN14368_c0_g1_i4	-1.86937	0.00131232	0.006024	Down
TRINITY_DN22459_c0_g7_i1	-1.87004	7.34e-11	1.44e-09	Down
TRINITY_DN24414_c7_g6_i1	-1.87031	0.000763411	0.00378575	Down
TRINITY_DN23874_c10_g2_i3	-1.87031	1.08e-18	5.12e-17	Down
TRINITY_DN16052_c2_g2_i4	-1.87263	0.00206081	0.00886658	Down
TRINITY_DN18044_c0_g1_i1	-1.87441	0.00132315	0.00606565	Down
TRINITY_DN18826_c0_g1_i4	-1.87495	0.00210845	0.00903558	Down
TRINITY_DN21782_c0_g6_i2	-1.87668	0.00148867	0.0067123	Down
TRINITY_DN20894_c1_g1_i17	-1.87681	0.00211494	0.00905888	Down
TRINITY_DN20952_c2_g2_i2	-1.88029	4.45e-06	3.93e-05	Down
TRINITY_DN22137_c0_g1_i2	-1.88036	0.00207842	0.00893345	Down
TRINITY_DN21644_c0_g1_i11	-1.88378	0.00126736	0.00583386	Down
TRINITY_DN23736_c7_g16_i7	-1.88488	0.00125316	0.0057808	Down
TRINITY_DN22544_c1_g3_i11	-1.88545	0.00137471	0.00626878	Down
TRINITY_DN21453_c0_g8_i1	-1.88545	0.00127597	0.00587194	Down
TRINITY_DN23514_c7_g2_i11	-1.88545	3.83e-05	0.000270941	Down
TRINITY_DN23019_c9_g1_i10	-1.88545	0.00132848	0.00608684	Down
TRINITY_DN24585_c6_g1_i1	-1.88569	9.67e-07	9.81e-06	Down
TRINITY_DN21653_c0_g1_i7	-1.88665	0.00122497	0.00567654	Down
TRINITY_DN20992_c1_g1_i3	-1.88869	0.00184071	0.00805084	Down
TRINITY_DN17849_c0_g1_i1	-1.89044	0.00117818	0.00548541	Down
TRINITY_DN23454_c0_g9_i4	-1.89044	0.00132138	0.00605836	Down
TRINITY_DN10391_c0_g5_i1	-1.89044	0.00135229	0.00617877	Down
TRINITY_DN22615_c0_g1_i3	-1.89065	0.00124497	0.00574843	Down
TRINITY_DN21409_c10_g3_i2	-1.89409	3.37e-18	1.54e-16	Down
TRINITY_DN23302_c4_g3_i1	-1.89541	0.0012246	0.00567557	Down
TRINITY_DN21011_c2_g1_i6	-1.89613	0.00123625	0.00571577	Down
TRINITY_DN23874_c8_g1_i8	-1.89613	0.00115641	0.00539353	Down
TRINITY_DN20653_c0_g1_i1	-1.89613	0.0011199	0.00525011	Down
TRINITY_DN22671_c3_g1_i16	-1.89613	0.0013047	0.0059914	Down
TRINITY_DN20188_c0_g1_i21	-1.89613	0.00112745	0.00527766	Down
TRINITY_DN23388_c1_g2_i1	-1.89613	5.66e-06	4.9e-05	Down
TRINITY_DN20740_c0_g1_i1	-1.89613	0.00178871	0.00785619	Down
TRINITY_DN21347_c1_g1_i10	-1.89847	0.00178871	0.00785619	Down
TRINITY_DN22924_c1_g3_i3	-1.89859	0.00123142	0.00570105	Down
TRINITY_DN22743_c0_g15_i4	-1.90043	0.00126693	0.00583267	Down
TRINITY_DN22435_c1_g7_i1	-1.90045	0.00194719	0.0084471	Down
TRINITY_DN22807_c2_g3_i5	-1.90415	0.00111227	0.00521721	Down
TRINITY_DN20922_c0_g1_i19	-1.9066	0.00125696	0.00579373	Down
TRINITY_DN123_c0_g1_i1	-1.90782	5.67e-26	5.03e-24	Down
TRINITY_DN23019_c8_g62_i1	-1.90935	1.92e-30	2.24e-28	Down
TRINITY_DN24237_c4_g2_i3	-1.91118	0.000103174	0.000655701	Down
TRINITY_DN23161_c1_g2_i3	-1.91247	0.00112028	0.00525123	Down
TRINITY_DN20856_c0_g1_i17	-1.91354	0.0017033	0.00753852	Down
TRINITY_DN27770_c1_g1_i1	-1.91447	6.67e-05	0.000444709	Down
TRINITY_DN22625_c0_g6_i5	-1.91509	1.82e-07	2.11e-06	Down
TRINITY_DN24335_c7_g3_i1	-1.91554	0.00104514	0.00494997	Down
TRINITY_DN24484_c6_g7_i1	-1.91589	0.0010434	0.00494376	Down
TRINITY_DN22407_c1_g1_i23	-1.91989	0.00166284	0.0073821	Down
TRINITY_DN21651_c1_g2_i16	-1.92174	0.0010025	0.00477747	Down
TRINITY_DN24315_c2_g1_i13	-1.92281	0.00121039	0.00561499	Down
TRINITY_DN20439_c0_g2_i37	-1.92432	0.00119844	0.00556551	Down
TRINITY_DN20644_c0_g1_i31	-1.9281	0.00106799	0.00503821	Down
TRINITY_DN23950_c2_g1_i2	-1.93046	0.00138815	0.00632089	Down
TRINITY_DN23896_c3_g8_i1	-1.93359	0.00099732	0.00475674	Down
TRINITY_DN11523_c0_g1_i1	-1.9376	0.00163171	0.0072682	Down
TRINITY_DN23147_c1_g2_i4	-1.93805	0.00178811	0.00785619	Down
TRINITY_DN22537_c0_g1_i4	-1.93905	0.000254506	0.00145368	Down
TRINITY_DN21292_c1_g2_i1	-1.93911	0.0016416	0.00730281	Down
TRINITY_DN32308_c0_g1_i1	-1.94023	0.00103685	0.0049161	Down
TRINITY_DN6924_c0_g1_i1	-1.94292	0.000975455	0.00467308	Down
TRINITY_DN23061_c0_g1_i13	-1.94318	0.0010014	0.00477289	Down
TRINITY_DN15340_c0_g1_i6	-1.94318	0.00112069	0.00525244	Down
TRINITY_DN21347_c1_g1_i11	-1.94318	0.00106094	0.00501039	Down
TRINITY_DN22232_c0_g1_i15	-1.94319	0.00176435	0.00776894	Down
TRINITY_DN9025_c0_g4_i1	-1.94657	0.000982878	0.00470147	Down
TRINITY_DN21447_c1_g1_i2	-1.94778	7.35e-09	1.08e-07	Down
TRINITY_DN22088_c0_g3_i11	-1.94833	0.000981412	0.00469511	Down
TRINITY_DN23711_c1_g1_i3	-1.94855	2.29e-06	2.15e-05	Down
TRINITY_DN24126_c10_g1_i11	-1.94962	5.17e-06	4.51e-05	Down
TRINITY_DN19119_c0_g6_i3	-1.94989	0.0010607	0.00501033	Down
TRINITY_DN23432_c1_g3_i10	-1.95041	1.61e-10	2.99e-09	Down
TRINITY_DN27023_c0_g2_i1	-1.95066	0.000954835	0.00458604	Down
TRINITY_DN22915_c0_g1_i1	-1.95187	0.000996929	0.00475553	Down
TRINITY_DN19448_c0_g1_i1	-1.95496	0.000889106	0.0043041	Down
TRINITY_DN23049_c0_g1_i7	-1.95518	0.00114485	0.00534466	Down
TRINITY_DN1914_c0_g1_i1	-1.95631	0.000160082	0.000967231	Down
TRINITY_DN12216_c0_g2_i1	-1.9593	7.05e-19	3.44e-17	Down
TRINITY_DN20554_c0_g1_i1	-1.96284	0.000916462	0.00441985	Down
TRINITY_DN23437_c0_g1_i5	-1.96311	0.00100588	0.0047891	Down
TRINITY_DN22459_c0_g8_i23	-1.96404	0.00143904	0.00652339	Down
TRINITY_DN23591_c7_g3_i6	-1.97072	0.000851349	0.00415274	Down
TRINITY_DN22614_c2_g3_i9	-1.97091	0.00146342	0.00661657	Down
TRINITY_DN20963_c0_g2_i3	-1.97192	0.000831469	0.00407359	Down
TRINITY_DN23584_c6_g1_i6	-1.97369	1.18e-10	2.24e-09	Down
TRINITY_DN22778_c1_g1_i9	-1.97372	2.34e-09	3.69e-08	Down
TRINITY_DN23736_c6_g3_i11	-1.97436	3.34e-30	3.86e-28	Down
TRINITY_DN32292_c0_g2_i1	-1.97481	0.000874614	0.00424765	Down
TRINITY_DN20644_c0_g1_i2	-1.97491	0.000866219	0.00421339	Down
TRINITY_DN22089_c3_g1_i10	-1.97639	0.000848317	0.00414087	Down
TRINITY_DN22624_c2_g10_i1	-1.9787	4.09e-16	1.54e-14	Down
TRINITY_DN21449_c0_g1_i7	-1.98173	0.00139961	0.00636636	Down
TRINITY_DN19390_c1_g1_i9	-1.98189	0.00113793	0.00531449	Down
TRINITY_DN22635_c0_g2_i20	-1.98203	0.000960574	0.00460625	Down
TRINITY_DN19996_c0_g5_i4	-1.98211	0.0013505	0.00617453	Down
TRINITY_DN19357_c0_g1_i11	-1.98219	0.000815677	0.00400871	Down
TRINITY_DN20957_c0_g1_i1	-1.98531	0.000987885	0.00471824	Down
TRINITY_DN23961_c3_g2_i2	-1.99079	1.29e-06	1.28e-05	Down
TRINITY_DN20732_c0_g3_i34	-1.99293	0.000840519	0.00410861	Down
TRINITY_DN27299_c0_g1_i1	-1.9963	0.000867544	0.00421865	Down
TRINITY_DN22987_c1_g2_i2	-1.99705	0.000796448	0.00393041	Down
TRINITY_DN20376_c1_g2_i11	-1.99731	2.25e-05	0.000168215	Down
TRINITY_DN22782_c0_g1_i28	-1.99814	0.000868542	0.00422291	Down
TRINITY_DN24574_c6_g10_i1	-1.99869	0.000806469	0.00397306	Down
TRINITY_DN22981_c4_g2_i4	-1.99904	2.66e-14	8.21e-13	Down
TRINITY_DN21531_c0_g2_i4	-1.99989	0.000833902	0.0040829	Down
TRINITY_DN31031_c0_g1_i1	-2.00158	0.000770728	0.00381765	Down
TRINITY_DN23325_c2_g2_i7	-2.0018	0.00527778	0.019475	Down
TRINITY_DN19525_c0_g1_i8	-2.00381	0.00076229	0.00378073	Down
TRINITY_DN3249_c0_g1_i7	-2.005	2.06e-06	1.95e-05	Down
TRINITY_DN22435_c1_g7_i56	-2.00548	0.00128503	0.00591049	Down
TRINITY_DN23823_c0_g1_i1	-2.00548	3.21e-16	1.22e-14	Down
TRINITY_DN20377_c0_g2_i5	-2.00548	0.000804945	0.00396668	Down
TRINITY_DN22624_c2_g8_i10	-2.00652	9.21e-07	9.38e-06	Down
TRINITY_DN20069_c0_g1_i2	-2.00653	0.000850532	0.00414993	Down
TRINITY_DN22815_c0_g1_i6	-2.00741	2.14e-14	6.7e-13	Down
TRINITY_DN20644_c0_g1_i25	-2.00821	0.000839109	0.00410346	Down
TRINITY_DN21227_c2_g1_i50	-2.0125	0.00125359	0.00578124	Down
TRINITY_DN22434_c3_g1_i16	-2.01317	0.000760231	0.0037719	Down
TRINITY_DN24566_c2_g1_i1	-2.01644	2.49e-20	1.36e-18	Down
TRINITY_DN22181_c3_g1_i2	-2.01659	2.76e-43	6.73e-41	Down
TRINITY_DN21797_c1_g1_i8	-2.01756	0.00141182	0.00641599	Down
TRINITY_DN23650_c5_g1_i12	-2.02588	0.00122158	0.00566232	Down
TRINITY_DN22624_c2_g5_i3	-2.02594	8.93e-45	2.32e-42	Down
TRINITY_DN23209_c6_g1_i2	-2.02653	1.48e-05	0.000115707	Down
TRINITY_DN22210_c5_g1_i2	-2.02879	1.09e-05	8.85e-05	Down
TRINITY_DN5083_c0_g1_i1	-2.03469	2.91e-05	0.000211579	Down
TRINITY_DN24556_c8_g1_i2	-2.03789	0.00122554	0.00567766	Down
TRINITY_DN22073_c1_g61_i1	-2.03821	0.000972786	0.00466158	Down
TRINITY_DN24411_c8_g6_i7	-2.03845	0.000704161	0.00353399	Down
TRINITY_DN22610_c2_g6_i1	-2.0408	0.000830863	0.00407119	Down
TRINITY_DN21110_c0_g2_i6	-2.04142	0.00066652	0.00336259	Down
TRINITY_DN24346_c9_g13_i3	-2.04308	7.41e-07	7.7e-06	Down
TRINITY_DN23213_c0_g14_i8	-2.04714	0.00116336	0.00542152	Down
TRINITY_DN22410_c1_g1_i8	-2.05193	0.000778558	0.00385312	Down
TRINITY_DN19184_c0_g1_i4	-2.0524	0.00064418	0.00326375	Down
TRINITY_DN22352_c1_g2_i3	-2.05389	2.16e-06	2.04e-05	Down
TRINITY_DN22769_c3_g3_i26	-2.05443	0.00083983	0.0041064	Down
TRINITY_DN23721_c5_g1_i8	-2.05444	1.59e-09	2.57e-08	Down
TRINITY_DN20591_c0_g1_i10	-2.05973	1.67e-08	2.33e-07	Down
TRINITY_DN23874_c8_g1_i6	-2.06064	0.000636031	0.00322952	Down
TRINITY_DN23362_c1_g1_i6	-2.0619	7.58e-32	9.71e-30	Down
TRINITY_DN23602_c2_g1_i3	-2.06228	0.0011627	0.00541991	Down
TRINITY_DN24315_c2_g1_i8	-2.06726	0.00076624	0.00379759	Down
TRINITY_DN24556_c8_g1_i16	-2.06747	0.00120542	0.00559569	Down
TRINITY_DN15392_c0_g1_i6	-2.07449	0.000673797	0.00339589	Down
TRINITY_DN24556_c8_g1_i7	-2.07452	0.00113489	0.00530246	Down
TRINITY_DN24034_c4_g6_i1	-2.07479	0.000692335	0.0034807	Down
TRINITY_DN22624_c2_g7_i1	-2.07504	2.41e-07	2.74e-06	Down
TRINITY_DN21213_c0_g2_i1	-2.07664	0.000609974	0.00311601	Down
TRINITY_DN23447_c1_g3_i5	-2.07871	0.00062477	0.00318079	Down
TRINITY_DN24318_c7_g1_i4	-2.07885	1.29e-05	0.000102728	Down
TRINITY_DN23837_c2_g1_i4	-2.07956	0.000726609	0.00362822	Down
TRINITY_DN20925_c1_g3_i20	-2.08086	0.00107677	0.00507754	Down
TRINITY_DN24091_c3_g1_i4	-2.08197	0.000581254	0.00299273	Down
TRINITY_DN23736_c6_g3_i9	-2.08551	1.87e-37	3.44e-35	Down
TRINITY_DN10148_c0_g2_i1	-2.08799	0.00104397	0.00494581	Down
TRINITY_DN11764_c0_g1_i1	-2.08815	0.000710479	0.00356053	Down
TRINITY_DN22551_c0_g5_i1	-2.08979	0.000643166	0.00325909	Down
TRINITY_DN23602_c2_g1_i4	-2.09036	0.00104663	0.0049557	Down
TRINITY_DN24148_c2_g1_i2	-2.09069	2.12e-08	2.9e-07	Down
TRINITY_DN19791_c0_g1_i1	-2.09102	0.000788801	0.00389656	Down
TRINITY_DN23605_c5_g10_i1	-2.09108	0.00106187	0.00501413	Down
TRINITY_DN20732_c0_g3_i30	-2.09242	3.39e-05	0.00024244	Down
TRINITY_DN24143_c1_g2_i1	-2.09343	5.64e-15	1.89e-13	Down
TRINITY_DN21136_c0_g4_i4	-2.09819	1.41e-05	0.00011124	Down
TRINITY_DN21532_c2_g1_i14	-2.10021	0.00066021	0.00333666	Down
TRINITY_DN22258_c1_g9_i13	-2.10301	1.56e-05	0.000121246	Down
TRINITY_DN1790_c0_g1_i1	-2.10405	0.00102318	0.00486064	Down
TRINITY_DN21889_c1_g3_i4	-2.10463	0.00101205	0.00481252	Down
TRINITY_DN19520_c1_g2_i11	-2.10527	0.00057128	0.00294664	Down
TRINITY_DN18070_c0_g1_i4	-2.10574	0.000549385	0.00284602	Down
TRINITY_DN22181_c3_g1_i1	-2.10809	7.54e-26	6.6e-24	Down
TRINITY_DN21723_c0_g1_i3	-2.10825	4.29e-19	2.12e-17	Down
TRINITY_DN23704_c4_g2_i3	-2.11003	0.000554852	0.00287219	Down
TRINITY_DN22930_c2_g1_i18	-2.11055	0.0005959	0.00305585	Down
TRINITY_DN21633_c1_g1_i3	-2.11569	3.85e-08	5.03e-07	Down
TRINITY_DN22435_c1_g7_i31	-2.11656	1.65e-06	1.6e-05	Down
TRINITY_DN27892_c0_g1_i1	-2.11741	3.57e-06	3.21e-05	Down
TRINITY_DN23741_c1_g2_i1	-2.12101	4.57e-07	4.92e-06	Down
TRINITY_DN23817_c0_g1_i2	-2.12698	0.000983291	0.0047028	Down
TRINITY_DN24208_c4_g1_i1	-2.12706	0.00053308	0.0027736	Down
TRINITY_DN23650_c5_g1_i19	-2.13164	0.00101598	0.00482975	Down
TRINITY_DN20581_c0_g1_i3	-2.13237	0.000515128	0.00269397	Down
TRINITY_DN21275_c1_g2_i20	-2.13397	0.000590685	0.00303406	Down
TRINITY_DN24358_c3_g5_i14	-2.13401	0.00438586	0.0166768	Down
TRINITY_DN18182_c0_g1_i7	-2.13687	0.000951676	0.00457373	Down
TRINITY_DN23895_c2_g4_i3	-2.13749	0.000511534	0.00267681	Down
TRINITY_DN23427_c5_g4_i6	-2.14098	0.000612583	0.00312657	Down
TRINITY_DN10117_c0_g1_i1	-2.14137	0.00053455	0.00277999	Down
TRINITY_DN20451_c0_g4_i3	-2.14203	0.000523605	0.00273047	Down
TRINITY_DN22026_c1_g1_i2	-2.14486	0.000556527	0.00287947	Down
TRINITY_DN22974_c0_g1_i26	-2.14491	0.00092949	0.00447706	Down
TRINITY_DN22461_c2_g3_i1	-2.14492	5.56e-07	5.88e-06	Down
TRINITY_DN13983_c0_g1_i7	-2.14625	0.000180467	0.0010768	Down
TRINITY_DN24346_c9_g13_i1	-2.14684	4.66e-05	0.000322524	Down
TRINITY_DN22501_c1_g1_i2	-2.14684	0.000552559	0.00286161	Down
TRINITY_DN24502_c10_g1_i1	-2.14687	1.45e-11	3.13e-10	Down
TRINITY_DN21292_c1_g1_i9	-2.15872	8.01e-08	9.85e-07	Down
TRINITY_DN22864_c2_g1_i4	-2.15883	0.000584901	0.00300756	Down
TRINITY_DN24277_c4_g4_i6	-2.1596	1.64e-10	3.03e-09	Down
TRINITY_DN21982_c0_g1_i6	-2.16098	0.000522424	0.00272513	Down
TRINITY_DN23908_c6_g1_i13	-2.16366	0.000484812	0.00255671	Down
TRINITY_DN22268_c0_g3_i1	-2.16481	0.000490216	0.0025793	Down
TRINITY_DN22571_c0_g1_i15	-2.16625	0.000520899	0.00271964	Down
TRINITY_DN23017_c3_g1_i8	-2.16975	9.59e-27	8.94e-25	Down
TRINITY_DN22366_c0_g1_i19	-2.17099	0.000847639	0.00413873	Down
TRINITY_DN22621_c5_g3_i5	-2.17221	3.28e-27	3.15e-25	Down
TRINITY_DN23848_c6_g1_i13	-2.1776	3.31e-07	3.66e-06	Down
TRINITY_DN23454_c0_g9_i15	-2.18233	0.00047113	0.00249712	Down
TRINITY_DN21889_c1_g3_i15	-2.18337	0.000884365	0.00428658	Down
TRINITY_DN24600_c10_g13_i2	-2.18437	2.18e-19	1.11e-17	Down
TRINITY_DN23807_c0_g1_i8	-2.18805	0.000815409	0.00400796	Down
TRINITY_DN20992_c1_g1_i1	-2.18908	0.00085129	0.00415274	Down
TRINITY_DN19939_c0_g1_i10	-2.19101	0.000840762	0.00410921	Down
TRINITY_DN23550_c3_g2_i4	-2.19544	0.00083396	0.0040829	Down
TRINITY_DN21635_c2_g3_i3	-2.20193	2.91e-48	8.89e-46	Down
TRINITY_DN21214_c0_g1_i19	-2.20222	0.000812971	0.00399988	Down
TRINITY_DN23736_c6_g3_i4	-2.20362	4.46e-07	4.81e-06	Down
TRINITY_DN22749_c4_g1_i2	-2.20522	2.55e-110	6.79e-107	Down
TRINITY_DN4832_c0_g1_i2	-2.20879	3.24e-05	0.00023333	Down
TRINITY_DN23893_c2_g3_i1	-2.21618	0.000435621	0.0023289	Down
TRINITY_DN9986_c0_g1_i1	-2.21756	0.000425131	0.00228093	Down
TRINITY_DN22671_c3_g4_i13	-2.21984	0.00107731	0.0050794	Down
TRINITY_DN22275_c0_g12_i1	-2.23016	0.000503841	0.00264214	Down
TRINITY_DN12167_c1_g1_i1	-2.23174	0.000458173	0.00243591	Down
TRINITY_DN22612_c0_g1_i1	-2.23183	0.000570287	0.0029424	Down
TRINITY_DN24381_c4_g3_i8	-2.23256	0.000409639	0.00221119	Down
TRINITY_DN19124_c0_g1_i4	-2.23467	0.000460719	0.00244794	Down
TRINITY_DN20091_c0_g1_i1	-2.23494	0.000420966	0.00226214	Down
TRINITY_DN21365_c1_g1_i12	-2.23631	0.000476184	0.00251928	Down
TRINITY_DN20784_c1_g1_i2	-2.23642	0.000410023	0.00221292	Down
TRINITY_DN22671_c3_g1_i8	-2.23642	0.000599368	0.00307045	Down
TRINITY_DN21085_c1_g1_i3	-2.23642	2.77e-08	3.71e-07	Down
TRINITY_DN22524_c1_g9_i18	-2.23642	6.93e-06	5.89e-05	Down
TRINITY_DN20583_c0_g1_i5	-2.2372	0.000386776	0.0021009	Down
TRINITY_DN22073_c1_g5_i1	-2.23829	0.000768471	0.0038081	Down
TRINITY_DN24398_c8_g9_i5	-2.2393	0.000537704	0.00279346	Down
TRINITY_DN24444_c8_g5_i6	-2.24176	1.47e-09	2.38e-08	Down
TRINITY_DN22320_c0_g14_i12	-2.2444	0.000369527	0.00202213	Down
TRINITY_DN19939_c0_g1_i25	-2.2444	0.000431187	0.0023077	Down
TRINITY_DN22073_c1_g46_i1	-2.24674	0.00133808	0.00612596	Down
TRINITY_DN23182_c1_g2_i1	-2.24804	3.6e-27	3.43e-25	Down
TRINITY_DN1437_c0_g2_i1	-2.24869	0.000440794	0.00235292	Down
TRINITY_DN21727_c0_g4_i1	-2.24894	0.000373737	0.00204033	Down
TRINITY_DN22769_c3_g3_i13	-2.25276	0.000562771	0.00290883	Down
TRINITY_DN23388_c1_g2_i7	-2.25276	3.52e-06	3.17e-05	Down
TRINITY_DN9269_c0_g1_i1	-2.25276	0.000352902	0.00194068	Down
TRINITY_DN20563_c0_g1_i1	-2.25408	0.000338874	0.00187307	Down
TRINITY_DN23334_c2_g1_i29	-2.25572	9.88e-05	0.000630404	Down
TRINITY_DN10148_c0_g1_i1	-2.25665	1.77e-05	0.000135858	Down
TRINITY_DN24552_c4_g18_i1	-2.25813	3.26e-08	4.31e-07	Down
TRINITY_DN24279_c3_g2_i1	-2.25907	3.47e-68	2e-65	Down
TRINITY_DN23754_c2_g8_i10	-2.25933	3.59e-20	1.94e-18	Down
TRINITY_DN24284_c5_g1_i1	-2.26083	7.47e-09	1.1e-07	Down
TRINITY_DN21184_c1_g4_i1	-2.26119	3.56e-99	5.35e-96	Down
TRINITY_DN20814_c0_g1_i19	-2.26552	0.000319929	0.00178002	Down
TRINITY_DN23702_c1_g1_i2	-2.27368	1.4e-06	1.38e-05	Down
TRINITY_DN23837_c2_g1_i1	-2.27495	1.76e-08	2.44e-07	Down
TRINITY_DN21170_c2_g1_i3	-2.27652	0.000352546	0.00193965	Down
TRINITY_DN18792_c0_g1_i2	-2.27902	6.56e-21	3.81e-19	Down
TRINITY_DN18844_c0_g3_i1	-2.2822	0.000326708	0.00181394	Down
TRINITY_DN23823_c0_g1_i11	-2.28616	8.17e-09	1.19e-07	Down
TRINITY_DN29366_c0_g1_i1	-2.28623	2.88e-07	3.23e-06	Down
TRINITY_DN22641_c2_g1_i5	-2.28653	5.62e-14	1.67e-12	Down
TRINITY_DN21298_c0_g2_i9	-2.28753	9.4e-13	2.37e-11	Down
TRINITY_DN17771_c0_g2_i1	-2.28877	0.000631915	0.00321291	Down
TRINITY_DN23065_c2_g2_i6	-2.29059	0.000602413	0.00308422	Down
TRINITY_DN21474_c1_g3_i6	-2.29059	0.000343579	0.00189726	Down
TRINITY_DN24305_c3_g11_i2	-2.29083	4.83e-26	4.3e-24	Down
TRINITY_DN23369_c1_g1_i2	-2.29148	4.75e-24	3.6e-22	Down
TRINITY_DN24324_c8_g2_i1	-2.29356	5.71e-24	2.81e-22	up
TRINITY_DN15829_c0_g3_i1	-2.29436	0.000279638	0.00157742	Down
TRINITY_DN21988_c1_g1_i2	-2.29436	0.000281883	0.00158775	Down
TRINITY_DN20216_c0_g1_i4	-2.29472	0.000355365	0.00195267	Down
TRINITY_DN22048_c0_g1_i4	-2.29477	0.000587948	0.00302135	Down
TRINITY_DN23642_c0_g8_i4	-2.29493	0.000357303	0.00196176	Down
TRINITY_DN21436_c1_g1_i11	-2.29852	0.000269901	0.00153199	Down
TRINITY_DN21289_c0_g1_i15	-2.30015	0.000553714	0.00286675	Down
TRINITY_DN18587_c0_g1_i4	-2.30591	0.000311984	0.0017389	Down
TRINITY_DN21275_c1_g2_i11	-2.3061	4.05e-06	3.61e-05	Down
TRINITY_DN21787_c1_g1_i2	-2.30723	4.04e-13	1.07e-11	Down
TRINITY_DN20439_c0_g2_i17	-2.3084	0.000295333	0.00165462	Down
TRINITY_DN23773_c1_g1_i16	-2.3099	0.000299928	0.00167792	Down
TRINITY_DN18840_c1_g1_i4	-2.31466	0.000327905	0.00182	Down
TRINITY_DN20834_c2_g5_i12	-2.31582	9.07e-07	9.25e-06	Down
TRINITY_DN17141_c0_g1_i1	-2.31659	8.6e-06	7.16e-05	Down
TRINITY_DN21791_c0_g2_i4	-2.31894	0.000243338	0.00139844	Down
TRINITY_DN23712_c3_g1_i7	-2.32156	0.000282171	0.00158912	Down
TRINITY_DN24239_c5_g2_i2	-2.32294	0.000241075	0.00138681	Down
TRINITY_DN23288_c3_g1_i5	-2.32469	0.000237234	0.00136676	Down
TRINITY_DN21365_c1_g1_i11	-2.32953	3.21e-09	4.96e-08	Down
TRINITY_DN22882_c1_g1_i1	-2.32982	1.22e-24	9.65e-23	Down
TRINITY_DN23067_c2_g1_i1	-2.33115	0.000235185	0.00135767	Down
TRINITY_DN23799_c4_g14_i1	-2.33115	1.39e-26	1.28e-24	Down
TRINITY_DN20439_c0_g2_i22	-2.33115	0.000230659	0.00133641	Down
TRINITY_DN23582_c4_g10_i3	-2.33335	1.48e-12	3.65e-11	Down
TRINITY_DN19849_c0_g1_i4	-2.33514	0.000477052	0.00252271	Down
TRINITY_DN21730_c1_g5_i1	-2.33579	1.34e-05	0.000106326	Down
TRINITY_DN22527_c3_g3_i4	-2.33717	7.23e-52	2.43e-49	Down
TRINITY_DN22005_c0_g1_i8	-2.33737	0.000473959	0.00250929	Down
TRINITY_DN22624_c2_g4_i1	-2.33737	3.34e-09	5.16e-08	Down
TRINITY_DN22116_c2_g5_i2	-2.33797	6.81e-05	0.000452785	Down
TRINITY_DN23430_c1_g3_i3	-2.34195	0.000237391	0.00136744	Down
TRINITY_DN20371_c0_g2_i14	-2.34266	0.000222312	0.00129307	Down
TRINITY_DN21623_c0_g1_i1	-2.34511	0.000286817	0.00161187	Down
TRINITY_DN22407_c2_g1_i7	-2.34667	0.000456637	0.00242849	Down
TRINITY_DN14120_c1_g1_i2	-2.34799	3.74e-06	3.36e-05	Down
TRINITY_DN23422_c1_g1_i8	-2.34807	0.000437204	0.00233592	Down
TRINITY_DN21203_c0_g1_i1	-2.35376	1.23e-18	5.8e-17	Down
TRINITY_DN22005_c0_g1_i7	-2.3607	0.000462878	0.00245753	Down
TRINITY_DN23332_c0_g9_i6	-2.36471	5.2e-11	1.04e-09	Down
TRINITY_DN23526_c0_g1_i3	-2.36602	0.000420281	0.00225947	Down
TRINITY_DN21755_c0_g3_i3	-2.36629	0.000196101	0.00115815	Down
TRINITY_DN22366_c0_g1_i7	-2.36854	0.000203873	0.00119751	Down
TRINITY_DN24403_c1_g1_i2	-2.36893	1.91e-18	8.87e-17	Down
TRINITY_DN24289_c2_g4_i1	-2.37255	4.33e-16	1.63e-14	Down
TRINITY_DN24182_c2_g2_i10	-2.37255	0.000212917	0.0012424	Down
TRINITY_DN22281_c1_g1_i1	-2.37639	0.000249858	0.00143068	Down
TRINITY_DN23328_c0_g15_i3	-2.37639	0.000186053	0.00110497	Down
TRINITY_DN18826_c0_g1_i12	-2.37639	0.000204558	0.00120092	Down
TRINITY_DN22807_c2_g3_i13	-2.37842	0.000235419	0.00135812	Down
TRINITY_DN22168_c2_g6_i2	-2.3817	3.38e-06	3.06e-05	Down
TRINITY_DN19601_c0_g1_i7	-2.38271	0.000200184	0.00117824	Down
TRINITY_DN23562_c8_g2_i8	-2.3868	0.000183742	0.00109338	Down
TRINITY_DN22796_c0_g1_i2	-2.39818	0.000183711	0.00109338	Down
TRINITY_DN23078_c2_g2_i1	-2.40091	8.38e-08	1.03e-06	Down
TRINITY_DN21390_c2_g1_i1	-2.40294	5.29e-08	6.75e-07	Down
TRINITY_DN21275_c1_g1_i3	-2.40478	0.000187596	0.00111286	Down
TRINITY_DN23078_c2_g5_i6	-2.41076	1.34e-16	5.32e-15	Down
TRINITY_DN22650_c6_g1_i7	-2.41305	0.000221157	0.00128744	Down
TRINITY_DN10522_c0_g1_i2	-2.41816	0.000257625	0.00146979	Down
TRINITY_DN22918_c0_g3_i19	-2.42076	0.000177234	0.00105921	Down
TRINITY_DN24462_c3_g3_i8	-2.42406	0.00025969	0.00147954	Down
TRINITY_DN20457_c0_g1_i13	-2.45028	0.000178464	0.0010656	Down
TRINITY_DN11364_c0_g1_i7	-2.45123	0.000169666	0.0010182	Down
TRINITY_DN21797_c1_g1_i35	-2.45342	0.000375134	0.00204699	Down
TRINITY_DN22221_c0_g1_i5	-2.45855	0.00016637	0.00100051	Down
TRINITY_DN20497_c0_g5_i1	-2.46106	0.000188295	0.00111605	Down
TRINITY_DN24222_c3_g4_i1	-2.46133	0.00018525	0.0011014	Down
TRINITY_DN21972_c1_g1_i1	-2.46394	2.15e-119	8.24e-116	Down
TRINITY_DN22073_c1_g23_i1	-2.46404	0.000700099	0.00351717	Down
TRINITY_DN24308_c2_g1_i15	-2.46523	1.89e-08	2.62e-07	Down
TRINITY_DN20894_c1_g1_i36	-2.47418	0.000362237	0.0019865	Down
TRINITY_DN22410_c1_g1_i34	-2.47725	0.000348357	0.00191935	Down
TRINITY_DN20884_c0_g1_i3	-2.47912	0.000152459	0.000925053	Down
TRINITY_DN21356_c0_g2_i2	-2.48242	4.08e-06	3.63e-05	Down
TRINITY_DN21922_c3_g2_i2	-2.48242	8.18e-23	5.5e-21	Down
TRINITY_DN22459_c0_g8_i26	-2.48704	0.000329744	0.00182933	Down
TRINITY_DN4936_c0_g1_i1	-2.49507	0.000232582	0.00134512	Down
TRINITY_DN22073_c1_g51_i2	-2.49837	0.000625787	0.00318456	Down
[truncated: 504 more rows]

## Sheet: YF vs PI
geneID	log2 Ratio(YF/PI)	pvalue	padj	Up-Down-Regulation(YF/PI)
TRINITY_DN23085_c1_g1_i1	5.87972	2.02482e-05	0.000511003	up
TRINITY_DN23433_c5_g1_i6	5.29748	NA	NA	up
TRINITY_DN23022_c0_g1_i34	5.21636	5.28636e-09	4.1506e-07	up
TRINITY_DN23266_c1_g1_i18	4.97011	0.00167018	NA	up
TRINITY_DN22299_c0_g1_i4	4.6602	0.0445089	0.171952	up
TRINITY_DN23856_c0_g2_i1	4.63097	6.95958e-10	6.65668e-08	up
TRINITY_DN26266_c1_g1_i1	4.52749	5.75867e-06	0.000181223	up
TRINITY_DN23908_c7_g1_i4	4.44808	0.0077797	NA	up
TRINITY_DN21328_c0_g2_i17	4.33339	NA	NA	up
TRINITY_DN23350_c5_g13_i7	4.21474	0.0073739	NA	up
TRINITY_DN20834_c2_g4_i1	4.16091	0.0102756	NA	up
TRINITY_DN22758_c4_g1_i2	4.15979	0.0307249	NA	up
TRINITY_DN19645_c1_g6_i1	4.15295	0.0160165	NA	up
TRINITY_DN351_c0_g1_i1	4.12881	0.0177344	NA	up
TRINITY_DN21036_c0_g1_i24	4.11602	0.00374341	0.030791	up
TRINITY_DN22200_c0_g1_i1	4.03255	NA	NA	up
TRINITY_DN22933_c0_g3_i7	4.01808	0.00689802	NA	up
TRINITY_DN24371_c1_g6_i2	4.01163	0.0117514	NA	up
TRINITY_DN22331_c3_g1_i11	3.98226	0.0262593	NA	up
TRINITY_DN22513_c1_g1_i6	3.87963	0.0337748	NA	up
TRINITY_DN24488_c2_g20_i6	3.86733	1.15695e-08	8.25043e-07	up
TRINITY_DN19530_c1_g1_i6	3.79809	1.72945e-34	2.6886e-31	up
TRINITY_DN24521_c7_g3_i3	3.67215	0.0802159	NA	up
TRINITY_DN22410_c1_g1_i25	3.64883	0.0510839	NA	up
TRINITY_DN20894_c1_g1_i27	3.64883	0.0510839	NA	up
TRINITY_DN20935_c0_g1_i20	3.64635	2.74272e-13	5.1411e-11	up
TRINITY_DN22607_c1_g1_i1	3.5751	0.158962	NA	up
TRINITY_DN24279_c3_g2_i1	3.55128	NA	NA	up
TRINITY_DN21531_c1_g1_i2	3.533	0.1158	NA	up
TRINITY_DN22503_c1_g1_i8	3.51693	0.00148464	0.0157579	up
TRINITY_DN23267_c3_g1_i1	3.49838	0.111897	NA	up
TRINITY_DN22714_c4_g2_i1	3.49838	0.111897	NA	up
TRINITY_DN20573_c1_g1_i6	3.47392	0.000995263	0.011811	up
TRINITY_DN24371_c1_g6_i9	3.46857	0.0809087	NA	up
TRINITY_DN14849_c0_g1_i3	3.45357	0.034808	NA	up
TRINITY_DN2479_c0_g2_i1	3.41473	0.000534048	0.00737328	up
TRINITY_DN23430_c1_g3_i3	3.4074	0.0898071	NA	up
TRINITY_DN24462_c4_g11_i3	3.40174	0.0249365	NA	up
TRINITY_DN20723_c0_g1_i1	3.39722	0.00861141	0.0556413	up
TRINITY_DN20583_c0_g1_i5	3.36786	0.00127981	0.0142725	up
TRINITY_DN21497_c0_g1_i12	3.3408	0.00307967	0.0265391	up
TRINITY_DN20834_c2_g2_i1	3.30145	5.12149e-06	0.000163153	up
TRINITY_DN20834_c2_g5_i3	3.2923	0.000331222	0.00505813	up
TRINITY_DN21550_c0_g1_i5	3.27752	0.0176006	0.0907828	up
TRINITY_DN24444_c8_g5_i6	3.20663	0.0113285	0.0667484	up
TRINITY_DN23267_c4_g1_i1	3.18772	0.131842	NA	up
TRINITY_DN15471_c0_g1_i1	3.18257	0.000220635	0.00370409	up
TRINITY_DN23783_c1_g3_i1	3.18078	0.178897	NA	up
TRINITY_DN22455_c0_g1_i11	3.17121	0.0553734	NA	up
TRINITY_DN22982_c2_g3_i3	3.14452	0.14737	NA	up
TRINITY_DN2479_c0_g1_i1	3.13857	0.00879082	0.0563323	up
TRINITY_DN20647_c0_g1_i9	3.13839	0.199132	NA	up
TRINITY_DN21065_c1_g1_i1	3.13839	0.199132	NA	up
TRINITY_DN21328_c0_g2_i1	3.13379	0.00627913	0.0442931	up
TRINITY_DN20643_c0_g1_i2	3.1089	0.196966	NA	up
TRINITY_DN23427_c4_g1_i9	3.1089	0.196966	NA	up
TRINITY_DN20843_c1_g2_i11	3.1089	0.196966	NA	up
TRINITY_DN24550_c11_g1_i7	3.10798	6.69345e-11	7.65121e-09	up
TRINITY_DN23826_c6_g2_i8	3.06925	0.0286216	NA	up
TRINITY_DN21631_c1_g1_i2	3.06836	NA	NA	up
TRINITY_DN22752_c1_g25_i31	3.04231	4.64188e-08	2.69264e-06	up
TRINITY_DN21543_c0_g1_i1	3.04145	0.0656006	NA	up
TRINITY_DN23783_c1_g4_i1	3.04118	0.0241248	0.112965	up
TRINITY_DN22551_c0_g3_i2	3.03941	0.0651759	NA	up
TRINITY_DN20376_c1_g2_i15	3.03204	0.00295845	0.0256652	up
TRINITY_DN21686_c0_g1_i1	2.98454	0.0792004	NA	up
TRINITY_DN22956_c1_g1_i2	2.96381	0.00397317	0.0321367	up
TRINITY_DN21735_c1_g1_i1	2.93542	0.252417	NA	up
TRINITY_DN21141_c0_g1_i2	2.93031	0.25386	NA	up
TRINITY_DN21347_c1_g1_i11	2.93031	0.25386	NA	up
TRINITY_DN18182_c0_g1_i3	2.8918	0.00834421	0.0545131	up
TRINITY_DN23826_c6_g2_i13	2.88199	0.128426	NA	up
TRINITY_DN24464_c3_g3_i1	2.87944	0.26174	NA	up
TRINITY_DN21856_c2_g1_i2	2.87944	0.26174	NA	up
TRINITY_DN20606_c1_g2_i1	2.8678	0.0183013	0.0933439	up
TRINITY_DN24053_c2_g3_i4	2.85214	0.00461111	0.0353822	up
TRINITY_DN24238_c5_g11_i1	2.83873	0.223925	NA	up
TRINITY_DN22301_c1_g1_i4	2.83873	0.223925	NA	up
TRINITY_DN21141_c0_g1_i11	2.83361	0.225347	NA	up
TRINITY_DN21282_c0_g1_i9	2.83361	0.225347	NA	up
TRINITY_DN19143_c0_g1_i2	2.82914	0.132242	NA	up
TRINITY_DN24462_c4_g11_i4	2.82914	0.00273	0.0242795	up
TRINITY_DN20818_c0_g2_i9	2.79228	0.366611	NA	up
TRINITY_DN20297_c0_g1_i3	2.79228	0.366611	NA	up
TRINITY_DN20856_c0_g1_i40	2.79064	0.063022	NA	up
TRINITY_DN22268_c2_g2_i1	2.78985	0.296232	NA	up
TRINITY_DN19448_c0_g1_i1	2.78466	0.290905	NA	up
TRINITY_DN22890_c0_g4_i3	2.77853	0.299757	NA	up
TRINITY_DN22130_c1_g4_i9	2.76838	0.374241	NA	up
TRINITY_DN22489_c1_g1_i7	2.75549	0.00203647	0.0198364	up
TRINITY_DN20295_c0_g4_i3	2.7366	0.00835265	0.0545131	up
TRINITY_DN19900_c0_g1_i6	2.70405	0.000106762	0.00207985	up
TRINITY_DN3372_c0_g1_i1	2.68448	0.133232	NA	up
TRINITY_DN21446_c1_g1_i2	2.68448	0.133596	NA	up
TRINITY_DN22614_c2_g3_i5	2.66656	0.136499	NA	up
TRINITY_DN17761_c0_g2_i2	2.65148	0.00998824	0.0616179	up
TRINITY_DN23513_c1_g1_i3	2.63564	1.23511e-06	4.84874e-05	up
TRINITY_DN21074_c1_g1_i2	2.63101	0.0918664	NA	up
TRINITY_DN20196_c0_g1_i2	2.62797	1.60465e-11	2.15051e-09	up
TRINITY_DN20606_c1_g1_i9	2.62528	0.0653585	NA	up
TRINITY_DN20644_c0_g1_i48	2.59977	0.0117513	NA	up
TRINITY_DN20069_c0_g1_i2	2.57178	0.433834	NA	up
TRINITY_DN19483_c0_g2_i5	2.56523	0.0878377	NA	up
TRINITY_DN23783_c1_g6_i1	2.56401	0.0722418	NA	up
TRINITY_DN21735_c1_g6_i1	2.5626	1.02876e-05	0.00028523	up
TRINITY_DN32734_c0_g1_i1	2.55345	0.0316567	0.136332	up
TRINITY_DN22624_c2_g9_i1	2.53194	0.202841	NA	up
TRINITY_DN22465_c1_g1_i12	2.53194	0.202841	NA	up
TRINITY_DN20624_c0_g2_i2	2.53139	0.175933	NA	up
TRINITY_DN24030_c6_g1_i1	2.51402	1.83575e-17	7.92738e-15	up
TRINITY_DN24053_c2_g3_i3	2.50992	0.204548	NA	up
TRINITY_DN555_c1_g1_i1	2.50567	0.000119619	0.00228596	up
TRINITY_DN14120_c1_g1_i2	2.50564	0.0208721	NA	up
TRINITY_DN24001_c1_g1_i5	2.50542	0.0365196	0.149403	up
TRINITY_DN20749_c0_g2_i1	2.50538	0.385317	NA	up
TRINITY_DN18373_c0_g3_i1	2.50538	0.385317	NA	up
TRINITY_DN23513_c1_g1_i6	2.50538	0.385317	NA	up
TRINITY_DN24001_c1_g1_i9	2.50538	0.385317	NA	up
TRINITY_DN16345_c0_g1_i1	2.50525	0.00249136	0.0227292	up
TRINITY_DN21082_c11_g1_i1	2.5005	0.171487	NA	up
TRINITY_DN24034_c4_g4_i1	2.49851	0.387625	NA	up
TRINITY_DN23663_c3_g9_i4	2.49851	0.387625	NA	up
TRINITY_DN22271_c0_g1_i4	2.49835	3.72004e-11	4.4486e-09	up
TRINITY_DN24540_c7_g5_i3	2.49168	1.36846e-05	0.000368064	up
TRINITY_DN21470_c0_g1_i2	2.48419	0.0238611	0.112068	up
TRINITY_DN22624_c2_g8_i18	2.4809	3.5738e-06	0.000120256	up
TRINITY_DN21252_c0_g1_i12	2.47824	4.21832e-06	0.000138937	up
TRINITY_DN24534_c9_g1_i3	2.47807	0.0694784	0.230596	up
TRINITY_DN23807_c0_g1_i8	2.47113	0.17785	NA	up
TRINITY_DN23346_c2_g1_i10	2.45594	0.0854816	NA	up
TRINITY_DN24315_c2_g1_i5	2.45153	0.0395991	0.157605	up
TRINITY_DN22850_c2_g1_i7	2.44883	0.0158902	0.0851236	up
TRINITY_DN22241_c2_g1_i3	2.44435	0.18617	NA	up
TRINITY_DN26685_c0_g5_i1	2.44432	0.4064	NA	up
TRINITY_DN21511_c0_g2_i2	2.44432	0.4064	NA	up
TRINITY_DN22982_c2_g3_i10	2.44432	0.4064	NA	up
TRINITY_DN23519_c0_g1_i11	2.43668	0.352233	NA	up
TRINITY_DN4743_c0_g1_i1	2.43668	0.352233	NA	up
TRINITY_DN29558_c0_g1_i1	2.42993	0.411286	NA	up
TRINITY_DN22500_c1_g1_i15	2.42688	0.139832	NA	up
TRINITY_DN23234_c2_g1_i1	2.41851	0.240214	NA	up
TRINITY_DN22624_c2_g4_i2	2.41621	0.228217	NA	up
TRINITY_DN23043_c1_g2_i3	2.4128	0.22871	NA	up
TRINITY_DN1524_c0_g2_i1	2.4091	0.00146449	0.0155939	up
TRINITY_DN22062_c2_g8_i1	2.40869	9.61041e-08	5.26069e-06	up
TRINITY_DN24549_c8_g9_i1	2.40805	3.05642e-10	3.04584e-08	up
TRINITY_DN24098_c4_g20_i5	2.40254	0.0439335	NA	up
TRINITY_DN22605_c0_g4_i7	2.39952	0.015949	0.0852038	up
TRINITY_DN24305_c4_g1_i7	2.38001	0.021081	0.103058	up
TRINITY_DN9512_c0_g1_i1	2.37722	0.498339	NA	up
TRINITY_DN24462_c4_g11_i1	2.37722	0.498339	NA	up
TRINITY_DN13486_c0_g2_i1	2.37722	0.498339	NA	up
TRINITY_DN24034_c4_g9_i1	2.37678	0.000177494	0.00312141	up
TRINITY_DN19177_c0_g1_i5	2.3753	4.76663e-12	6.73654e-10	up
TRINITY_DN22814_c1_g1_i9	2.36534	0.433759	NA	up
TRINITY_DN20447_c0_g1_i5	2.35329	0.506231	NA	up
TRINITY_DN23713_c5_g2_i2	2.35329	0.506231	NA	up
TRINITY_DN23187_c1_g1_i4	2.35329	0.506231	NA	up
TRINITY_DN22570_c1_g1_i12	2.35329	0.506231	NA	up
TRINITY_DN15318_c0_g1_i1	2.34938	0.0568838	NA	up
TRINITY_DN22407_c2_g1_i3	2.33955	0.316226	NA	up
TRINITY_DN15419_c0_g1_i1	2.3322	0.00247099	0.0226231	up
TRINITY_DN20504_c0_g1_i2	2.32528	0.124506	NA	up
TRINITY_DN21543_c2_g1_i8	2.32271	0.0339077	0.142109	up
TRINITY_DN23844_c3_g3_i4	2.32078	0.0188074	0.0953	up
TRINITY_DN20992_c0_g1_i4	2.31512	0.00869815	0.0559303	up
TRINITY_DN24073_c3_g25_i3	2.31468	5.70898e-07	2.45171e-05	up
TRINITY_DN21970_c1_g1_i3	2.29424	2.65568e-16	8.60108e-14	up
TRINITY_DN21414_c0_g1_i1	2.29351	0.273793	NA	up
TRINITY_DN16837_c0_g3_i2	2.29192	0.142163	NA	up
TRINITY_DN21836_c0_g2_i11	2.28953	0.00377776	0.0309752	up
TRINITY_DN23783_c1_g1_i1	2.28491	7.02236e-10	6.65668e-08	up
TRINITY_DN23050_c0_g2_i10	2.27017	0.0671254	0.225303	up
TRINITY_DN32388_c0_g1_i1	2.27015	0.0177525	0.0912236	up
TRINITY_DN23552_c3_g2_i4	2.26957	2.57083e-10	2.59521e-08	up
TRINITY_DN24239_c5_g1_i1	2.26729	2.21138e-06	7.84887e-05	up
TRINITY_DN23783_c1_g5_i3	2.26396	0.00693376	0.0474856	up
TRINITY_DN11263_c0_g1_i1	2.25584	0.244751	NA	up
TRINITY_DN20517_c0_g1_i4	2.25537	0.276075	NA	up
TRINITY_DN19366_c0_g1_i2	2.22961	2.94508e-07	1.39586e-05	up
TRINITY_DN24012_c5_g1_i2	2.22081	0.00014968	0.00269321	up
TRINITY_DN23956_c2_g2_i1	2.22076	0.139349	NA	up
TRINITY_DN22974_c0_g1_i26	2.22034	0.247273	NA	up
TRINITY_DN20644_c0_g1_i11	2.21517	8.5828e-11	9.39635e-09	up
TRINITY_DN21453_c0_g16_i8	2.21366	0.00248172	0.0226734	up
TRINITY_DN20439_c0_g2_i22	2.20924	0.164713	0.392374	up
TRINITY_DN20051_c0_g3_i1	2.20682	0.0270361	NA	up
TRINITY_DN21011_c2_g1_i4	2.20078	0.000856716	0.010689	up
TRINITY_DN13166_c0_g1_i3	2.19823	0.0875278	NA	up
TRINITY_DN23043_c1_g2_i4	2.19712	0.0682521	NA	up
TRINITY_DN21036_c0_g1_i14	2.19472	0.00251555	0.022923	up
TRINITY_DN21689_c0_g6_i6	2.1849	0.261882	NA	up
TRINITY_DN20974_c0_g1_i3	2.18345	0.138598	NA	up
TRINITY_DN22335_c1_g1_i4	2.18218	0.0402124	0.159172	up
TRINITY_DN22297_c0_g1_i4	2.18164	0.152315	NA	up
TRINITY_DN22271_c0_g2_i1	2.17487	0.141479	NA	up
TRINITY_DN11363_c0_g1_i1	2.17317	0.0387241	NA	up
TRINITY_DN11635_c0_g1_i4	2.16245	0.0886731	NA	up
TRINITY_DN20707_c1_g1_i5	2.16016	0.144293	NA	up
TRINITY_DN22271_c0_g3_i2	2.15556	0.316272	NA	up
TRINITY_DN23809_c3_g1_i9	2.15084	0.158592	NA	up
TRINITY_DN22414_c0_g8_i2	2.14819	0.0995977	NA	up
TRINITY_DN22605_c0_g4_i19	2.14607	0.00412196	0.0329969	up
TRINITY_DN21907_c3_g1_i1	2.14	3.19036e-09	2.71888e-07	up
TRINITY_DN23456_c2_g2_i5	2.13966	2.0417e-07	1.01084e-05	up
TRINITY_DN18325_c0_g1_i1	2.13578	0.0823919	NA	up
TRINITY_DN20922_c0_g1_i26	2.13362	0.377222	NA	up
TRINITY_DN21955_c2_g1_i16	2.13255	1.63859e-19	9.09768e-17	up
TRINITY_DN23426_c5_g1_i1	2.13246	2.18315e-08	2.26119e-06	Down
TRINITY_DN18854_c0_g1_i6	2.11705	2.23553e-07	1.0793e-05	up
TRINITY_DN1531_c1_g2_i1	2.11545	0.0127485	0.072917	up
TRINITY_DN24480_c9_g3_i1	2.11234	1.17749e-07	6.22629e-06	up
TRINITY_DN20585_c0_g1_i1	2.11121	0.0872541	NA	up
TRINITY_DN23113_c0_g3_i11	2.11114	5.48124e-07	2.38021e-05	up
TRINITY_DN21437_c0_g1_i2	2.11002	0.0162625	0.0862856	up
TRINITY_DN21228_c1_g1_i7	2.10715	0.0100287	0.0617694	up
TRINITY_DN23920_c2_g1_i1	2.10542	0.00307103	0.026494	up
TRINITY_DN21215_c1_g1_i2	2.10485	1.34071e-06	5.18475e-05	up
TRINITY_DN20644_c0_g1_i17	2.10101	0.00905171	0.0574358	up
TRINITY_DN11263_c0_g2_i1	2.09344	0.0301112	0.131565	up
TRINITY_DN21062_c0_g1_i2	2.08852	0.0374623	0.152061	up
TRINITY_DN21550_c0_g2_i2	2.08452	0.000568541	0.00771251	up
TRINITY_DN23783_c1_g4_i9	2.084	0.0808605	0.255419	up
TRINITY_DN20698_c0_g2_i3	2.08166	9.15783e-05	0.00183463	up
TRINITY_DN23078_c2_g2_i1	2.07904	0.00693265	0.0474856	up
TRINITY_DN22570_c1_g1_i19	2.07565	0.0398616	NA	up
TRINITY_DN22157_c2_g1_i4	2.07056	0.0161907	0.0859632	up
TRINITY_DN24381_c6_g10_i14	2.06999	0.116888	NA	up
TRINITY_DN22922_c0_g1_i10	2.06883	1.75541e-22	1.24044e-19	up
TRINITY_DN20504_c0_g1_i1	2.06803	0.000254568	0.0041224	up
TRINITY_DN20644_c0_g1_i13	2.06703	0.078488	NA	up
TRINITY_DN28516_c0_g1_i1	2.0655	0.00258799	0.0233369	up
TRINITY_DN21689_c0_g1_i1	2.05908	0.0128913	0.0734416	up
TRINITY_DN18219_c0_g1_i2	2.05418	0.000916216	0.0112508	up
TRINITY_DN22027_c3_g1_i2	2.05402	0.00418179	0.0333043	up
TRINITY_DN22966_c1_g1_i7	2.05397	0.00628142	0.0442931	up
TRINITY_DN21522_c0_g1_i6	2.0524	3.83623e-05	0.000887471	up
TRINITY_DN22455_c0_g1_i16	2.05023	0.000322752	0.00496783	up
TRINITY_DN20644_c0_g1_i55	2.04722	5.72966e-06	0.000181043	up
TRINITY_DN21252_c0_g1_i17	2.04454	0.000217591	0.00367682	up
TRINITY_DN22786_c2_g1_i6	2.04401	0.00850248	0.0551668	up
TRINITY_DN23050_c0_g2_i12	2.03878	0.0716849	0.235805	up
TRINITY_DN20644_c0_g1_i50	2.03194	2.19657e-11	2.84565e-09	up
TRINITY_DN23809_c2_g12_i1	2.02452	0.0372471	0.151741	up
TRINITY_DN21968_c0_g2_i4	2.01535	0.412613	NA	up
TRINITY_DN22005_c0_g1_i10	2.0105	0.0116584	0.0681874	up
TRINITY_DN24522_c7_g1_i2	2.00841	0.0173682	0.0899012	up
TRINITY_DN23783_c1_g3_i2	2.00715	0.01134	0.0667484	up
TRINITY_DN20663_c0_g1_i1	2.00178	0.0479463	0.180653	up
TRINITY_DN12238_c0_g1_i2	2.00111	3.63138e-08	2.20521e-06	up
TRINITY_DN24333_c8_g12_i1	1.99878	0.0116209	0.0681214	up
TRINITY_DN20363_c0_g1_i4	1.99734	0.00210852	0.0202841	up
TRINITY_DN21434_c1_g1_i2	1.99325	3.93147e-08	2.36894e-06	up
TRINITY_DN23783_c1_g4_i5	1.98724	0.617342	NA	up
TRINITY_DN21957_c0_g1_i5	1.98724	0.617342	NA	up
TRINITY_DN23456_c2_g2_i2	1.98724	0.617342	NA	up
TRINITY_DN23678_c1_g1_i1	1.98724	0.617342	NA	up
TRINITY_DN21121_c1_g2_i13	1.98724	0.617342	NA	up
TRINITY_DN23829_c9_g1_i2	1.98724	0.617342	NA	up
TRINITY_DN27779_c0_g1_i1	1.98619	0.0465689	0.176994	up
TRINITY_DN31000_c0_g1_i1	1.98508	0.0576277	0.203609	up
TRINITY_DN21299_c0_g1_i1	1.97887	0.108085	NA	up
TRINITY_DN24472_c1_g3_i1	1.97334	0.263422	NA	up
TRINITY_DN22996_c0_g1_i3	1.96975	0.229676	NA	up
TRINITY_DN21515_c0_g2_i3	1.96705	0.127605	0.337371	up
TRINITY_DN24370_c2_g1_i1	1.96178	0.0512035	0.188964	up
TRINITY_DN22866_c1_g1_i11	1.96122	3.36864e-06	0.000113845	up
TRINITY_DN6065_c0_g1_i1	1.96094	0.37737	NA	up
TRINITY_DN22271_c0_g1_i1	1.9584	0.0297705	0.130832	up
TRINITY_DN22415_c2_g4_i6	1.95172	0.014292	0.0794647	up
TRINITY_DN22348_c2_g1_i2	1.95063	5.56532e-05	0.00120499	up
TRINITY_DN21676_c0_g1_i1	1.94922	0.213288	NA	up
TRINITY_DN23529_c1_g1_i20	1.94601	0.0253533	0.116956	up
TRINITY_DN24259_c6_g2_i1	1.9388	0.0414636	0.162941	up
TRINITY_DN18220_c0_g3_i1	1.9338	0.0987762	NA	up
TRINITY_DN24589_c6_g2_i4	1.93256	6.96503e-09	5.20569e-07	up
TRINITY_DN24000_c4_g5_i1	1.9315	1.4636e-05	0.000389608	up
TRINITY_DN21824_c2_g1_i2	1.92991	0.00161996	0.0167001	up
TRINITY_DN22803_c0_g5_i1	1.92689	0.00899459	0.0571668	up
TRINITY_DN24332_c3_g1_i1	1.92353	0.377691	NA	up
TRINITY_DN22983_c6_g1_i2	1.92353	0.377691	NA	up
TRINITY_DN22683_c1_g1_i1	1.91652	0.349485	NA	up
TRINITY_DN21874_c0_g2_i2	1.91652	0.349485	NA	up
TRINITY_DN22708_c0_g3_i11	1.91296	1.23454e-07	6.48384e-06	up
TRINITY_DN22702_c1_g2_i2	1.91268	2.92487e-06	0.000101496	up
TRINITY_DN23051_c0_g1_i2	1.91133	3.60486e-07	1.64827e-05	up
TRINITY_DN21518_c1_g1_i18	1.91047	0.000132625	0.00246037	up
TRINITY_DN23467_c0_g2_i5	1.90322	0.275754	NA	up
TRINITY_DN23990_c3_g3_i11	1.90077	0.0879002	NA	up
TRINITY_DN22271_c0_g1_i3	1.90001	0.00515127	0.0382434	up
TRINITY_DN19457_c0_g1_i2	1.89466	0.188877	NA	up
TRINITY_DN20782_c1_g1_i5	1.89262	0.000120539	0.00229083	up
TRINITY_DN24033_c8_g3_i6	1.89252	0.00072358	0.00931191	up
TRINITY_DN20267_c0_g2_i1	1.89071	1.76421e-06	6.4685e-05	up
TRINITY_DN23829_c9_g1_i5	1.89053	0.591724	NA	up
TRINITY_DN23754_c2_g8_i3	1.89053	0.591724	NA	up
TRINITY_DN21197_c1_g1_i2	1.89053	0.591724	NA	up
TRINITY_DN22415_c2_g4_i5	1.89053	0.591724	NA	up
TRINITY_DN20682_c0_g3_i1	1.89053	0.591724	NA	up
TRINITY_DN23746_c2_g1_i18	1.88902	3.21802e-09	2.71888e-07	up
TRINITY_DN22475_c1_g1_i1	1.88875	0.0125203	0.072042	up
TRINITY_DN23102_c2_g2_i10	1.887	0.000773993	0.00984656	up
TRINITY_DN26638_c0_g2_i1	1.88599	4.36735e-05	0.0009755	up
TRINITY_DN21845_c2_g3_i18	1.88278	0.000278928	0.00441461	up
TRINITY_DN23629_c8_g5_i3	1.87993	0.59523	NA	up
TRINITY_DN24497_c6_g21_i1	1.87993	0.59523	NA	up
TRINITY_DN21597_c0_g1_i1	1.87993	0.59523	NA	up
TRINITY_DN21728_c0_g1_i3	1.87993	0.59523	NA	up
TRINITY_DN2733_c0_g2_i1	1.87993	0.59523	NA	up
TRINITY_DN20438_c0_g1_i1	1.84724	0.617342	NA	up
TRINITY_DN21622_c0_g1_i4	1.7071	0.59523	NA	up
TRINITY_DN25026_c0_g1_i1	1.70574	0.59523	NA	up
TRINITY_DN21663_c2_g1_i15	1.70552	0.59523	NA	up
TRINITY_DN21969_c0_g1_i3	1.70275	0.59523	NA	up
TRINITY_DN21032_c0_g1_i6	1.70004	0.59523	NA	up
TRINITY_DN22982_c2_g1_i3	1.6974	0.59523	NA	up
TRINITY_DN22737_c1_g1_i5	1.69518	9.92389e-16	2.75494e-13	up
TRINITY_DN24534_c9_g1_i7	1.69291	0.000924939	0.01134	up
TRINITY_DN22377_c1_g2_i13	1.61437	5.62939e-05	0.00121211	Down
TRINITY_DN24473_c6_g2_i2	1.55053	0.591724	NA	up
TRINITY_DN19966_c1_g2_i1	1.50882	1.66546e-06	6.19409e-05	up
TRINITY_DN21119_c0_g1_i4	1.5009	0.194767	NA	up
TRINITY_DN1081_c0_g2_i1	1.50006	0.403567	NA	up
TRINITY_DN30834_c0_g1_i1	1.49823	0.0256481	0.117896	up
TRINITY_DN22870_c0_g2_i4	1.4948	0.157498	NA	up
TRINITY_DN22271_c0_g3_i1	1.49412	1.78273e-05	0.000455827	up
TRINITY_DN23011_c3_g1_i6	1.49357	1.28281e-08	8.82417e-07	up
TRINITY_DN23506_c4_g1_i6	1.4912	0.0452864	0.173919	up
TRINITY_DN21515_c0_g2_i1	1.49103	0.050114	0.18656	up
TRINITY_DN7314_c0_g1_i2	1.49008	0.0723017	NA	up
TRINITY_DN23474_c0_g1_i3	1.42667	0.0654895	0.222158	up
TRINITY_DN10640_c0_g1_i1	1.36421	0.0260935	0.119661	up
TRINITY_DN22690_c2_g2_i2	1.36154	0.0350241	0.14496	up
TRINITY_DN23629_c7_g2_i1	1.35991	0.0848131	0.262965	up
TRINITY_DN19971_c0_g1_i2	1.35666	9.52581e-05	0.00189857	up
TRINITY_DN21081_c2_g1_i1	1.35481	0.0113099	0.0667007	up
TRINITY_DN24413_c5_g4_i1	1.3027	0.000442173	0.00636484	up
TRINITY_DN24245_c2_g1_i1	1.23324	0.617342	NA	up
TRINITY_DN23886_c2_g1_i1	1.22106	0.0512461	0.188964	up
TRINITY_DN22475_c1_g1_i4	1.20157	0.466785	NA	up
TRINITY_DN22624_c2_g7_i1	1.20082	0.470865	NA	up
TRINITY_DN21529_c0_g1_i1	1.19834	0.414732	NA	up
TRINITY_DN21171_c1_g1_i1	1.19831	0.0113647	0.0667492	up
TRINITY_DN21523_c2_g1_i6	1.19783	0.00101236	0.0119773	up
TRINITY_DN24550_c11_g3_i1	1.07968	0.412868	NA	up
TRINITY_DN21730_c1_g1_i2	1.07828	0.276232	NA	up
TRINITY_DN22724_c3_g1_i9	1.04601	0.0988192	NA	up
TRINITY_DN24272_c3_g1_i9	-1.01988	0.0041845	0.0480399	Down
TRINITY_DN23432_c1_g3_i18	-1.02002	9.3171e-05	0.00270519	Down
TRINITY_DN23047_c0_g4_i11	-1.02055	0.00222186	0.0305579	Down
TRINITY_DN24293_c10_g1_i6	-1.193	7.98313e-05	0.00239099	Down
TRINITY_DN24227_c7_g1_i4	-1.19741	4.89089e-08	4.69048e-06	Down
TRINITY_DN24346_c8_g1_i2	-1.19837	1.86543e-09	2.39338e-07	Down
TRINITY_DN22439_c0_g1_i2	-1.20635	2.12864e-10	3.38716e-08	Down
TRINITY_DN23019_c9_g1_i5	-1.2092	0.000116985	0.0032508	Down
TRINITY_DN20619_c2_g1_i2	-1.20923	0.00270514	0.0354255	Down
TRINITY_DN21821_c2_g7_i3	-1.21101	0.00301048	0.0383143	Down
TRINITY_DN13613_c0_g1_i1	-1.21141	0.0011083	0.0183949	Down
TRINITY_DN23842_c3_g11_i2	-1.2116	1.30217e-06	8.03975e-05	Down
TRINITY_DN24147_c2_g1_i2	-1.21361	0.000927235	0.0161465	Down
TRINITY_DN21580_c2_g3_i2	-1.23413	3.12582e-05	0.00109781	Down
TRINITY_DN23787_c0_g6_i2	-1.27271	0.0011672	0.0191284	Down
TRINITY_DN24290_c5_g2_i3	-1.31147	3.79428e-05	0.00128965	Down
TRINITY_DN20935_c0_g1_i14	-1.38836	0.00312854	0.0393896	Down
TRINITY_DN21139_c0_g1_i1	-1.39093	0.00326809	0.0405776	Down
TRINITY_DN20519_c0_g1_i2	-1.39439	0.00359923	0.0433475	Down
TRINITY_DN21085_c1_g1_i3	-1.39538	4.37695e-10	6.45239e-08	Down
TRINITY_DN20587_c0_g1_i1	-1.39634	0.00100477	0.0170859	Down
TRINITY_DN23679_c0_g4_i3	-1.40045	0.00356697	0.0430929	Down
TRINITY_DN22388_c1_g2_i5	-1.40215	0.00350025	0.0425898	Down
TRINITY_DN19011_c1_g3_i1	-1.40235	0.000341841	0.0075478	Down
TRINITY_DN21010_c0_g3_i1	-1.40766	1.29006e-06	7.988e-05	Down
TRINITY_DN23207_c8_g7_i4	-1.59715	8.57995e-05	0.00253509	Down
TRINITY_DN8457_c0_g3_i1	-1.59749	0.00305298	0.0387168	Down
TRINITY_DN24318_c7_g1_i3	-1.59797	4.48668e-10	6.55355e-08	Down
TRINITY_DN21537_c1_g1_i1	-1.60115	0.00298451	0.0380469	Down
TRINITY_DN20856_c0_g1_i18	-1.60164	0.00296655	0.0378918	Down
TRINITY_DN22782_c0_g1_i4	-1.60607	0.00178362	0.0260369	Down
TRINITY_DN21565_c0_g1_i4	-1.60615	0.00295706	0.0378203	Down
TRINITY_DN22422_c2_g1_i1	-1.66246	1.14678e-08	1.24534e-06	Down
TRINITY_DN18020_c0_g1_i5	-1.66743	5.40839e-06	0.000259776	Down
TRINITY_DN22331_c2_g1_i15	-1.66837	0.000195061	0.00485357	Down
TRINITY_DN23195_c1_g4_i3	-1.66847	0.00281729	0.036475	Down
TRINITY_DN22367_c0_g1_i4	-1.67436	6.415e-07	4.37125e-05	Down
TRINITY_DN22629_c5_g1_i2	-1.6744	2.31674e-07	1.83299e-05	Down
TRINITY_DN24155_c3_g2_i1	-1.6748	6.957e-05	0.00212614	Down
TRINITY_DN24449_c8_g4_i3	-1.67537	2.81747e-06	0.000151415	Down
TRINITY_DN24088_c4_g1_i4	-1.67687	6.43444e-11	1.12844e-08	Down
TRINITY_DN22623_c0_g1_i7	-1.67792	0.00271033	0.0354772	Down
TRINITY_DN23019_c9_g1_i10	-1.68717	6.65912e-05	0.00205718	Down
TRINITY_DN22593_c0_g1_i14	-1.68921	0.00264616	0.0348252	Down
TRINITY_DN21060_c0_g1_i4	-1.69233	0.00261629	0.0345639	Down
TRINITY_DN23874_c10_g2_i7	-1.69377	5.28211e-06	0.000255001	Down
TRINITY_DN24221_c5_g12_i4	-1.69671	1.25516e-23	1.27681e-20	Down
TRINITY_DN23733_c2_g1_i2	-1.69719	9.77102e-14	2.86915e-11	Down
TRINITY_DN22629_c5_g1_i5	-1.70267	1.66919e-05	0.000662165	Down
TRINITY_DN22762_c1_g1_i10	-1.70973	0.00250328	0.0334245	Down
TRINITY_DN23263_c1_g10_i7	-1.71226	3.68109e-15	1.2482e-12	Down
TRINITY_DN29306_c0_g1_i1	-1.71326	2.70524e-05	0.000979077	Down
TRINITY_DN24538_c7_g1_i1	-1.71429	5.43926e-05	0.00172332	Down
TRINITY_DN17149_c0_g1_i3	-1.73283	1.35279e-05	0.00055441	Down
TRINITY_DN24221_c5_g12_i1	-1.7347	2.61077e-07	2.03176e-05	Down
TRINITY_DN23116_c4_g1_i1	-1.7401	1.18152e-05	0.000496362	Down
TRINITY_DN24246_c4_g7_i3	-1.74377	4.69694e-08	4.56597e-06	Down
TRINITY_DN22360_c3_g2_i5	-1.74682	2.63813e-05	0.000962124	Down
TRINITY_DN22367_c0_g1_i2	-1.7503	1.9836e-07	1.60192e-05	Down
TRINITY_DN21519_c3_g9_i5	-1.75174	0.00234445	0.0317224	Down
TRINITY_DN23884_c0_g3_i3	-1.75721	6.78752e-05	0.00208779	Down
TRINITY_DN24342_c7_g1_i1	-1.75764	6.00339e-09	6.97937e-07	Down
TRINITY_DN24342_c8_g14_i2	-1.75865	8.74014e-11	1.46438e-08	Down
TRINITY_DN24123_c1_g1_i7	-1.76009	0.00144121	0.0223098	Down
TRINITY_DN24165_c4_g3_i4	-1.76074	3.50614e-15	1.2032e-12	Down
TRINITY_DN23494_c1_g1_i25	-1.76573	1.23139e-06	7.64135e-05	Down
TRINITY_DN22495_c1_g1_i1	-1.76578	0.00111163	0.0184085	Down
TRINITY_DN20619_c2_g1_i4	-1.76653	0.00229876	0.031328	Down
TRINITY_DN24346_c9_g1_i2	-1.767	1.87676e-05	0.000727288	Down
TRINITY_DN24567_c8_g2_i13	-1.76826	0.00221197	0.0304366	Down
TRINITY_DN16486_c0_g1_i1	-1.78056	2.63491e-06	0.000143226	Down
TRINITY_DN23040_c2_g3_i1	-1.78074	7.42027e-07	4.93812e-05	Down
TRINITY_DN24380_c1_g3_i1	-1.78298	0.000139955	0.00373252	Down
TRINITY_DN23650_c5_g1_i18	-1.78761	0.000645701	0.0122365	Down
TRINITY_DN2498_c1_g1_i2	-1.78761	0.000659373	0.012413	Down
TRINITY_DN12785_c0_g1_i1	-1.78761	3.3166e-05	0.00115063	Down
TRINITY_DN21403_c1_g1_i2	-1.78761	1.02066e-07	9.02844e-06	Down
TRINITY_DN22200_c0_g1_i9	-1.78761	0.000982857	0.0168339	Down
TRINITY_DN23198_c0_g1_i15	-1.78761	0.00208777	0.0291643	Down
TRINITY_DN23634_c0_g2_i6	-1.78761	8.13215e-05	0.00242542	Down
TRINITY_DN10101_c0_g1_i1	-1.78761	0.000663952	0.0124663	Down
TRINITY_DN24544_c6_g5_i1	-1.78761	0.00106479	0.0178414	Down
TRINITY_DN19376_c0_g3_i1	-1.79332	0.000102506	0.00293435	Down
TRINITY_DN19390_c1_g1_i1	-1.80059	0.000550453	0.0108352	Down
TRINITY_DN21203_c0_g1_i1	-1.80236	2.73316e-05	0.000985039	Down
TRINITY_DN24324_c8_g4_i2	-1.81187	0.000127587	0.00348091	Down
TRINITY_DN24579_c9_g6_i2	-1.81187	2.1818e-05	0.000827487	Down
TRINITY_DN19390_c1_g1_i8	-1.81187	0.000250164	0.00588877	Down
TRINITY_DN30867_c0_g2_i1	-1.82024	2.0535e-06	0.000115365	Down
TRINITY_DN23426_c5_g3_i1	-1.8211	6.54458e-10	9.22818e-08	Down
TRINITY_DN23260_c2_g6_i10	-1.82451	0.000163874	0.00425103	Down
TRINITY_DN20740_c0_g1_i27	-1.82672	0.00148989	0.0228646	Down
TRINITY_DN24067_c2_g1_i3	-1.83059	8.50977e-06	0.000379912	Down
TRINITY_DN22896_c2_g12_i23	-1.83179	0.000653599	0.0123451	Down
TRINITY_DN23283_c0_g4_i25	-1.83179	0.00110435	0.0183516	Down
TRINITY_DN23213_c0_g14_i8	-1.83179	0.000383465	0.00820296	Down
TRINITY_DN21276_c2_g1_i1	-1.83179	0.000747553	0.0135968	Down
TRINITY_DN17886_c0_g2_i1	-1.83182	2.39201e-06	0.000131022	Down
TRINITY_DN22769_c3_g3_i37	-1.83467	0.00069196	0.0128649	Down
TRINITY_DN23879_c1_g1_i7	-1.83617	8.38614e-06	0.00037498	Down
TRINITY_DN21085_c1_g1_i6	-1.83841	9.12217e-06	0.000401587	Down
TRINITY_DN20284_c0_g1_i6	-1.84381	0.000605719	0.0116258	Down
TRINITY_DN23665_c0_g1_i14	-1.84699	1.74093e-06	0.000101675	Down
TRINITY_DN23569_c7_g2_i2	-1.84786	2.68735e-05	0.000974802	Down
TRINITY_DN19279_c0_g1_i8	-1.85095	0.000675404	0.0126281	Down
TRINITY_DN21343_c0_g3_i4	-1.85144	0.00123695	0.019874	Down
TRINITY_DN15818_c1_g1_i1	-1.85202	0.00118519	0.0193011	Down
TRINITY_DN27734_c0_g2_i1	-1.85298	0.000559798	0.0109435	Down
TRINITY_DN24088_c4_g14_i2	-1.85304	0.000137737	0.00369065	Down
TRINITY_DN22156_c1_g1_i5	-1.85616	6.28803e-10	8.91055e-08	Down
TRINITY_DN21343_c0_g1_i5	-1.86383	0.000827034	0.0147782	Down
TRINITY_DN23613_c2_g1_i4	-1.86507	2.91168e-07	2.22939e-05	Down
TRINITY_DN22621_c4_g5_i1	-1.86552	3.37191e-13	9.14686e-11	Down
TRINITY_DN21840_c2_g4_i2	-1.86552	2.04548e-13	5.7119e-11	Down
TRINITY_DN21919_c2_g2_i2	-1.87608	6.51127e-07	4.42627e-05	Down
TRINITY_DN24342_c7_g1_i7	-1.87765	4.7782e-07	3.40243e-05	Down
TRINITY_DN23862_c4_g1_i5	-1.87943	9.70635e-06	0.000422714	Down
TRINITY_DN21673_c0_g1_i1	-1.88034	0.000506053	0.0101292	Down
TRINITY_DN22936_c1_g1_i9	-1.88108	1.42442e-06	8.63231e-05	Down
TRINITY_DN24253_c0_g1_i1	-1.88531	4.02687e-07	2.93344e-05	Down
TRINITY_DN3011_c0_g2_i1	-1.88531	0.000529704	0.0105067	Down
TRINITY_DN21268_c0_g1_i5	-1.88531	1.91804e-09	2.44985e-07	Down
TRINITY_DN23072_c1_g2_i1	-1.88531	1.00409e-05	0.000434645	Down
TRINITY_DN23611_c1_g1_i16	-1.88531	3.07351e-06	0.000162116	Down
TRINITY_DN24582_c8_g8_i2	-1.88531	3.21494e-07	2.41358e-05	Down
TRINITY_DN22000_c1_g1_i15	-1.89847	0.000313683	0.00704068	Down
TRINITY_DN23232_c2_g1_i9	-1.90285	2.85411e-11	5.34827e-09	Down
TRINITY_DN20957_c0_g1_i3	-1.90547	0.000177712	0.00451436	Down
TRINITY_DN6858_c0_g2_i1	-1.90547	0.000340416	0.00752216	Down
TRINITY_DN20880_c3_g1_i1	-1.90752	4.14789e-17	1.81761e-14	Down
TRINITY_DN13176_c0_g1_i6	-1.9085	0.000464576	0.00949929	Down
TRINITY_DN24596_c5_g3_i15	-1.91127	0.000138282	0.00369829	Down
TRINITY_DN21010_c0_g2_i1	-1.91195	5.65548e-08	5.31756e-06	Down
TRINITY_DN23252_c7_g1_i1	-1.91389	2.03915e-06	0.000114785	Down
TRINITY_DN23263_c1_g9_i6	-1.92078	3.74306e-08	3.68905e-06	Down
TRINITY_DN7428_c1_g1_i4	-1.92263	0.00047267	0.00962334	Down
TRINITY_DN18720_c0_g1_i7	-1.92452	0.000622548	0.0118847	Down
TRINITY_DN23733_c2_g1_i4	-1.92578	7.18308e-14	2.19995e-11	Down
TRINITY_DN30867_c0_g1_i1	-1.92809	0.000355214	0.00774408	Down
TRINITY_DN23653_c6_g7_i1	-1.93312	5.0395e-07	3.57065e-05	Down
TRINITY_DN20545_c0_g1_i4	-1.93521	0.000154693	0.00406469	Down
TRINITY_DN23606_c5_g1_i12	-1.93919	5.29024e-07	3.71138e-05	Down
TRINITY_DN12208_c0_g3_i1	-1.93922	0.000132156	0.0035744	Down
TRINITY_DN23496_c1_g1_i7	-1.94084	3.94484e-07	2.8959e-05	Down
TRINITY_DN22410_c1_g1_i20	-1.94422	0.000115167	0.00321597	Down
TRINITY_DN22494_c1_g1_i5	-1.95251	8.06933e-07	5.33269e-05	Down
TRINITY_DN24553_c3_g4_i1	-1.95296	4.2995e-05	0.00142233	Down
TRINITY_DN23411_c1_g1_i5	-1.95484	0.000440255	0.00913979	Down
TRINITY_DN24414_c5_g1_i2	-1.96176	4.61791e-06	0.000227564	Down
TRINITY_DN16207_c0_g2_i1	-1.97074	0.000115686	0.00322416	Down
TRINITY_DN17072_c0_g4_i1	-1.97133	0.000188052	0.0047192	Down
TRINITY_DN14312_c1_g2_i6	-1.97224	0.000362577	0.00782963	Down
TRINITY_DN23363_c5_g1_i7	-1.98003	7.54191e-06	0.00034152	Down
TRINITY_DN32641_c1_g1_i1	-1.98029	2.97786e-09	3.67004e-07	Down
TRINITY_DN23676_c6_g1_i1	-1.98029	6.88953e-07	4.63912e-05	Down
TRINITY_DN23363_c5_g1_i13	-1.98029	1.48353e-08	1.5826e-06	Down
TRINITY_DN22901_c0_g2_i1	-1.98029	0.000132269	0.0035744	Down
TRINITY_DN22202_c0_g1_i1	-1.98029	5.72756e-12	1.21745e-09	Down
TRINITY_DN23105_c1_g1_i1	-1.98029	2.10352e-09	2.66287e-07	Down
TRINITY_DN20021_c0_g1_i7	-1.98029	0.000293017	0.0066807	Down
TRINITY_DN23746_c2_g1_i10	-1.98029	3.51015e-10	5.26209e-08	Down
TRINITY_DN18288_c0_g3_i1	-1.98029	2.35178e-06	0.000129067	Down
TRINITY_DN15063_c0_g2_i1	-1.98958	7.49761e-05	0.00227265	Down
TRINITY_DN23432_c1_g3_i6	-1.99009	1.24856e-11	2.46963e-09	Down
TRINITY_DN669_c0_g2_i2	-1.99403	0.000124209	0.00340955	Down
TRINITY_DN18041_c0_g3_i2	-1.99586	0.000273724	0.00635834	Down
TRINITY_DN24588_c6_g5_i1	-2.00151	3.58987e-06	0.000186248	Down
TRINITY_DN20814_c0_g1_i20	-2.00538	0.000241467	0.00574012	Down
TRINITY_DN22930_c2_g1_i25	-2.00698	0.000242624	0.00575889	Down
TRINITY_DN22621_c4_g3_i1	-2.00925	2.58025e-14	8.44751e-12	Down
TRINITY_DN21438_c0_g1_i3	-2.01346	0.000233809	0.00561798	Down
TRINITY_DN24246_c3_g1_i1	-2.01677	6.07371e-09	7.03241e-07	Down
TRINITY_DN20757_c1_g1_i2	-2.02649	2.72062e-07	2.09436e-05	Down
TRINITY_DN13344_c0_g1_i1	-2.02735	0.000105769	0.00301562	Down
TRINITY_DN20812_c1_g2_i8	-2.03062	0.0002068	0.00509437	Down
TRINITY_DN23486_c4_g3_i5	-2.04569	5.91734e-11	1.0534e-08	Down
TRINITY_DN23569_c7_g2_i6	-2.04828	2.07698e-06	0.000116454	Down
TRINITY_DN27170_c0_g1_i1	-2.07032	1.27536e-05	0.000529534	Down
TRINITY_DN10844_c0_g1_i1	-2.08459	0.000527148	0.0104705	Down
TRINITY_DN21403_c1_g1_i3	-2.08645	7.32214e-10	1.00268e-07	Down
TRINITY_DN21840_c3_g1_i1	-2.08786	5.18542e-08	4.93967e-06	Down
TRINITY_DN8200_c0_g1_i1	-2.09187	0.000108854	0.00308814	Down
TRINITY_DN21889_c1_g3_i5	-2.09779	2.98277e-05	0.00105669	Down
TRINITY_DN24463_c7_g11_i1	-2.09843	3.19097e-09	3.88412e-07	Down
TRINITY_DN21503_c0_g1_i2	-2.10457	3.24123e-11	5.9948e-09	Down
TRINITY_DN22421_c2_g1_i7	-2.10917	0.000179145	0.00452759	Down
TRINITY_DN10731_c0_g1_i1	-2.10934	0.000175731	0.00447306	Down
TRINITY_DN27892_c0_g1_i1	-2.11447	5.67518e-09	6.6521e-07	Down
TRINITY_DN22930_c2_g1_i2	-2.12376	4.63141e-05	0.00150246	Down
TRINITY_DN22966_c2_g2_i7	-2.12387	1.79041e-05	0.000703685	Down
TRINITY_DN21038_c0_g1_i7	-2.12821	0.000140437	0.00373473	Down
TRINITY_DN21048_c4_g1_i1	-2.13194	6.46427e-08	6.03679e-06	Down
TRINITY_DN18631_c0_g3_i5	-2.13535	6.69864e-05	0.00206491	Down
TRINITY_DN21980_c5_g8_i5	-2.14479	1.28478e-05	0.000531893	Down
TRINITY_DN23945_c1_g1_i3	-2.15902	7.5211e-05	0.00227655	Down
TRINITY_DN21578_c2_g1_i1	-2.15916	1.96195e-23	1.92697e-20	Down
TRINITY_DN22126_c0_g2_i5	-2.16341	7.29935e-08	6.68513e-06	Down
TRINITY_DN21141_c0_g1_i5	-2.16505	0.000113949	0.00319135	Down
TRINITY_DN22544_c1_g3_i13	-2.17063	6.101e-06	0.000287706	Down
TRINITY_DN24073_c3_g25_i4	-2.18132	0.000117117	0.00325131	Down
TRINITY_DN23709_c2_g1_i4	-2.18824	4.61515e-05	0.00150181	Down
TRINITY_DN21675_c1_g1_i3	-2.18837	6.8264e-06	0.000315643	Down
TRINITY_DN22029_c1_g2_i2	-2.19198	2.74486e-08	2.79221e-06	Down
TRINITY_DN15246_c0_g4_i1	-2.1923	3.65342e-08	3.6258e-06	Down
TRINITY_DN21285_c0_g1_i2	-2.19402	1.33853e-05	0.000552542	Down
TRINITY_DN24475_c7_g7_i7	-2.19701	1.74462e-09	2.2485e-07	Down
TRINITY_DN24112_c1_g7_i1	-2.21344	4.83395e-06	0.000236573	Down
TRINITY_DN24566_c4_g1_i5	-2.2229	0.000100297	0.00288269	Down
TRINITY_DN22536_c1_g1_i4	-2.22441	2.19995e-10	3.46185e-08	Down
TRINITY_DN20284_c0_g1_i1	-2.23311	3.15924e-05	0.00110682	Down
TRINITY_DN24165_c4_g4_i5	-2.24011	7.03417e-16	2.70749e-13	Down
TRINITY_DN24480_c9_g1_i8	-2.24858	6.78841e-10	9.51712e-08	Down
TRINITY_DN17072_c0_g1_i1	-2.2489	7.91795e-05	0.00237647	Down
TRINITY_DN18631_c0_g3_i7	-2.24917	1.7871e-06	0.000102875	Down
TRINITY_DN4923_c0_g1_i1	-2.25053	8.00439e-11	1.34905e-08	Down
TRINITY_DN3356_c0_g1_i1	-2.25682	2.24301e-07	1.78457e-05	Down
TRINITY_DN19116_c0_g3_i6	-2.26023	6.91193e-05	0.00212102	Down
TRINITY_DN22459_c0_g8_i21	-2.27419	4.95206e-05	0.00158839	Down
TRINITY_DN23885_c5_g1_i2	-2.2842	1.97161e-13	5.56013e-11	Down
TRINITY_DN1938_c0_g1_i1	-2.29393	2.59395e-05	0.00094844	Down
TRINITY_DN23363_c5_g1_i16	-2.30555	5.87125e-06	0.000277792	Down
TRINITY_DN23945_c1_g1_i4	-2.31232	9.02703e-13	2.19758e-10	Down
TRINITY_DN21889_c1_g3_i13	-2.35333	1.61988e-07	1.34909e-05	Down
TRINITY_DN15690_c0_g5_i1	-2.36217	5.88793e-05	0.00184552	Down
TRINITY_DN20683_c0_g1_i9	-2.37052	1.90583e-07	1.55541e-05	Down
TRINITY_DN21243_c1_g18_i4	-2.37145	1.49134e-06	8.98053e-05	Down
TRINITY_DN20376_c1_g2_i5	-2.37145	2.68482e-05	0.000974802	Down
TRINITY_DN23150_c3_g1_i1	-2.37145	1.16078e-12	2.7552e-10	Down
TRINITY_DN24126_c10_g1_i13	-2.37508	4.82143e-05	0.00155349	Down
TRINITY_DN22435_c1_g7_i55	-2.37559	2.00317e-05	0.00077103	Down
TRINITY_DN19792_c0_g3_i1	-2.38387	4.61749e-24	5.26079e-21	Down
TRINITY_DN8603_c0_g5_i1	-2.38621	8.78369e-05	0.00257923	Down
TRINITY_DN23263_c1_g10_i2	-2.39016	1.18163e-13	3.39965e-11	Down
TRINITY_DN15566_c0_g1_i1	-2.40435	4.82846e-05	0.001554	Down
TRINITY_DN21436_c1_g1_i3	-2.40966	4.46376e-05	0.00146645	Down
TRINITY_DN21840_c2_g1_i1	-2.41641	1.11148e-16	4.72512e-14	Down
TRINITY_DN18566_c1_g1_i5	-2.41641	4.10304e-05	0.00137168	Down
TRINITY_DN20188_c0_g1_i16	-2.41641	3.94728e-05	0.00133212	Down
TRINITY_DN29366_c0_g1_i1	-2.41641	2.24747e-08	2.31937e-06	Down
TRINITY_DN18041_c0_g5_i1	-2.41641	6.61945e-06	0.000306572	Down
TRINITY_DN18631_c0_g3_i6	-2.42151	2.09145e-05	0.0007964	Down
TRINITY_DN22946_c2_g1_i3	-2.44047	3.4668e-06	0.000180521	Down
TRINITY_DN23821_c3_g2_i6	-2.44047	7.4403e-08	6.77067e-06	Down
TRINITY_DN4165_c0_g3_i1	-2.45056	2.73343e-05	0.000985039	Down
TRINITY_DN24553_c3_g8_i4	-2.46665	6.45576e-12	1.34077e-09	Down
TRINITY_DN22062_c2_g11_i12	-2.47818	3.80653e-06	0.000194652	Down
TRINITY_DN22650_c8_g1_i1	-2.48135	7.97383e-19	4.54237e-16	Down
TRINITY_DN24104_c1_g1_i5	-2.49125	4.67442e-09	5.57077e-07	Down
TRINITY_DN18631_c0_g3_i3	-2.49635	1.13757e-05	0.000482882	Down
TRINITY_DN23976_c2_g15_i1	-2.50016	5.67909e-13	1.47052e-10	Down
TRINITY_DN4939_c1_g1_i2	-2.50024	3.14977e-06	0.000165526	Down
TRINITY_DN23178_c2_g2_i2	-2.50683	9.65456e-12	1.93655e-09	Down
TRINITY_DN21641_c1_g1_i2	-2.51326	9.46851e-16	3.59589e-13	Down
TRINITY_DN8472_c0_g3_i1	-2.51327	5.86018e-06	0.000277792	Down
TRINITY_DN17072_c0_g7_i1	-2.51327	9.90428e-07	6.38243e-05	Down
TRINITY_DN24480_c9_g1_i6	-2.51656	5.8319e-12	1.23044e-09	Down
TRINITY_DN20339_c0_g1_i4	-2.5287	1.46141e-07	1.24254e-05	Down
TRINITY_DN18075_c1_g1_i1	-2.53464	8.26048e-06	0.000369942	Down
TRINITY_DN23072_c1_g3_i1	-2.56191	2.38562e-07	1.88226e-05	Down
TRINITY_DN19602_c0_g1_i1	-2.56489	7.12982e-08	6.57212e-06	Down
TRINITY_DN20683_c0_g1_i12	-2.56489	2.07647e-11	3.91682e-09	Down
TRINITY_DN20655_c1_g1_i9	-2.58477	2.00331e-06	0.00011344	Down
TRINITY_DN20935_c0_g1_i13	-2.58774	5.21108e-06	0.000252857	Down
TRINITY_DN23779_c1_g1_i17	-2.58985	7.54338e-11	1.29433e-08	Down
TRINITY_DN22953_c0_g3_i9	-2.60368	9.982e-09	1.10629e-06	Down
TRINITY_DN24553_c3_g8_i2	-2.65168	6.58311e-17	2.84101e-14	Down
TRINITY_DN21141_c0_g1_i12	-2.66124	6.18457e-06	0.000290013	Down
TRINITY_DN20339_c0_g1_i3	-2.66799	5.98673e-06	0.000282786	Down
TRINITY_DN22723_c0_g1_i1	-2.67291	2.11897e-06	0.000118342	Down
TRINITY_DN23489_c0_g2_i11	-2.67521	5.0604e-06	0.000246807	Down
TRINITY_DN22835_c2_g1_i1	-2.69585	5.46331e-15	1.83072e-12	Down
TRINITY_DN18625_c0_g1_i6	-2.70928	4.48055e-06	0.000222311	Down
TRINITY_DN23180_c3_g2_i1	-2.76588	1.61625e-06	9.6015e-05	Down
TRINITY_DN17072_c0_g7_i2	-2.7682	1.05276e-07	9.28349e-06	Down
TRINITY_DN22455_c0_g1_i19	-2.76855	3.86284e-06	0.000196474	Down
TRINITY_DN24441_c6_g5_i1	-2.77664	2.2561e-16	9.18006e-14	Down
TRINITY_DN7428_c1_g1_i1	-2.78654	3.26942e-06	0.000171497	Down
TRINITY_DN21922_c3_g2_i2	-2.79171	7.18682e-10	9.889e-08	Down
TRINITY_DN18041_c0_g1_i1	-2.80168	3.06801e-06	0.000162116	Down
TRINITY_DN23165_c11_g8_i4	-2.81272	2.33772e-06	0.000128543	Down
TRINITY_DN7192_c0_g2_i1	-2.81888	2.44272e-07	1.92199e-05	Down
TRINITY_DN21578_c2_g1_i6	-2.83146	1.24121e-19	7.99718e-17	Down
TRINITY_DN20268_c1_g1_i1	-2.85017	2.56203e-10	3.98767e-08	Down
TRINITY_DN20447_c0_g1_i3	-2.85643	1.91574e-06	0.000108697	Down
TRINITY_DN19892_c0_g1_i6	-2.8661	3.58005e-08	3.56541e-06	Down
TRINITY_DN23481_c2_g1_i1	-2.86831	7.09634e-07	4.7671e-05	Down
TRINITY_DN23874_c10_g2_i6	-2.86855	1.62112e-06	9.6015e-05	Down
TRINITY_DN22126_c0_g2_i6	-2.86979	2.24588e-15	8.0974e-13	Down
TRINITY_DN24544_c6_g5_i16	-2.87181	5.28207e-12	1.13977e-09	Down
TRINITY_DN22000_c1_g1_i4	-2.87812	8.25383e-09	9.25566e-07	Down
TRINITY_DN23733_c2_g1_i8	-2.89976	5.34854e-27	1.01562e-23	Down
TRINITY_DN20732_c0_g3_i32	-2.90493	1.07029e-06	6.81991e-05	Down
TRINITY_DN22000_c1_g1_i2	-2.93007	1.53322e-07	1.29587e-05	Down
TRINITY_DN4923_c0_g2_i1	-2.93007	1.09942e-07	9.60579e-06	Down
TRINITY_DN21641_c1_g1_i4	-2.93375	1.53772e-48	1.09497e-44	Down
TRINITY_DN23286_c1_g1_i7	-2.94336	4.59473e-07	3.28823e-05	Down
TRINITY_DN21578_c2_g1_i2	-2.94991	4.39343e-33	1.25138e-29	Down
TRINITY_DN22407_c1_g1_i11	-2.96289	6.03354e-07	4.13109e-05	Down
TRINITY_DN19590_c0_g1_i5	-2.97647	3.96679e-07	2.90011e-05	Down
TRINITY_DN22623_c0_g1_i13	-2.98009	5.93962e-07	4.07658e-05	Down
TRINITY_DN18803_c0_g2_i5	-3.01463	5.09702e-07	3.60244e-05	Down
TRINITY_DN21840_c2_g4_i3	-3.04016	4.41431e-13	1.16419e-10	Down
TRINITY_DN15133_c0_g5_i1	-3.04109	2.21204e-10	3.46185e-08	Down
TRINITY_DN22621_c4_g6_i1	-3.07158	1.20717e-25	1.91022e-22	Down
TRINITY_DN16793_c0_g3_i1	-3.08376	2.98665e-07	2.26247e-05	Down
TRINITY_DN15689_c0_g1_i2	-3.08901	6.92941e-08	6.40813e-06	Down
TRINITY_DN24253_c0_g2_i1	-3.10716	9.23139e-08	8.24256e-06	Down
TRINITY_DN21578_c2_g1_i3	-3.10825	4.27829e-18	2.17604e-15	Down
TRINITY_DN24031_c1_g13_i20	-3.12866	5.20854e-10	7.48713e-08	Down
TRINITY_DN11635_c0_g1_i5	-3.12968	7.55964e-08	6.85736e-06	Down
TRINITY_DN22455_c0_g1_i18	-3.13553	8.61214e-08	7.71382e-06	Down
TRINITY_DN21145_c1_g3_i1	-3.16135	4.05032e-08	3.96444e-06	Down
TRINITY_DN21586_c0_g1_i2	-3.16863	9.76852e-16	3.66101e-13	Down
TRINITY_DN21298_c0_g2_i5	-3.18591	2.91847e-10	4.46918e-08	Down
TRINITY_DN21578_c2_g1_i5	-3.1887	5.30022e-76	5.03221e-72	Down
TRINITY_DN21246_c2_g1_i1	-3.20441	4.88997e-76	5.03221e-72	Down
TRINITY_DN23165_c11_g7_i5	-3.21598	9.46459e-24	1.03685e-20	Down
TRINITY_DN22558_c1_g1_i7	-3.28615	1.01333e-08	1.11871e-06	Down
TRINITY_DN21399_c0_g2_i2	-3.32239	1.5254e-15	5.64261e-13	Down
TRINITY_DN20068_c0_g1_i14	-3.3351	2.47445e-09	3.10484e-07	Down
TRINITY_DN19940_c0_g1_i1	-3.33904	3.29557e-10	4.97682e-08	Down
TRINITY_DN23093_c9_g1_i6	-3.34525	1.01504e-25	1.70068e-22	Down
TRINITY_DN21722_c1_g1_i9	-3.34872	3.56432e-18	1.88005e-15	Down
TRINITY_DN24588_c6_g5_i2	-3.35141	1.27306e-18	7.10991e-16	Down
TRINITY_DN20517_c0_g1_i7	-3.36302	1.11449e-10	1.83557e-08	Down
TRINITY_DN21145_c1_g3_i5	-3.39605	1.19812e-09	1.59468e-07	Down
TRINITY_DN24588_c4_g2_i3	-3.40465	5.02926e-20	3.67304e-17	Down
TRINITY_DN24324_c8_g2_i1	-3.40915	8.91833e-20	6.04811e-17	Down
TRINITY_DN23067_c2_g1_i7	-3.43667	7.45892e-10	1.01652e-07	Down
TRINITY_DN24453_c5_g1_i2	-3.45904	3.16158e-17	1.41412e-14	Down
TRINITY_DN19530_c1_g1_i7	-3.45923	3.24605e-15	8.1392e-13	Down
TRINITY_DN23072_c1_g1_i1	-3.50387	3.43138e-10	3.37622e-08	Down
TRINITY_DN21660_c2_g3_i2	-3.51315	1.96596e-17	8.04283e-15	Down
TRINITY_DN24553_c2_g4_i1	-3.53066	1.08211e-18	4.94778e-16	Down
TRINITY_DN23165_c11_g5_i1	-3.62318	0.000105314	0.0020672	Down
TRINITY_DN24411_c5_g1_i1	-3.62433	4.79327e-23	3.72581e-20	Down
TRINITY_DN24480_c9_g1_i1	-3.6373	3.94385e-07	1.7823e-05	Down
TRINITY_DN23426_c5_g3_i2	-3.66026	1.71786e-05	0.000440689	Down
TRINITY_DN18631_c0_g3_i1	-3.68714	0.0460505	NA	Down
TRINITY_DN23067_c2_g1_i8	-3.71534	1.33423e-07	6.823e-06	Down
TRINITY_DN23568_c0_g1_i9	-3.71885	1.22211e-13	2.56741e-11	Down
TRINITY_DN22370_c2_g2_i3	-3.76505	0.030406	NA	Down
TRINITY_DN1897_c0_g1_i1	-3.7728	4.64788e-11	5.47394e-09	Down
TRINITY_DN1897_c0_g2_i1	-3.82726	4.32074e-05	0.000970669	Down
TRINITY_DN24588_c4_g2_i2	-3.84108	2.7779e-13	5.1411e-11	Down
TRINITY_DN24544_c6_g5_i2	-3.99028	0.00737228	NA	Down
TRINITY_DN23144_c2_g1_i3	-4.0032	6.32881e-09	4.7761e-07	Down
TRINITY_DN24553_c3_g8_i1	-4.04499	2.20926e-19	1.14484e-16	Down
TRINITY_DN22950_c0_g1_i1	-4.06117	0.00234748	NA	Down
TRINITY_DN24018_c1_g1_i7	-4.13853	0.00107485	0.0125637	Down
TRINITY_DN22435_c1_g7_i40	-4.15873	2.21057e-28	2.45468e-25	Down
TRINITY_DN20517_c0_g1_i1	-4.2269	5.94678e-34	7.70406e-31	Down
TRINITY_DN22533_c4_g1_i1	-4.37714	7.76412e-27	7.54382e-24	Down
TRINITY_DN23455_c2_g1_i3	-4.47206	9.18469e-36	1.78481e-32	Down
TRINITY_DN24588_c4_g2_i1	-4.56583	9.34086e-17	3.3003e-14	Down
TRINITY_DN23207_c8_g5_i2	-4.66545	1.22818e-10	1.32592e-08	Down
TRINITY_DN22996_c0_g1_i4	-4.67708	3.32868e-12	4.79145e-10	Down
TRINITY_DN23721_c7_g1_i7	-4.73243	3.32952e-40	1.29402e-36	Down
TRINITY_DN22274_c0_g1_i25	-4.93581	8.92263e-07	3.65029e-05	Down
TRINITY_DN15689_c0_g1_i1	-4.94644	0.00620766	0.0440864	Down
TRINITY_DN23419_c5_g1_i6	-5.06325	4.60889e-05	0.00150181	Down
TRINITY_DN4946_c0_g1_i1	-5.06359	4.46029e-09	3.57421e-07	Down
TRINITY_DN23461_c2_g1_i4	-6.10823	0.000270299	0.00430421	Down
TRINITY_DN23506_c4_g1_i6	-6.13633	4.03693e-19	1.96119e-16	Down
TRINITY_DN23989_c2_g3_i5	-7.31937	9.78827e-39	2.53614e-35	Down
TRINITY_DN24414_c5_g1_i3	-7.99078	1.17345e-12	1.78848e-10	Down

## Sheet: MSF vs YF
geneID	log2 Ratio(MSF/YF)	pvalue	padj	Up-Down-Regulation(MSF/YF)
TRINITY_DN22778_c1_g1_i11	4.18363	0.000497736	0.0186173	up
TRINITY_DN21569_c1_g1_i2	4.17104	0.0352615	0.242476	up
TRINITY_DN23494_c1_g1_i9	3.96551	6.82073e-07	0.000117475	up
TRINITY_DN22410_c1_g1_i20	3.87003	8.33444e-05	0.00541446	up
TRINITY_DN24528_c6_g1_i16	3.8655	0.0239618	0.19743	up
TRINITY_DN23363_c5_g1_i3	3.77877	0.0758948	0.363131	up
TRINITY_DN22797_c0_g1_i9	3.66397	0.0011708	0.0334787	up
TRINITY_DN22847_c2_g1_i18	3.64037	0.0333357	0.234334	up
TRINITY_DN22799_c0_g4_i3	3.6101	0.484303	NA	up
TRINITY_DN22745_c2_g2_i6	3.55729	0.264256	0.633563	up
TRINITY_DN22741_c0_g1_i2	3.55729	7.89583e-06	0.000823613	up
TRINITY_DN24453_c5_g1_i2	3.39851	9.28805e-05	0.00582943	up
TRINITY_DN23676_c6_g1_i1	3.29479	8.36741e-07	0.000174132	up
TRINITY_DN21586_c0_g1_i2	3.29028	3.36344e-07	8.77556e-05	up
TRINITY_DN21397_c0_g1_i4	3.15243	9.99412e-05	0.00647064	up
TRINITY_DN27892_c0_g1_i1	3.03007	8.03902e-07	0.000169313	up
TRINITY_DN22287_c1_g1_i2	3.03007	8.08898e-06	0.00104743	up
TRINITY_DN24553_c3_g4_i1	3.02448	4.2974e-05	0.00363316	up
TRINITY_DN22847_c2_g1_i20	3.02187	0.000139203	0.00839109	up
TRINITY_DN21836_c0_g2_i15	2.9901	5.4318e-06	0.000791278	up
TRINITY_DN24480_c9_g1_i1	2.98623	0.000103302	0.00661471	up
TRINITY_DN23491_c3_g1_i5	2.98217	0.00035707	0.0165383	up
TRINITY_DN23202_c2_g2_i5	2.98217	7.68393e-06	0.00100995	up
TRINITY_DN22950_c0_g1_i1	2.93553	0.000651472	0.0240061	up
TRINITY_DN23496_c1_g1_i7	2.79105	4.90319e-05	0.00402125	up
TRINITY_DN22206_c3_g1_i6	2.77817	1.64689e-06	0.000297088	up
TRINITY_DN21653_c0_g1_i1	2.72192	1.68943e-05	0.00185741	up
TRINITY_DN20099_c0_g1_i1	2.72186	1.4447e-06	0.000271557	up
TRINITY_DN23611_c1_g1_i16	2.71649	1.46991e-05	0.00163666	up
TRINITY_DN24414_c5_g1_i3	2.69774	0.000505741	0.0205124	up
TRINITY_DN22029_c1_g2_i2	2.69774	9.70565e-05	0.00637837	up
TRINITY_DN20757_c1_g1_i2	2.69774	7.06379e-05	0.00516662	up
TRINITY_DN23494_c1_g1_i25	2.69754	2.94923e-05	0.00271345	up
TRINITY_DN23289_c0_g1_i2	2.67948	3.90739e-09	1.7975e-06	up
TRINITY_DN24553_c3_g8_i4	2.66558	0.000155944	0.00914786	up
TRINITY_DN3921_c0_g2_i1	2.64188	4.49681e-10	2.62029e-07	up
TRINITY_DN23364_c0_g1_i10	2.63646	6.28243e-05	0.00479986	up
TRINITY_DN22847_c2_g1_i17	2.51281	0.0012175	0.036632	up
TRINITY_DN24042_c2_g8_i1	2.46627	0.000185851	0.0103503	up
TRINITY_DN21187_c0_g1_i3	2.43568	0.00012526	0.00773734	up
TRINITY_DN22156_c1_g1_i5	2.43307	3.32553e-08	1.16267e-05	up
TRINITY_DN30720_c0_g1_i1	2.42841	0.000199977	0.0108903	up
TRINITY_DN21636_c1_g1_i2	2.42841	0.000109118	0.00688626	up
TRINITY_DN23352_c4_g2_i1	2.41299	9.83172e-05	0.00640394	up
TRINITY_DN21150_c1_g2_i10	2.40184	5.9123e-06	0.000826824	up
TRINITY_DN23976_c2_g15_i1	2.39736	5.24879e-05	0.0042089	up
TRINITY_DN24588_c6_g5_i2	2.39661	0.000490543	0.0201909	up
TRINITY_DN24483_c3_g1_i3	2.39625	0.00172925	0.0453889	up
TRINITY_DN15689_c0_g1_i1	2.22694	0.00123436	0.0370117	up
TRINITY_DN23859_c0_g1_i7	2.22002	0.000383312	0.017391	up
TRINITY_DN23842_c3_g11_i2	2.20221	1.70497e-08	6.77378e-06	up
TRINITY_DN24441_c6_g5_i1	2.15863	2.72086e-05	0.00257099	up
TRINITY_DN21372_c0_g1_i3	1.90059	3.4062e-05	0.00304824	up
TRINITY_DN24588_c4_g2_i1	1.88772	0.000586561	0.0225355	up
TRINITY_DN22000_c1_g1_i4	1.88651	0.000553555	0.0217257	up
TRINITY_DN24480_c9_g1_i6	1.86112	0.00022618	0.0120946	up
TRINITY_DN23737_c2_g4_i1	1.61636	3.73722e-05	0.00325026	up
TRINITY_DN22501_c1_g1_i14	1.60885	0.000349359	0.0163096	up
TRINITY_DN21893_c1_g1_i5	1.5978	2.66134e-05	0.00254223	up
TRINITY_DN20193_c0_g2_i10	1.58914	0.00118516	0.035974	up
TRINITY_DN21479_c5_g1_i1	1.58235	1.22195e-08	5.21e-06	up
TRINITY_DN24229_c1_g2_i2	1.5806	5.03269e-07	0.000118933	up
TRINITY_DN22671_c3_g4_i1	1.45623	0.000388699	0.0175125	up
TRINITY_DN20852_c1_g1_i4	1.43886	4.02035e-21	1.17133e-17	down
TRINITY_DN23078_c2_g2_i2	1.30337	0.000797515	0.0278827	up
TRINITY_DN21479_c5_g1_i2	1.29659	4.5332e-06	0.000689086	up
TRINITY_DN22206_c3_g1_i7	1.28953	5.84078e-06	0.000824311	up
TRINITY_DN24594_c6_g5_i5	1.18254	0.000547926	0.0217257	up
TRINITY_DN24569_c11_g2_i15	1.10172	0.000705899	0.0253906	up
TRINITY_DN21641_c1_g1_i2	1.053	0.0017362	0.0454185	up
TRINITY_DN23684_c0_g1_i1	-1.01345	0.000306898	0.0148425	down
TRINITY_DN24324_c8_g2_i1	-1.08266	0.0102101	0.120408	up
TRINITY_DN24132_c4_g16_i2	-1.15975	6.84944e-05	0.00509511	down
TRINITY_DN23472_c3_g9_i3	-1.16116	3.93874e-06	0.000620298	down
TRINITY_DN22992_c0_g1_i9	-1.16255	4.05738e-06	0.000633278	down
TRINITY_DN29217_c0_g1_i1	-1.18714	9.79636e-05	0.00640394	down
TRINITY_DN24566_c3_g1_i3	-1.19186	0.00112523	0.0351254	down
TRINITY_DN22280_c0_g1_i3	-1.19335	1.51702e-07	4.41983e-05	down
TRINITY_DN23521_c1_g1_i2	-1.28784	6.54441e-07	0.00014667	down
TRINITY_DN22189_c0_g3_i1	-1.29002	6.86098e-06	0.000929743	down
TRINITY_DN22786_c2_g1_i6	-1.2928	1.27027e-05	0.00146089	down
TRINITY_DN22924_c1_g1_i1	-1.2942	0.00143223	0.0407764	down
TRINITY_DN20988_c1_g1_i3	-1.29514	0.000546356	0.0217257	down
TRINITY_DN21291_c0_g1_i8	-1.30214	0.000168573	0.0096935	down
TRINITY_DN24215_c9_g6_i2	-1.34784	0.00174856	0.0454185	down
TRINITY_DN21895_c1_g2_i9	-1.3514	0.000358084	0.0165383	down
TRINITY_DN22828_c0_g1_i3	-1.35256	4.45598e-06	0.000683289	down
TRINITY_DN20766_c1_g1_i1	-1.35835	0.00144027	0.0409387	down
TRINITY_DN24571_c8_g3_i1	-1.3626	0.00045699	0.0194845	down
TRINITY_DN21797_c1_g2_i4	-1.3642	0.000549739	0.0217257	down
TRINITY_DN21522_c0_g1_i14	-1.36845	0.000249697	0.0129909	down
TRINITY_DN18116_c0_g4_i1	-1.37289	2.8205e-05	0.00263664	down
TRINITY_DN23685_c0_g1_i10	-1.38474	0.000340534	0.0161325	down
TRINITY_DN23529_c1_g1_i20	-1.38525	0.000380456	0.0173534	down
TRINITY_DN21329_c0_g1_i4	-1.38966	8.34669e-05	0.00576714	down
TRINITY_DN21968_c1_g1_i4	-1.39059	9.48902e-06	0.00115998	down
TRINITY_DN23284_c1_g1_i12	-1.39805	3.06498e-09	1.4883e-06	down
TRINITY_DN24209_c0_g3_i1	-1.39956	2.93801e-05	0.00271345	down
TRINITY_DN22785_c0_g2_i12	-1.40223	0.000968799	0.0314787	down
TRINITY_DN24095_c2_g1_i11	-1.40692	0.000268541	0.0135284	down
TRINITY_DN23976_c2_g13_i9	-1.40847	2.75558e-09	1.3763e-06	down
TRINITY_DN22988_c0_g1_i8	-1.41061	0.000845678	0.0288736	down
TRINITY_DN23514_c7_g2_i8	-1.41543	0.000566678	0.0219161	down
TRINITY_DN24089_c3_g4_i2	-1.42136	0.000808219	0.0280415	down
TRINITY_DN22624_c2_g8_i18	-1.43325	0.00091367	0.0302625	down
TRINITY_DN24431_c2_g1_i9	-1.43591	0.00127973	0.0377293	down
TRINITY_DN24589_c9_g3_i5	-1.43741	0.000261511	0.0133685	down
TRINITY_DN24561_c7_g6_i1	-1.43942	9.32347e-05	0.00624458	down
TRINITY_DN23241_c1_g1_i1	-1.44036	3.24758e-07	8.60167e-05	down
TRINITY_DN15431_c0_g1_i5	-1.44318	0.00134796	0.0391424	down
TRINITY_DN22219_c0_g1_i1	-1.4504	2.6078e-05	0.00251861	down
TRINITY_DN22625_c0_g6_i1	-1.45473	0.00194929	0.0485929	down
TRINITY_DN21529_c0_g1_i1	-1.4552	0.000420811	0.0183905	down
TRINITY_DN23771_c8_g3_i3	-1.46992	0.000323097	0.0154318	down
TRINITY_DN23533_c3_g3_i1	-1.48312	5.10269e-07	0.000118933	down
TRINITY_DN22252_c2_g1_i5	-1.49258	0.00108238	0.0340306	down
TRINITY_DN22624_c2_g7_i1	-1.50155	0.000494308	0.0202043	down
TRINITY_DN23515_c1_g3_i5	-1.50204	0.000390939	0.0175621	down
TRINITY_DN23172_c3_g1_i1	-1.51099	9.39395e-07	0.000188754	down
TRINITY_DN23022_c0_g1_i10	-1.51182	0.000559928	0.0217998	down
TRINITY_DN24064_c1_g1_i1	-1.51184	7.70513e-07	0.000168367	down
TRINITY_DN9395_c2_g11_i1	-1.51285	0.00110134	0.0345647	down
TRINITY_DN22824_c3_g2_i1	-1.51363	7.30709e-05	0.00527832	down
TRINITY_DN24091_c4_g1_i1	-1.52642	0.000642266	0.0238375	down
TRINITY_DN23521_c1_g1_i3	-1.52684	2.62826e-13	2.70262e-10	down
TRINITY_DN21985_c1_g3_i1	-1.53311	7.58415e-06	0.00100438	down
TRINITY_DN21856_c3_g2_i10	-1.53581	0.000790448	0.0277466	down
TRINITY_DN23871_c0_g1_i5	-1.53593	0.000742829	0.0264311	down
TRINITY_DN23695_c4_g2_i5	-1.54174	2.33551e-10	1.40783e-07	down
TRINITY_DN23159_c2_g1_i5	-1.54542	0.000526738	0.0210707	down
TRINITY_DN23295_c1_g1_i7	-1.54949	2.05484e-05	0.00213722	down
TRINITY_DN23616_c3_g2_i16	-1.56072	6.30587e-06	0.000874647	down
TRINITY_DN24032_c4_g2_i9	-1.562	6.49038e-06	0.000886393	down
TRINITY_DN22407_c2_g1_i9	-1.56401	1.1692e-07	3.46421e-05	down
TRINITY_DN22404_c1_g3_i1	-1.56772	0.000829469	0.0284413	down
TRINITY_DN24064_c1_g1_i3	-1.57813	1.79826e-08	6.83377e-06	down
TRINITY_DN23976_c2_g13_i17	-1.58483	1.98589e-05	0.00209129	down
TRINITY_DN21523_c2_g1_i6	-1.59179	0.00132635	0.0387077	down
TRINITY_DN24550_c11_g3_i1	-1.59385	0.000857237	0.0290978	down
TRINITY_DN22446_c7_g2_i6	-1.60648	0.000145644	0.00868943	down
TRINITY_DN22861_c3_g1_i4	-1.60758	0.00154911	0.0426765	down
TRINITY_DN24033_c8_g3_i6	-1.61486	0.000687342	0.0249283	down
TRINITY_DN24345_c1_g18_i9	-1.62126	1.11891e-05	0.00133971	down
TRINITY_DN24473_c6_g2_i2	-1.6227	4.92275e-05	0.00402125	down
TRINITY_DN23521_c1_g1_i1	-1.63311	1.14818e-20	2.86733e-17	down
TRINITY_DN24507_c4_g3_i1	-1.65887	7.33851e-08	2.33245e-05	down
TRINITY_DN21952_c0_g1_i7	-1.66356	9.79721e-10	5.18985e-07	down
TRINITY_DN21781_c1_g2_i2	-1.66983	0.000558566	0.0217953	down
TRINITY_DN21080_c0_g2_i1	-1.67158	0.000480061	0.0200285	down
TRINITY_DN24583_c5_g1_i5	-1.68744	0.00154512	0.0426765	down
TRINITY_DN20901_c1_g1_i1	-1.6989	1.44429e-06	0.000271557	down
TRINITY_DN21214_c0_g1_i29	-1.70175	0.000164416	0.00951708	down
TRINITY_DN24527_c1_g1_i2	-1.71337	0.000453417	0.0194747	down
TRINITY_DN22982_c2_g3_i5	-1.71774	3.25641e-06	0.000532012	down
TRINITY_DN22222_c1_g1_i9	-1.72695	0.000419711	0.0183884	down
TRINITY_DN22330_c5_g1_i4	-1.72886	0.000337547	0.0160781	down
TRINITY_DN23295_c1_g1_i5	-1.73538	6.19277e-08	2.06499e-05	down
TRINITY_DN23022_c0_g1_i24	-1.75498	0.000499184	0.0203409	down
TRINITY_DN24224_c0_g6_i3	-1.7574	3.41774e-05	0.00304824	down
TRINITY_DN15268_c0_g1_i1	-1.76209	0.000246487	0.0128764	down
TRINITY_DN21518_c1_g1_i18	-1.76311	0.00157216	0.0430767	down
TRINITY_DN19927_c0_g1_i4	-1.7647	0.182709	0.539529	down
TRINITY_DN24299_c4_g2_i1	-1.77082	0.152358	NA	down
TRINITY_DN23078_c2_g2_i1	-1.77896	2.28291e-07	5.28352e-05	down
TRINITY_DN22609_c1_g1_i1	-1.78545	0.0886146	0.393057	down
TRINITY_DN21600_c2_g1_i2	-1.79301	0.0030321	0.059094	down
TRINITY_DN23653_c6_g9_i1	-1.80377	0.0292148	0.219883	down
TRINITY_DN22659_c6_g1_i2	-1.81935	0.00108976	0.0320268	down
TRINITY_DN24353_c3_g17_i2	-1.84327	1.43647e-05	0.00160967	down
TRINITY_DN22465_c1_g1_i9	-1.85244	0.000620986	0.0233451	down
TRINITY_DN16803_c0_g2_i1	-1.85494	8.75476e-06	0.00109568	down
TRINITY_DN21904_c0_g1_i12	-1.86219	6.36609e-05	0.00481756	down
TRINITY_DN20503_c2_g1_i1	-1.86805	8.79842e-05	0.00605321	down
TRINITY_DN22296_c0_g1_i1	-1.88827	6.12548e-09	2.74563e-06	down
TRINITY_DN4743_c0_g1_i1	-1.9207	5.65709e-05	0.00449507	down
TRINITY_DN23820_c5_g6_i2	-1.92417	7.51172e-07	0.000166218	down
TRINITY_DN24033_c8_g3_i3	-1.93152	0.00066794	0.0243255	down
TRINITY_DN22303_c0_g1_i1	-1.93387	0.000615273	0.0231801	down
TRINITY_DN20798_c0_g1_i1	-1.94994	3.79685e-05	0.00328578	down
TRINITY_DN21600_c2_g1_i4	-1.95238	1.3339e-10	8.63627e-08	down
TRINITY_DN23664_c2_g2_i3	-2.01817	0.000231683	0.0123055	down
TRINITY_DN24333_c8_g12_i1	-2.04304	2.89825e-05	0.00269491	down
TRINITY_DN21506_c5_g1_i1	-2.08505	1.11352e-07	3.41499e-05	down
TRINITY_DN24253_c0_g1_i1	-2.08912	2.40865e-05	0.00237918	down
TRINITY_DN22251_c0_g2_i5	-2.10184	3.60463e-06	0.000583449	down
TRINITY_DN22982_c2_g3_i3	-2.10709	4.9771e-05	0.00404673	down
TRINITY_DN24381_c6_g10_i14	-2.12132	0.000224409	0.0120704	down
TRINITY_DN19971_c0_g1_i2	-3.65328	8.82998e-05	0.00605321	down
TRINITY_DN21894_c0_g1_i7	-3.65898	0.00618166	0.0905578	down
TRINITY_DN24279_c3_g1_i1	-3.7069	4.90897e-10	2.90474e-07	down
TRINITY_DN24279_c3_g2_i1	-3.70778	0.00380083	0.0691621	down
TRINITY_DN15268_c0_g2_i1	-3.75043	1.01556e-05	0.00101639	down
TRINITY_DN24550_c11_g1_i7	-3.75183	0.114365	0.439401	down
TRINITY_DN14921_c0_g1_i1	-3.8368	0.00618166	0.0905578	down
TRINITY_DN20585_c0_g1_i1	-3.86638	4.90897e-10	2.90474e-07	down
TRINITY_DN24684_c0_g2_i1	-3.87248	0.00380083	0.0691621	down
TRINITY_DN23650_c5_g1_i4	-4.08046	1.01556e-05	0.00101639	down
TRINITY_DN20786_c0_g1_i3	-4.08923	0.114365	0.439401	down
TRINITY_DN23856_c0_g2_i1	-4.16061	1.48254e-09	6.45866e-07	down
TRINITY_DN22251_c0_g2_i3	-4.18023	0.0480906	0.27994	down
TRINITY_DN21767_c3_g8_i15	-4.54455	0.00156427	0.0401007	down
TRINITY_DN21670_c1_g1_i6	-4.78219	1.20171e-17	2.96662e-14	down
TRINITY_DN23912_c2_g1_i4	-4.89654	0.00470519	0.0770807	down
TRINITY_DN23085_c1_g1_i1	-4.94285	0.00509872	0.0801722	down
TRINITY_DN22410_c1_g1_i25	-5.25262	0.0855605	0.386661	down
TRINITY_DN22911_c1_g2_i7	-5.86106	0.00635013	0.0922139	down
TRINITY_DN23266_c1_g1_i18	-6.25353	0.0515392	0.291078	down
TRINITY_DN24555_c9_g1_i13	-7.53465	5.05031e-07	8.90538e-05	down

## Sheet: MF vs MSF
geneID	log2 Ratio(MG/MSF)	pvalue	padj	Up-Down-Regulation(MF/MSF)
TRINITY_DN22377_c1_g2_i13	#REF!	0.00304279	0.0291754	Down
TRINITY_DN22915_c1_g2_i13	6.50899	0.000136294	0.0021302	up
TRINITY_DN23011_c3_g1_i6	6.00359	0.132063	0.266967	up
TRINITY_DN23539_c1_g1_i4	5.89232	2.56096e-09	3.62508e-07	up
TRINITY_DN23247_c3_g1_i1	5.59251	7.52244e-05	0.00136308	up
TRINITY_DN23947_c3_g1_i4	5.49493	0.2119	0.368375	up
TRINITY_DN23642_c0_g3_i2	4.8914	0.00026904	0.00347024	up
TRINITY_DN23606_c5_g1_i7	4.87218	0.00148554	0.0118328	up
TRINITY_DN24158_c4_g2_i2	4.71797	2.05371e-18	2.88966e-15	up
TRINITY_DN22421_c2_g1_i5	4.56742	0.00939777	0.0425524	up
TRINITY_DN21339_c1_g2_i5	4.37591	0.000244628	0.00326938	up
TRINITY_DN24401_c4_g12_i8	4.31434	0.00187924	0.0140478	up
TRINITY_DN22232_c0_g1_i5	4.29457	0.155756	0.297137	up
TRINITY_DN23117_c1_g6_i1	4.26834	9.22354e-07	6.00943e-05	up
TRINITY_DN23912_c2_g1_i4	4.17805	0.00874283	0.04061	up
TRINITY_DN24291_c3_g1_i30	4.09084	5.85502e-06	0.000216113	up
TRINITY_DN24596_c5_g3_i9	4.08244	8.54254e-05	0.00150276	up
TRINITY_DN22274_c0_g1_i4	4.00058	0.0186972	0.0683112	up
TRINITY_DN24596_c5_g3_i24	3.97143	0.0266318	0.0876212	up
TRINITY_DN24291_c3_g1_i2	3.85985	0.0822907	0.192284	up
TRINITY_DN23464_c1_g2_i17	3.81093	0.0697268	0.171987	up
TRINITY_DN21328_c0_g2_i18	3.79738	0.031457	0.09873	up
TRINITY_DN22410_c1_g1_i25	3.78424	0.0788752	0.186592	up
TRINITY_DN22534_c2_g1_i3	3.71195	0.00417666	0.024353	up
TRINITY_DN23593_c4_g12_i1	3.70583	0.0382642	0.112586	up
TRINITY_DN24043_c2_g1_i11	3.60894	1.5502e-06	7.67486e-05	up
TRINITY_DN23626_c1_g1_i10	3.54859	0.00400539	0.023597	up
TRINITY_DN23016_c0_g10_i17	3.54667	2.53192e-12	7.73563e-10	up
TRINITY_DN24528_c6_g1_i8	3.54537	2.49812e-13	9.47147e-11	up
TRINITY_DN20193_c0_g2_i12	3.49113	3.69193e-11	9.36946e-09	up
TRINITY_DN20591_c0_g1_i15	3.49021	6.35369e-11	1.48107e-08	up
TRINITY_DN23491_c3_g1_i4	3.469	8.06059e-11	1.82488e-08	up
TRINITY_DN23419_c5_g2_i20	3.46388	1.35201e-10	3.01748e-08	up
TRINITY_DN22251_c0_g2_i3	3.46269	4.42735e-10	9.22677e-08	up
TRINITY_DN23286_c1_g1_i1	3.45969	2.50967e-10	5.40938e-08	up
TRINITY_DN22407_c2_g1_i1	3.44039	8.47892e-10	1.56037e-07	up
TRINITY_DN19243_c0_g1_i3	3.37762	1.47403e-09	2.50737e-07	up
TRINITY_DN23817_c0_g1_i8	3.37204	5.49445e-09	7.85931e-07	up
TRINITY_DN23568_c0_g1_i52	3.35601	5.83306e-09	8.3059e-07	up
TRINITY_DN24291_c3_g1_i32	3.34438	3.28679e-09	4.99672e-07	up
TRINITY_DN21845_c2_g3_i18	3.30548	5.09924e-09	7.42907e-07	up
TRINITY_DN23526_c0_g1_i7	3.30185	7.84688e-09	1.0598e-06	up
TRINITY_DN22785_c0_g2_i11	3.29812	3.24036e-09	4.95004e-07	up
TRINITY_DN23817_c0_g1_i2	3.29186	2.68596e-08	3.05143e-06	up
TRINITY_DN23224_c1_g2_i11	3.25758	0.000760538	0.0110157	up
TRINITY_DN24279_c3_g2_i1	3.25586	7.4516e-16	4.50951e-13	up
TRINITY_DN22335_c1_g1_i4	3.20656	1.11323e-08	1.40944e-06	up
TRINITY_DN22183_c0_g1_i6	3.19452	0.00122133	0.015485	up
TRINITY_DN23821_c3_g2_i23	3.18908	3.21644e-08	3.52677e-06	up
TRINITY_DN20644_c0_g1_i8	3.17008	3.181e-08	3.5001e-06	up
TRINITY_DN23295_c1_g1_i6	3.16058	5.99814e-08	5.9977e-06	up
TRINITY_DN20906_c0_g2_i8	3.15888	7.44079e-08	7.16068e-06	up
TRINITY_DN18913_c1_g2_i4	3.157	1.18702e-07	1.09223e-05	up
TRINITY_DN19601_c0_g1_i3	3.15388	1.94119e-08	2.29651e-06	up
TRINITY_DN22175_c0_g1_i3	3.13516	1.1223e-07	1.04182e-05	up
TRINITY_DN22435_c1_g7_i8	3.13501	5.98177e-07	4.29773e-05	up
TRINITY_DN23515_c1_g3_i3	3.13433	3.73687e-07	2.89854e-05	up
TRINITY_DN19177_c0_g1_i5	3.13317	3.49537e-07	2.7499e-05	up
TRINITY_DN22192_c0_g1_i2	3.13253	3.89273e-07	2.96611e-05	up
TRINITY_DN23419_c5_g1_i10	3.13124	2.12693e-07	1.80411e-05	up
TRINITY_DN23969_c1_g1_i7	3.10582	8.71383e-07	5.73673e-05	up
TRINITY_DN23419_c5_g2_i19	3.10248	1.02454e-06	6.57986e-05	up
TRINITY_DN20786_c0_g1_i3	3.07807	2.35791e-11	6.28822e-09	up
TRINITY_DN23562_c8_g1_i32	3.0715	1.21979e-09	2.12074e-07	up
TRINITY_DN21021_c1_g2_i1	3.0599	9.52571e-07	6.168e-05	up
TRINITY_DN21522_c0_g1_i10	3.04936	2.11868e-06	0.000119271	up
TRINITY_DN18826_c0_g1_i5	3.03452	2.00516e-07	1.72116e-05	up
TRINITY_DN22915_c1_g2_i2	3.00759	2.76013e-06	0.000147719	up
TRINITY_DN21889_c1_g3_i2	3.00137	4.94673e-06	0.00023839	up
TRINITY_DN20644_c0_g1_i2	2.99903	2.87273e-06	0.000152706	up
TRINITY_DN23568_c0_g1_i8	2.98062	2.57351e-06	0.000139631	up
TRINITY_DN22470_c2_g2_i30	2.97733	6.33989e-08	6.31361e-06	up
TRINITY_DN24684_c0_g2_i1	2.97201	4.02277e-13	1.43873e-10	up
TRINITY_DN20894_c1_g1_i7	2.96614	8.87905e-06	0.00038276	up
TRINITY_DN23177_c0_g2_i18	2.94579	5.15664e-05	0.00150393	up
TRINITY_DN10416_c0_g2_i1	2.91705	1.10432e-05	0.000456063	up
TRINITY_DN21050_c0_g3_i14	2.91547	1.42903e-05	0.000560725	up
TRINITY_DN21553_c0_g1_i7	2.91547	3.00368e-06	0.000158065	up
TRINITY_DN22605_c0_g4_i14	2.91547	5.64708e-12	1.60097e-09	up
TRINITY_DN21959_c3_g9_i2	2.87332	1.99597e-05	0.000730364	up
TRINITY_DN23351_c1_g15_i5	2.8665	6.55944e-06	0.000301342	up
TRINITY_DN23606_c5_g1_i6	2.86365	6.11104e-05	0.00171584	up
TRINITY_DN23908_c6_g1_i6	2.86096	2.21025e-06	0.000123105	up
TRINITY_DN20644_c0_g1_i37	2.84859	1.61016e-06	9.50661e-05	up
TRINITY_DN23702_c1_g4_i9	2.84117	3.61646e-06	0.000184451	up
TRINITY_DN22930_c2_g1_i16	2.81668	3.0287e-05	0.00100276	up
TRINITY_DN21139_c0_g1_i3	2.81145	5.34295e-05	0.00154538	up
TRINITY_DN23785_c1_g4_i6	2.80767	3.13508e-06	0.000164704	up
TRINITY_DN3356_c0_g3_i2	2.80751	7.63723e-06	0.000343337	up
TRINITY_DN13806_c0_g1_i1	2.79775	4.04161e-05	0.00126301	up
TRINITY_DN20683_c0_g1_i18	2.79742	5.49651e-05	0.00157678	up
TRINITY_DN23550_c3_g2_i11	2.79475	2.6542e-05	0.000911845	up
TRINITY_DN23432_c1_g3_i24	2.7835	9.28296e-06	0.00039634	up
TRINITY_DN22610_c1_g1_i8	2.77898	6.85741e-05	0.00186513	up
TRINITY_DN21087_c5_g1_i1	2.76457	1.15939e-08	1.45349e-06	up
TRINITY_DN20446_c0_g1_i2	2.75827	6.14145e-05	0.00171742	up
TRINITY_DN22470_c2_g2_i29	2.74392	1.08618e-06	6.87745e-05	up
TRINITY_DN22671_c3_g1_i16	2.7344	0.000106733	0.00262724	up
TRINITY_DN21365_c1_g1_i12	2.72883	8.01073e-05	0.00210777	up
TRINITY_DN19792_c0_g3_i1	2.72528	2.62672e-08	3.00582e-06	up
TRINITY_DN21755_c0_g1_i12	2.71962	0.000114467	0.00277517	up
TRINITY_DN21158_c1_g1_i4	2.71159	0.000101035	0.00253142	up
TRINITY_DN20856_c0_g1_i27	2.70917	9.45888e-05	0.00240022	up
TRINITY_DN24684_c0_g1_i1	2.7057	0.000110821	0.00270763	up
TRINITY_DN21959_c3_g4_i2	2.69548	0.000124927	0.00296481	up
TRINITY_DN22752_c1_g25_i22	2.69257	2.2091e-06	0.000123105	up
TRINITY_DN17408_c0_g4_i2	2.69248	0.000149045	0.00339632	up
TRINITY_DN23576_c2_g1_i9	2.69144	0.000151836	0.00343997	up
TRINITY_DN21642_c0_g1_i2	2.68762	6.85888e-07	4.8179e-05	up
TRINITY_DN22440_c0_g2_i7	2.68336	0.000176825	0.00388041	up
TRINITY_DN24574_c9_g6_i1	2.68248	0.000172308	0.00379982	up
TRINITY_DN21518_c1_g1_i18	2.66133	2.5394e-05	0.000880648	up
TRINITY_DN23179_c2_g1_i1	2.65711	7.46432e-06	0.000337493	up
TRINITY_DN19530_c1_g1_i6	2.65711	0.000257558	0.00504047	up
TRINITY_DN20855_c2_g8_i4	2.6569	0.000180146	0.00393956	up
TRINITY_DN19745_c0_g1_i1	2.65395	0.000202715	0.00427564	up
TRINITY_DN23072_c3_g3_i1	2.65165	2.35546e-05	0.000833797	up
TRINITY_DN31000_c0_g1_i1	2.64852	9.70266e-06	0.000410946	up
TRINITY_DN1303_c0_g1_i1	2.63068	0.000286072	0.0054461	up
TRINITY_DN22242_c1_g3_i3	2.62979	0.000275095	0.00528185	up
TRINITY_DN20683_c0_g1_i28	2.62696	0.000104132	0.00258842	up
TRINITY_DN22564_c0_g1_i2	2.62388	0.000262976	0.0051084	up
TRINITY_DN17003_c0_g1_i1	2.62104	1.82953e-06	0.000106029	up
TRINITY_DN3356_c0_g1_i4	2.62104	0.000270231	0.00522057	up
TRINITY_DN18792_c0_g1_i2	2.61868	4.83135e-07	3.60279e-05	up
TRINITY_DN21874_c0_g1_i2	2.61868	0.000249955	0.00493776	up
TRINITY_DN22470_c2_g2_i7	2.61868	0.000270341	0.00522057	up
TRINITY_DN21781_c1_g2_i2	2.61676	2.4857e-06	0.000136276	up
TRINITY_DN22901_c0_g2_i1	2.614	4.79219e-05	0.00142879	up
TRINITY_DN23597_c9_g1_i6	2.61395	0.00030239	0.00569475	up
TRINITY_DN21663_c2_g1_i15	2.61272	0.000296265	0.00560287	up
TRINITY_DN1531_c1_g2_i1	2.60728	6.04766e-05	0.0017038	up
TRINITY_DN24097_c3_g1_i4	2.59155	8.45498e-05	0.00219892	up
TRINITY_DN22320_c0_g12_i1	2.58277	9.12435e-05	0.00233823	up
TRINITY_DN21087_c6_g1_i5	2.57862	5.19255e-05	0.0015116	up
TRINITY_DN23871_c1_g14_i1	2.57702	4.45147e-08	4.68506e-06	up
TRINITY_DN18116_c0_g4_i1	2.5731	6.34344e-09	8.91828e-07	up
TRINITY_DN19335_c0_g2_i3	2.57284	7.95586e-05	0.00209509	up
TRINITY_DN22605_c0_g4_i3	2.56963	1.40152e-06	8.53082e-05	up
TRINITY_DN20517_c0_g1_i5	2.56472	0.000190195	0.00407992	up
TRINITY_DN20699_c2_g4_i4	2.56314	0.000366479	0.00656388	up
TRINITY_DN3094_c0_g2_i1	2.55949	0.000584358	0.00911377	up
TRINITY_DN20983_c4_g1_i1	2.55897	2.39383e-05	0.000844522	up
TRINITY_DN23022_c0_g1_i5	2.54992	0.000595706	0.00924829	up
TRINITY_DN22735_c0_g1_i4	2.54791	0.000387353	0.00684042	up
TRINITY_DN22778_c1_g1_i8	2.54446	0.000598606	0.00928414	up
TRINITY_DN21459_c0_g1_i7	2.54422	0.000440474	0.00747358	up
TRINITY_DN18941_c0_g2_i3	2.52221	0.000407394	0.00709478	up
TRINITY_DN20998_c0_g1_i7	2.5187	0.000410785	0.00712624	up
TRINITY_DN21462_c1_g3_i14	2.50934	0.000443133	0.00750536	up
TRINITY_DN22855_c2_g3_i9	2.49476	0.000462084	0.00773475	up
TRINITY_DN20647_c0_g1_i9	2.49428	0.000510418	0.00827956	up
TRINITY_DN23315_c3_g1_i15	2.48565	0.000657818	0.00994756	up
TRINITY_DN21913_c3_g1_i1	2.48496	2.90809e-05	0.000971738	up
TRINITY_DN21597_c0_g1_i3	2.48496	4.43084e-14	2.0505e-11	up
TRINITY_DN23871_c0_g1_i7	2.48408	1.25608e-05	0.000504178	up
TRINITY_DN8121_c0_g2_i1	2.48065	0.000560935	0.00888402	up
TRINITY_DN21345_c0_g1_i7	2.48065	0.000525547	0.00845092	up
TRINITY_DN3039_c0_g2_i1	2.47914	0.000735051	0.0107537	up
TRINITY_DN21784_c0_g1_i12	2.47879	0.000203823	0.00429038	up
TRINITY_DN22966_c1_g1_i25	2.47569	0.00039084	0.00687683	up
TRINITY_DN18826_c0_g1_i4	2.45703	2.60279e-05	0.000899314	up
TRINITY_DN21919_c4_g1_i1	2.44764	0.000107162	0.00263255	up
TRINITY_DN23229_c0_g3_i6	2.44359	0.000184558	0.0039942	up
TRINITY_DN19263_c0_g2_i1	2.44045	7.50676e-05	0.00199856	up
TRINITY_DN17005_c0_g1_i1	2.43805	0.000631371	0.0096356	up
TRINITY_DN17141_c0_g1_i1	2.43762	0.000643596	0.00978895	up
TRINITY_DN22040_c1_g1_i8	2.43452	1.00619e-05	0.000421624	up
TRINITY_DN21292_c1_g1_i1	2.42986	0.000911399	0.0125025	up
TRINITY_DN20457_c0_g1_i11	2.42541	5.58087e-05	0.00159369	up
TRINITY_DN938_c0_g1_i1	2.42296	0.000273437	0.00526286	up
TRINITY_DN18182_c0_g1_i7	2.40925	0.000276227	0.00529713	up
TRINITY_DN12673_c0_g1_i2	2.40555	0.000654559	0.00992691	up
TRINITY_DN22359_c0_g1_i8	2.40064	0.000945563	0.0128369	up
TRINITY_DN24159_c1_g4_i3	2.39324	2.09007e-06	0.000117872	up
TRINITY_DN23437_c0_g3_i9	2.39184	0.000707391	0.0104678	up
TRINITY_DN24445_c4_g12_i2	2.39094	4.19459e-08	4.45944e-06	up
TRINITY_DN21661_c1_g1_i2	2.39063	0.00103348	0.0136764	up
TRINITY_DN20850_c1_g1_i8	2.3903	0.00108473	0.0140997	up
TRINITY_DN21755_c0_g1_i13	2.38646	0.00110663	0.0143311	up
TRINITY_DN23237_c0_g3_i6	2.38459	0.000844199	0.011844	up
TRINITY_DN19085_c0_g2_i4	2.38051	0.000128436	0.00303207	up
TRINITY_DN23949_c0_g1_i14	2.37675	2.16952e-05	0.000782045	up
TRINITY_DN22275_c0_g15_i3	2.37465	0.00121337	0.0154028	up
TRINITY_DN21683_c0_g1_i2	2.36943	0.000427193	0.00728636	up
TRINITY_DN1674_c0_g2_i1	2.36456	0.000951328	0.0128874	up
TRINITY_DN20724_c0_g1_i1	2.3468	0.000983743	0.0131902	up
TRINITY_DN21951_c1_g1_i30	2.34427	0.00121622	0.0154265	up
TRINITY_DN21533_c1_g2_i4	2.34164	0.000579126	0.00908043	up
TRINITY_DN21797_c1_g1_i18	2.33722	0.00126172	0.0158125	up
TRINITY_DN21957_c0_g1_i20	2.3331	0.00126172	0.0158125	up
TRINITY_DN24159_c1_g4_i4	2.33258	8.12845e-05	0.00212984	up
TRINITY_DN21830_c1_g2_i6	2.33156	0.00154917	0.018211	up
TRINITY_DN19177_c0_g1_i3	2.32854	0.00133294	0.0164045	up
TRINITY_DN20942_c0_g1_i4	2.32479	0.00125181	0.0157322	up
TRINITY_DN22739_c1_g1_i18	2.32145	0.0016399	0.0189311	up
TRINITY_DN9771_c0_g1_i1	2.30833	0.00132992	0.0163866	up
TRINITY_DN21597_c0_g1_i1	2.29923	3.24415e-06	0.000169507	up
TRINITY_DN24087_c3_g2_i5	2.29704	0.00138688	0.016856	up
TRINITY_DN22722_c0_g1_i17	2.29704	0.00135877	0.0166637	up
TRINITY_DN21908_c0_g1_i3	2.29704	0.000118709	0.00284512	up
TRINITY_DN21158_c1_g1_i2	2.29704	0.0015107	0.0179533	up
TRINITY_DN21069_c0_g1_i2	2.29569	0.00136786	0.0167166	up
TRINITY_DN22459_c0_g8_i23	2.2921	0.00181495	0.0204492	up
TRINITY_DN23117_c1_g6_i17	2.28946	2.12895e-06	0.000119636	up
TRINITY_DN24148_c3_g22_i1	2.28907	3.00494e-12	9.00595e-10	up
TRINITY_DN19616_c0_g3_i1	2.28616	0.00144359	0.0173523	up
TRINITY_DN23783_c1_g3_i2	2.28139	6.11119e-05	0.00171584	up
TRINITY_DN20439_c0_g2_i22	2.28066	0.000878541	0.0121788	up
TRINITY_DN22641_c2_g1_i17	2.27972	0.000406664	0.00709324	up
TRINITY_DN22407_c1_g1_i23	2.27184	0.0019077	0.0212207	up
TRINITY_DN20802_c1_g1_i8	2.26857	0.00190068	0.021165	up
TRINITY_DN20935_c0_g1_i8	2.26716	0.00157557	0.0183912	up
TRINITY_DN18093_c0_g1_i6	2.26461	0.000232442	0.00468893	up
TRINITY_DN22178_c1_g1_i2	2.26396	0.00194741	0.0215255	up
TRINITY_DN23242_c0_g1_i9	2.26183	0.000256705	0.005027	up
TRINITY_DN24566_c5_g2_i9	2.26095	0.000244623	0.00486295	up
TRINITY_DN20426_c0_g1_i3	2.26045	0.00198989	0.0217925	up
TRINITY_DN4726_c0_g1_i1	2.25774	0.00201028	0.0219049	up
TRINITY_DN21870_c0_g1_i1	2.25303	0.00200396	0.0218866	up
TRINITY_DN23653_c6_g9_i3	2.25278	0.000576094	0.00905097	up
TRINITY_DN22886_c1_g1_i3	2.24887	0.0020639	0.0223115	up
TRINITY_DN20740_c0_g1_i1	2.24721	0.00185293	0.020773	up
TRINITY_DN21876_c0_g1_i3	2.2424	0.00205163	0.0222401	up
TRINITY_DN24495_c11_g1_i2	2.2367	0.00163553	0.0188894	up
TRINITY_DN7484_c0_g1_i1	2.23599	0.00165337	0.019035	up
TRINITY_DN15503_c0_g1_i5	2.22677	0.000611402	0.00940511	up
TRINITY_DN22222_c1_g1_i4	2.22572	0.00113685	0.0146082	up
TRINITY_DN14571_c0_g3_i1	2.22336	0.00183706	0.0206465	up
TRINITY_DN21522_c0_g1_i5	2.21446	0.00171035	0.0195435	up
TRINITY_DN22587_c1_g1_i10	2.21216	0.00163428	0.0188894	up
TRINITY_DN22587_c1_g1_i16	2.21173	0.000209259	0.00436682	up
TRINITY_DN23650_c5_g1_i11	2.21007	0.000719291	0.010617	up
TRINITY_DN13583_c0_g1_i1	2.20441	0.000856333	0.0119715	up
TRINITY_DN23592_c2_g2_i4	2.20289	0.00219482	0.0232086	up
TRINITY_DN24159_c1_g4_i12	2.20224	2.12196e-05	0.000767467	up
TRINITY_DN21404_c0_g2_i5	2.19946	0.00087561	0.01216	up
TRINITY_DN21404_c0_g2_i3	2.19511	0.000847895	0.01188	up
TRINITY_DN32647_c0_g1_i1	2.19402	0.00230331	0.0239827	up
TRINITY_DN23926_c6_g1_i8	2.18649	0.00555878	0.0440961	up
TRINITY_DN22673_c1_g1_i1	2.18203	1.30234e-07	1.18792e-05	up
TRINITY_DN23067_c2_g1_i1	2.18086	0.0023415	0.0242783	up
TRINITY_DN22896_c2_g12_i23	2.18036	0.00114962	0.0147482	up
TRINITY_DN21914_c2_g1_i7	2.17913	0.00192835	0.0213824	up
TRINITY_DN23385_c2_g2_i16	2.16586	0.000822046	0.0116377	up
TRINITY_DN23437_c0_g3_i6	2.16429	0.0022261	0.0234396	up
TRINITY_DN18826_c0_g1_i9	2.16379	0.00243736	0.024982	up
TRINITY_DN22366_c0_g1_i14	2.16252	0.00244498	0.0249971	up
TRINITY_DN15908_c0_g1_i1	2.16217	0.0020118	0.0219139	up
TRINITY_DN21438_c0_g1_i3	2.16187	0.00206032	0.0222901	up
TRINITY_DN20371_c0_g2_i10	2.15946	0.000213969	0.00443278	up
TRINITY_DN14120_c1_g1_i4	2.14958	0.00242169	0.024864	up
TRINITY_DN20830_c0_g1_i1	2.14291	0.000974953	0.0130947	up
TRINITY_DN17397_c0_g3_i1	2.14117	0.00215038	0.0229158	up
TRINITY_DN3356_c0_g1_i1	2.13851	0.000455295	0.00764551	up
TRINITY_DN23036_c0_g1_i24	2.13689	0.0023515	0.0243579	up
TRINITY_DN21518_c1_g1_i4	2.12997	0.000325309	0.00602075	up
TRINITY_DN23844_c3_g1_i10	2.12494	0.000170892	0.00377389	up
TRINITY_DN23236_c3_g2_i2	2.12462	0.00278828	0.0273688	up
TRINITY_DN20932_c4_g1_i21	2.12074	0.00281671	0.0275962	up
TRINITY_DN15694_c0_g1_i3	2.11911	0.00244113	0.024982	up
TRINITY_DN24487_c8_g10_i1	2.11796	0.00236905	0.0244752	up
TRINITY_DN21770_c0_g1_i6	2.11488	0.00297196	0.0287414	up
TRINITY_DN23068_c2_g2_i2	2.11431	0.00250375	0.0254903	up
TRINITY_DN23117_c1_g6_i16	2.11329	0.00011764	0.00282813	up
TRINITY_DN4743_c0_g1_i1	2.11325	3.9859e-06	0.000201336	up
TRINITY_DN22500_c1_g1_i7	2.1115	0.00305949	0.0292917	up
TRINITY_DN3462_c0_g1_i1	2.10846	0.00105193	0.0138061	up
TRINITY_DN13425_c0_g1_i2	2.10719	0.00258616	0.0260679	up
TRINITY_DN18635_c0_g1_i8	2.09858	0.00258616	0.0260679	up
TRINITY_DN23755_c7_g11_i2	2.09576	0.000288657	0.00548867	up
TRINITY_DN21404_c0_g2_i1	2.09198	0.00258317	0.0260627	up
TRINITY_DN20512_c1_g2_i3	2.08165	2.98576e-05	0.000993426	up
TRINITY_DN21231_c0_g1_i1	2.07234	0.00308482	0.0294617	up
TRINITY_DN22085_c0_g1_i4	2.07127	0.000420756	0.00722356	up
TRINITY_DN23319_c1_g4_i16	2.06732	0.00301252	0.0289864	up
TRINITY_DN22293_c0_g5_i1	2.06601	0.000300822	0.005672	up
TRINITY_DN25517_c0_g1_i1	2.06207	0.00317379	0.0299928	up
TRINITY_DN6964_c0_g1_i1	2.06017	0.000681809	0.0102078	up
TRINITY_DN23710_c1_g5_i1	2.04884	0.0028908	0.0281611	up
TRINITY_DN16345_c0_g2_i1	2.0479	0.000227627	0.00460951	up
TRINITY_DN23721_c6_g1_i12	2.04763	0.00329747	0.030737	up
TRINITY_DN23496_c2_g1_i2	2.04132	0.00286998	0.0279788	up
TRINITY_DN18902_c0_g1_i3	2.04073	0.00282336	0.0276328	up
TRINITY_DN20376_c1_g2_i4	2.03727	0.00295133	0.0285947	up
TRINITY_DN24443_c9_g1_i1	2.03722	3.35176e-09	5.04672e-07	up
TRINITY_DN8832_c0_g1_i1	2.03715	0.00131094	0.0162226	up
TRINITY_DN23213_c0_g5_i1	2.03088	0.00314999	0.0298631	up
TRINITY_DN32327_c0_g1_i1	2.02898	0.00132178	0.0163302	up
TRINITY_DN22673_c1_g18_i1	2.02725	0.000339436	0.0061959	up
TRINITY_DN23908_c6_g1_i7	2.02725	0.00359024	0.0325501	up
TRINITY_DN23019_c8_g21_i1	2.02688	0.00341606	0.0314973	up
TRINITY_DN20501_c0_g1_i6	2.02583	0.00315244	0.0298631	up
TRINITY_DN21957_c0_g1_i24	2.02538	0.00350358	0.032046	up
TRINITY_DN24293_c10_g1_i5	2.02508	0.000241423	0.00482452	up
TRINITY_DN22864_c2_g1_i10	2.02422	0.00348658	0.0319563	up
TRINITY_DN24010_c2_g3_i1	2.02241	0.00329501	0.0307231	up
TRINITY_DN22200_c0_g1_i1	2.02082	0.00390817	0.0344693	up
TRINITY_DN18824_c0_g1_i12	2.01983	0.0017844	0.0202208	up
TRINITY_DN20849_c0_g9_i2	2.01983	0.00169301	0.0193877	up
TRINITY_DN22058_c0_g2_i2	2.01887	1.30942e-05	0.000521598	up
TRINITY_DN307_c0_g1_i1	2.01738	0.00343574	0.0316324	up
TRINITY_DN8381_c0_g4_i1	2.01549	0.0036224	0.0327473	up
TRINITY_DN21876_c0_g1_i1	2.01147	0.00405675	0.0354026	up
TRINITY_DN22840_c2_g1_i5	2.00811	0.000104606	0.00259815	up
TRINITY_DN24480_c9_g3_i1	2.00466	0.00194274	0.0214814	up
TRINITY_DN22460_c2_g7_i11	2.00466	0.00179881	0.020311	up
TRINITY_DN3494_c0_g1_i1	2.00466	0.00414941	0.0359619	up
TRINITY_DN18070_c0_g1_i2	2.00327	0.00102509	0.0135997	up
TRINITY_DN22192_c0_g1_i3	2.00249	0.00382213	0.0340128	up
TRINITY_DN24432_c2_g14_i9	2.00232	0.00429223	0.0368345	up
TRINITY_DN21268_c0_g1_i10	2.00023	0.00435008	0.0371486	up
TRINITY_DN16002_c0_g4_i1	1.99512	0.00386624	0.0342906	up
TRINITY_DN20426_c0_g1_i1	1.99319	0.00130528	0.0161716	up
TRINITY_DN18843_c0_g1_i1	1.99242	0.00407864	0.0354952	up
TRINITY_DN10470_c0_g1_i1	1.98745	0.00060513	0.00933656	up
TRINITY_DN22472_c0_g2_i2	1.98551	0.00398364	0.0349653	up
TRINITY_DN23783_c1_g5_i1	1.98488	0.000711009	0.0105095	up
TRINITY_DN25026_c0_g1_i1	1.98486	0.00103836	0.0137122	up
TRINITY_DN21990_c1_g5_i3	1.98217	0.00427296	0.0367109	up
TRINITY_DN20521_c0_g4_i1	1.98166	0.00270651	0.026834	up
TRINITY_DN21233_c0_g1_i10	1.97682	0.00485252	0.0401853	up
TRINITY_DN13166_c0_g1_i1	1.97619	0.00487623	0.0403285	up
TRINITY_DN21952_c0_g1_i8	1.97493	0.00104132	0.013734	up
TRINITY_DN23019_c8_g62_i1	1.97427	2.61946e-07	2.1579e-05	up
TRINITY_DN21894_c0_g1_i9	1.97372	0.00494288	0.0406661	up
TRINITY_DN22205_c0_g1_i8	1.96832	0.00113335	0.0145752	up
TRINITY_DN22284_c1_g1_i11	1.96804	0.00498156	0.040888	up
TRINITY_DN23165_c2_g1_i1	1.96404	0.00383379	0.034071	up
TRINITY_DN18972_c0_g1_i2	1.96108	0.000919483	0.0125696	up
TRINITY_DN24116_c1_g11_i1	1.95918	0.00107936	0.0140473	up
TRINITY_DN23726_c1_g3_i10	1.95617	0.000901783	0.0124085	up
TRINITY_DN19402_c0_g2_i3	1.94667	0.00159685	0.018591	up
TRINITY_DN24159_c1_g4_i13	1.94667	0.00140221	0.0169716	up
TRINITY_DN22901_c0_g1_i1	1.94667	6.29653e-06	0.000290962	up
TRINITY_DN21840_c2_g4_i3	1.94514	4.25868e-08	4.50963e-06	up
TRINITY_DN22461_c2_g13_i1	1.94428	3.59176e-08	3.87086e-06	up
TRINITY_DN23784_c1_g2_i1	1.94393	0.00127596	0.015929	up
TRINITY_DN20021_c0_g1_i3	1.94393	0.00527251	0.0425111	up
TRINITY_DN20770_c0_g1_i2	1.94393	0.00528358	0.0425569	up
TRINITY_DN22520_c1_g1_i3	1.94335	0.000259161	0.00505299	up
TRINITY_DN16733_c0_g2_i1	1.94216	0.00553554	0.0439782	up
TRINITY_DN21121_c1_g2_i22	1.94216	0.00561164	0.0443923	up
TRINITY_DN22673_c1_g7_i1	1.9401	3.2671e-05	0.00106102	up
TRINITY_DN21889_c1_g3_i15	1.93675	0.00559683	0.0443197	up
TRINITY_DN23667_c25_g1_i1	1.93572	0.00102009	0.013562	up
TRINITY_DN24371_c0_g1_i4	1.93416	0.0016613	0.019101	up
TRINITY_DN20228_c0_g1_i9	1.93389	0.00560976	0.0443886	up
TRINITY_DN14102_c0_g2_i1	1.92843	0.00153272	0.0180987	up
TRINITY_DN18133_c0_g1_i4	1.92006	0.00579964	0.0454342	up
TRINITY_DN19490_c0_g4_i1	1.91926	0.00149128	0.0177694	up
TRINITY_DN23050_c0_g2_i19	1.91832	0.00112923	0.014544	up
TRINITY_DN20043_c0_g1_i23	1.91709	0.00586724	0.0457134	up
TRINITY_DN13876_c0_g1_i2	1.91067	0.000262044	0.00509768	up
TRINITY_DN19848_c0_g1_i6	1.90651	0.00147403	0.0176074	up
TRINITY_DN22609_c1_g4_i8	1.90489	0.00105205	0.0138061	up
TRINITY_DN24010_c2_g1_i5	1.90085	0.00136032	0.0166763	up
TRINITY_DN21876_c0_g1_i10	1.89969	0.00601125	0.0464444	up
TRINITY_DN23831_c0_g2_i19	1.89914	0.00600906	0.0464444	up
TRINITY_DN21015_c0_g1_i2	1.89488	0.00604319	0.046554	up
TRINITY_DN24574_c6_g10_i1	1.89285	0.00567227	0.0447149	up
TRINITY_DN20598_c0_g1_i2	1.88721	0.00609126	0.0468097	up
TRINITY_DN21060_c0_g1_i3	1.8872	0.00613814	0.04701	up
TRINITY_DN21270_c0_g1_i26	1.88474	0.00587167	0.0457365	up
TRINITY_DN990_c0_g1_i1	1.88396	0.00621271	0.0474131	up
TRINITY_DN17292_c0_g1_i3	1.88396	0.00588705	0.0458109	up
TRINITY_DN22132_c2_g1_i3	1.88379	0.00185615	0.0207943	up
TRINITY_DN20721_c0_g1_i1	1.88224	0.00628821	0.0477518	up
TRINITY_DN22192_c0_g1_i10	1.88161	0.00627917	0.0477051	up
TRINITY_DN20954_c1_g8_i2	1.88161	0.000603881	0.0093246	up
TRINITY_DN23514_c7_g2_i2	1.88161	5.50161e-05	0.00157678	up
TRINITY_DN26404_c0_g1_i1	1.88112	0.00635314	0.0480941	up
TRINITY_DN22272_c0_g1_i3	1.87469	0.00289137	0.0281611	up
TRINITY_DN22096_c0_g2_i16	1.87469	0.00265913	0.0265567	up
TRINITY_DN22930_c2_g1_i18	1.87469	0.000316545	0.00589711	up
TRINITY_DN23678_c0_g1_i3	1.87348	0.00625362	0.0475926	up
TRINITY_DN22474_c2_g1_i11	1.86964	0.000771984	0.0111322	up
TRINITY_DN22396_c0_g1_i2	1.8663	9.22462e-14	4.0318e-11	up
TRINITY_DN19857_c1_g1_i6	1.8656	0.00025284	0.00496823	up
TRINITY_DN22565_c0_g1_i1	1.8647	0.00660344	0.0493947	up
TRINITY_DN23667_c25_g2_i6	1.85686	0.000211092	0.00439343	up
TRINITY_DN21990_c1_g5_i6	1.85353	0.00222781	0.0234472	up
TRINITY_DN20471_c1_g1_i3	1.8533	0.00425659	0.0366308	up
TRINITY_DN22723_c0_g1_i1	1.85202	0.00362063	0.0327473	up
TRINITY_DN21075_c0_g1_i2	1.8505	1.24103e-05	0.000500691	up
TRINITY_DN18826_c0_g1_i8	1.85008	0.00120165	0.0152848	up
TRINITY_DN20439_c0_g2_i34	1.84978	0.000290363	0.00551044	up
TRINITY_DN23896_c5_g4_i1	1.84905	1.5153e-05	0.000583658	up
TRINITY_DN22120_c4_g1_i2	1.84705	0.00366445	0.033023	up
TRINITY_DN22168_c2_g6_i5	1.84434	0.000184339	0.0039942	up
TRINITY_DN21821_c2_g7_i3	1.83885	0.000649142	0.00985901	up
TRINITY_DN20928_c0_g1_i3	1.83715	0.000217991	0.00449245	up
TRINITY_DN20477_c0_g1_i11	1.83622	0.0047206	0.0394561	up
TRINITY_DN23605_c5_g30_i7	1.82869	0.00018757	0.00403462	up
TRINITY_DN23351_c1_g15_i11	1.82774	4.73653e-05	0.00141686	up
TRINITY_DN6968_c0_g2_i1	1.82455	0.00211621	0.0226437	up
TRINITY_DN2054_c0_g2_i1	1.82423	0.0040421	0.0353042	up
TRINITY_DN24232_c5_g7_i1	1.82368	0.0043515	0.0371507	up
TRINITY_DN23065_c2_g2_i6	1.8232	0.00413281	0.0358477	up
TRINITY_DN20914_c0_g1_i5	1.81774	0.00173167	0.0197442	up
TRINITY_DN20951_c2_g1_i2	1.81525	0.00212192	0.0226894	up
TRINITY_DN23837_c2_g1_i1	1.81326	0.000416193	0.00718836	up
TRINITY_DN20439_c0_g2_i27	1.81291	0.00112173	0.0144795	up
TRINITY_DN22818_c1_g2_i12	1.81236	0.00271189	0.0268789	up
TRINITY_DN22120_c4_g1_i18	1.80787	0.000412641	0.00715055	up
TRINITY_DN21020_c0_g1_i1	1.80668	0.00325592	0.0304761	up
TRINITY_DN20698_c0_g2_i6	1.80451	0.00187686	0.0209592	up
TRINITY_DN22881_c0_g2_i4	1.80203	0.00382143	0.0340128	up
TRINITY_DN4987_c0_g2_i1	1.79831	0.000241502	0.00482452	up
TRINITY_DN24567_c8_g1_i6	1.79621	5.30485e-06	0.000252027	up
TRINITY_DN22637_c0_g2_i3	1.79536	0.00194037	0.0214686	up
TRINITY_DN24737_c0_g1_i1	1.79401	0.00201813	0.0219753	up
TRINITY_DN15362_c0_g1_i5	1.78619	0.00474616	0.0395962	up
TRINITY_DN23488_c3_g1_i2	1.78435	0.00323049	0.0302931	up
TRINITY_DN24126_c10_g1_i3	1.78364	0.00294229	0.0285247	up
TRINITY_DN22671_c3_g1_i7	1.78277	0.00619398	0.0473563	up
TRINITY_DN22251_c0_g2_i5	1.78179	0.00064131	0.00976362	up
TRINITY_DN21532_c2_g1_i18	1.7802	0.00484271	0.0401357	up
TRINITY_DN32275_c1_g1_i1	1.77519	5.31895e-05	0.00154127	up
TRINITY_DN21855_c1_g4_i16	1.77487	0.00398683	0.0349767	up
TRINITY_DN21383_c0_g1_i3	1.77385	0.00382761	0.034045	up
TRINITY_DN22168_c2_g6_i2	1.77326	4.07512e-05	0.00127222	up
TRINITY_DN18864_c0_g1_i3	1.77161	0.00203715	0.0221288	up
TRINITY_DN20247_c0_g1_i8	1.76849	0.00559677	0.0443197	up
TRINITY_DN14309_c0_g1_i1	1.7638	0.00632582	0.0479449	up
TRINITY_DN21333_c3_g1_i8	1.75252	0.00321723	0.0302268	up
TRINITY_DN21310_c2_g2_i2	1.75194	5.79937e-06	0.000271982	up
TRINITY_DN23592_c2_g2_i5	1.74702	0.00431447	0.0369448	up
TRINITY_DN11828_c0_g1_i1	1.74662	0.00345406	0.0317731	up
TRINITY_DN20583_c0_g2_i10	1.74654	0.00260871	0.026228	up
TRINITY_DN24058_c0_g5_i3	1.74652	1.40572e-05	0.000552957	up
TRINITY_DN21651_c1_g2_i8	1.74475	0.00473892	0.0395463	up
TRINITY_DN22410_c2_g9_i13	1.744	0.00639452	0.0483143	up
TRINITY_DN23650_c5_g1_i12	1.74103	0.0029223	0.028392	up
TRINITY_DN23969_c1_g1_i5	1.74103	5.57343e-08	5.73171e-06	up
TRINITY_DN22671_c3_g1_i11	1.74084	0.00455945	0.0384669	up
TRINITY_DN20732_c0_g3_i16	1.74037	0.00545277	0.0435033	up
TRINITY_DN23369_c1_g1_i2	1.73843	4.9656e-09	7.26803e-07	up
TRINITY_DN24462_c4_g11_i3	1.73611	7.19142e-07	4.97378e-05	up
TRINITY_DN24394_c1_g11_i1	1.73373	0.00506043	0.0413306	up
TRINITY_DN23437_c0_g3_i2	1.7329	0.00627269	0.0477031	up
TRINITY_DN21867_c1_g1_i15	1.73148	0.00313572	0.0298121	up
TRINITY_DN21642_c0_g1_i6	1.72864	0.000162149	0.00361765	up
TRINITY_DN23224_c1_g2_i34	1.72798	0.00260623	0.0262114	up
TRINITY_DN20500_c1_g2_i5	1.72755	0.0013216	0.0163302	up
TRINITY_DN22673_c1_g7_i3	1.72456	0.000573476	0.00902335	up
TRINITY_DN23496_c2_g4_i5	1.72275	0.0036052	0.0326574	up
TRINITY_DN20043_c0_g1_i33	1.72243	0.00599714	0.0463695	up
TRINITY_DN20599_c0_g1_i9	1.72148	0.00430452	0.0368897	up
TRINITY_DN22081_c0_g2_i2	1.72	0.00418739	0.0362382	up
TRINITY_DN24031_c1_g13_i20	1.71966	0.00209756	0.022536	up
TRINITY_DN21419_c0_g1_i1	1.71878	0.00358239	0.0325267	up
TRINITY_DN9788_c0_g1_i1	1.71744	0.00218902	0.023155	up
TRINITY_DN21647_c0_g1_i4	1.71714	0.00408881	0.0355606	up
TRINITY_DN21812_c2_g1_i2	1.7153	0.00188765	0.0210572	up
TRINITY_DN24159_c1_g4_i14	1.714	1.05578e-05	0.000438317	up
TRINITY_DN22758_c7_g3_i4	1.71314	1.88123e-05	0.000695657	up
TRINITY_DN22318_c1_g1_i15	1.71314	0.00538659	0.0431701	up
TRINITY_DN21032_c0_g1_i12	1.71226	0.00124906	0.0157154	up
TRINITY_DN23569_c7_g2_i8	1.71188	0.00583239	0.0455772	up
TRINITY_DN24567_c8_g1_i3	1.71081	4.5678e-12	1.31875e-09	up
TRINITY_DN22974_c0_g1_i1	1.7108	0.00406802	0.03547	up
TRINITY_DN24159_c1_g4_i2	1.71009	2.99306e-05	0.00099355	up
TRINITY_DN969_c0_g1_i1	1.71003	0.00534016	0.0429245	up
TRINITY_DN22285_c1_g1_i1	1.70784	1.51486e-05	0.000583658	up
TRINITY_DN23590_c0_g1_i9	1.706	2.64948e-05	0.00091122	up
TRINITY_DN24571_c8_g3_i1	1.70431	1.07983e-05	0.000446532	up
TRINITY_DN24379_c5_g2_i14	1.70428	0.00225283	0.0236275	up
TRINITY_DN23783_c1_g5_i3	1.70329	0.000751169	0.0109288	up
TRINITY_DN20954_c1_g8_i3	1.7027	7.194e-08	6.94441e-06	up
TRINITY_DN19631_c0_g1_i1	1.70267	0.00585603	0.0456716	up
TRINITY_DN14900_c0_g2_i1	1.70183	0.00488872	0.0403871	up
TRINITY_DN32146_c0_g1_i1	1.70008	0.00321873	0.0302268	up
TRINITY_DN22489_c1_g1_i7	1.69954	0.000811426	0.0115333	up
TRINITY_DN21812_c2_g1_i5	1.69669	0.00567231	0.0447149	up
TRINITY_DN24088_c4_g1_i3	1.69537	0.00241761	0.0248383	up
TRINITY_DN28317_c0_g1_i1	1.69265	0.00651219	0.0490034	up
TRINITY_DN23550_c3_g2_i2	1.69226	0.00450586	0.0381579	up
TRINITY_DN23626_c1_g1_i6	1.69049	0.00506539	0.0413389	up
TRINITY_DN20236_c0_g1_i2	1.6874	0.00623562	0.047513	up
TRINITY_DN24453_c5_g1_i2	1.682	1.84943e-06	0.000106985	up
TRINITY_DN19644_c0_g1_i3	1.68152	0.0054717	0.0436031	up
TRINITY_DN23248_c1_g1_i4	1.68118	0.00555503	0.0440936	up
TRINITY_DN22847_c2_g1_i13	1.67519	4.46709e-05	0.00135952	up
TRINITY_DN20863_c1_g1_i3	1.67297	0.00260519	0.0262093	up
TRINITY_DN20963_c0_g6_i3	1.67189	0.00446832	0.0379137	up
TRINITY_DN17719_c0_g1_i4	1.67161	0.00167424	0.0192077	up
TRINITY_DN21053_c0_g1_i6	1.6704	0.00277227	0.0272542	up
TRINITY_DN22232_c0_g1_i15	1.66798	0.00204596	0.0221938	up
TRINITY_DN11551_c0_g1_i2	1.6633	0.00103465	0.0136805	up
TRINITY_DN20954_c1_g8_i6	1.66271	0.00585635	0.0456716	up
TRINITY_DN23783_c1_g3_i1	1.65957	0.00244095	0.024982	up
TRINITY_DN24058_c0_g5_i2	1.65936	1.47827e-08	1.80488e-06	up
TRINITY_DN24088_c4_g1_i1	1.6588	0.00661812	0.049473	up
TRINITY_DN22320_c0_g14_i12	1.6581	0.00426905	0.0366956	up
TRINITY_DN22905_c0_g1_i4	1.65496	0.00139402	0.0169311	up
TRINITY_DN23745_c5_g2_i1	1.65452	1.74397e-05	0.000651795	up
TRINITY_DN23811_c0_g1_i9	1.65315	0.000977963	0.0131295	up
TRINITY_DN24182_c2_g2_i10	1.65191	0.000102852	0.00256878	up
TRINITY_DN23741_c1_g1_i2	1.6495	7.87682e-05	0.00207949	up
TRINITY_DN20348_c0_g1_i5	1.64902	0.00313	0.0297757	up
TRINITY_DN21066_c1_g2_i1	1.64631	0.00293267	0.0284489	up
TRINITY_DN24148_c3_g2_i1	1.64598	0.0010103	0.0134443	up
TRINITY_DN21584_c1_g2_i7	1.64568	0.00191748	0.0212844	up
TRINITY_DN20682_c0_g2_i1	1.64559	7.82422e-06	0.000349559	up
TRINITY_DN20957_c0_g1_i2	1.6439	0.000792648	0.0113433	up
TRINITY_DN20503_c2_g1_i1	1.64214	8.30168e-05	0.00216801	up
TRINITY_DN22315_c0_g2_i3	1.64136	0.00592427	0.0460323	up
TRINITY_DN24597_c8_g6_i1	1.64073	9.22456e-05	0.00235432	up
TRINITY_DN23741_c1_g1_i3	1.63637	5.1773e-05	0.00150856	up
TRINITY_DN23964_c10_g2_i8	1.6363	0.00359367	0.032563	up
TRINITY_DN18800_c0_g1_i2	1.63583	0.00532748	0.0428445	up
TRINITY_DN23332_c0_g10_i1	1.63307	0.0039039	0.0344581	up
TRINITY_DN15321_c0_g1_i4	1.63184	0.00345988	0.0318081	up
TRINITY_DN24234_c3_g2_i3	1.63171	0.00621648	0.0474131	up
TRINITY_DN21597_c0_g1_i2	1.62948	0.00023802	0.00477694	up
TRINITY_DN21872_c2_g1_i1	1.62921	0.00197998	0.021748	up
TRINITY_DN20954_c1_g8_i7	1.6284	0.000379322	0.00672123	up
TRINITY_DN23063_c1_g5_i5	1.62519	3.40605e-05	0.00109545	up
TRINITY_DN24114_c2_g3_i1	1.62309	1.73876e-07	1.51571e-05	up
TRINITY_DN17771_c0_g4_i1	1.61986	0.000195762	0.00416752	up
TRINITY_DN20751_c0_g1_i10	1.61884	0.00261262	0.0262588	up
TRINITY_DN21772_c1_g1_i2	1.61778	1.19994e-12	3.85315e-10	up
TRINITY_DN24596_c5_g3_i3	1.61698	0.00496863	0.0408352	up
TRINITY_DN23536_c7_g37_i1	1.61546	0.00236563	0.0244533	up
TRINITY_DN23568_c0_g1_i5	1.61227	0.00665546	0.0496305	up
TRINITY_DN24497_c5_g2_i1	1.61146	6.65463e-05	0.001821	up
TRINITY_DN23551_c4_g2_i6	1.61038	2.1601e-07	1.82334e-05	up
TRINITY_DN22647_c1_g5_i1	1.61004	0.00055386	0.00878942	up
TRINITY_DN23427_c4_g1_i3	1.60832	0.00298458	0.0287751	up
TRINITY_DN22421_c2_g1_i2	1.60693	4.42051e-06	0.000218382	up
TRINITY_DN23237_c0_g2_i5	1.60688	0.00235416	0.0243694	up
TRINITY_DN22820_c0_g1_i1	1.6059	1.81694e-05	0.000677457	up
TRINITY_DN24567_c6_g1_i4	1.60386	7.0753e-08	6.85085e-06	up
TRINITY_DN22840_c2_g2_i1	1.60075	0.00604619	0.0465657	up
TRINITY_DN23695_c4_g2_i5	1.59939	9.7733e-06	0.000413382	up
TRINITY_DN23515_c1_g3_i5	1.59775	0.00364856	0.032927	up
TRINITY_DN21261_c0_g1_i4	1.59732	0.00282261	0.0276328	up
TRINITY_DN23260_c2_g2_i1	1.59571	0.00200805	0.0218932	up
TRINITY_DN23172_c3_g1_i1	1.59312	0.000115293	0.00278661	up
TRINITY_DN4946_c0_g1_i1	1.5568	0.000235894	0.00474335	up
TRINITY_DN23551_c4_g2_i15	1.41806	4.0313e-08	4.30038e-06	up
TRINITY_DN21310_c2_g1_i1	1.41214	7.6199e-05	0.00202014	up
TRINITY_DN23519_c0_g1_i11	1.40719	0.00272666	0.0269489	up
TRINITY_DN23527_c6_g1_i22	1.40342	0.00191266	0.0212459	up
TRINITY_DN23896_c5_g5_i1	1.40283	0.000223745	0.00456618	up
TRINITY_DN23016_c0_g3_i3	1.40247	0.00383292	0.034071	up
TRINITY_DN22773_c2_g7_i13	1.40247	0.00524986	0.0423936	up
TRINITY_DN22165_c1_g1_i6	1.4015	5.90073e-05	0.00166389	up
TRINITY_DN29306_c0_g1_i1	1.3998	0.000316696	0.00589711	up
TRINITY_DN23086_c2_g1_i30	1.3987	0.0046129	0.0387089	up
TRINITY_DN22222_c1_g1_i27	1.39843	0.000349817	0.00633759	up
TRINITY_DN20501_c0_g2_i3	1.39803	0.000905926	0.0124546	up
TRINITY_DN23086_c2_g1_i3	1.39753	0.000840744	0.0118113	up
TRINITY_DN21767_c3_g8_i3	1.39705	0.00317931	0.0300192	up
TRINITY_DN23493_c0_g1_i1	1.33467	0.00514196	0.0417365	up
TRINITY_DN23695_c5_g13_i10	1.30183	0.00104603	0.0137706	up
TRINITY_DN23454_c0_g7_i7	1.30178	0.0034826	0.0319563	up
TRINITY_DN21435_c2_g1_i5	1.30147	0.00485197	0.0401853	up
TRINITY_DN23568_c0_g1_i1	1.30084	0.00604222	0.046554	up
TRINITY_DN20439_c0_g2_i17	1.29934	0.00384178	0.0341177	up
TRINITY_DN24182_c2_g2_i14	1.29902	0.00455084	0.0384188	up
TRINITY_DN23369_c1_g1_i6	1.2987	2.31805e-06	0.000128202	up
TRINITY_DN23945_c2_g1_i4	1.2987	5.45065e-05	0.00156953	up
TRINITY_DN23653_c6_g7_i1	1.2987	8.9534e-10	1.62864e-07	up
TRINITY_DN20236_c0_g2_i1	1.2987	0.00390294	0.0344581	up
TRINITY_DN20663_c0_g1_i1	1.2987	2.30597e-07	1.92484e-05	up
TRINITY_DN24506_c5_g2_i5	1.20305	0.000406239	0.00709324	up
TRINITY_DN26753_c0_g1_i1	1.20298	0.00152877	0.0180657	up
TRINITY_DN1679_c0_g4_i1	1.2026	0.00175996	0.0200087	up
TRINITY_DN22330_c5_g1_i2	1.19944	0.00238445	0.0246021	up
TRINITY_DN24419_c1_g7_i3	1.19893	0.000670643	0.0100785	up
TRINITY_DN23753_c4_g1_i1	1.19826	0.000158802	0.00356953	up
TRINITY_DN23242_c0_g1_i5	1.18079	1.37912e-08	1.70864e-06	up
TRINITY_DN21870_c0_g1_i22	1.18069	0.000249673	0.00493528	up
TRINITY_DN24140_c5_g1_i1	1.17904	0.00068625	0.0102467	up
TRINITY_DN22812_c2_g2_i1	1.17795	0.00397467	0.0348993	up
TRINITY_DN23210_c1_g2_i2	1.1776	4.35307e-05	0.00133126	up
TRINITY_DN14253_c0_g2_i1	1.17749	0.00538762	0.0431701	up
TRINITY_DN22528_c0_g2_i5	1.17566	0.000949961	0.0128744	up
TRINITY_DN22085_c0_g1_i2	1.10066	0.00272545	0.0269489	up
TRINITY_DN23065_c2_g1_i1	1.10065	0.000217639	0.00449245	up
TRINITY_DN23616_c3_g2_i1	1.09984	0.00109253	0.0141835	up
TRINITY_DN20843_c1_g2_i8	1.09896	0.00583071	0.0455772	up
TRINITY_DN29525_c0_g1_i1	1.09871	0.00255047	0.0258156	up
TRINITY_DN24190_c2_g4_i2	1.07474	1.24831e-09	2.14661e-07	up
TRINITY_DN24554_c4_g2_i1	1.05039	0.00293979	0.0285092	up
TRINITY_DN21081_c2_g1_i1	1.05014	0.00187329	0.020949	up
TRINITY_DN23695_c4_g2_i6	1.04995	0.00658425	0.0493249	up
TRINITY_DN23515_c1_g2_i1	1.04874	0.00666578	0.0496721	up
TRINITY_DN19602_c0_g1_i1	1.00428	0.000672734	0.0101003	up
TRINITY_DN24364_c7_g2_i1	1.00398	0.000693937	0.0103123	up
TRINITY_DN24378_c3_g2_i2	-1.00967	9.20149e-05	0.00235152	Down
TRINITY_DN24473_c7_g16_i3	-1.0109	0.00018757	0.00403462	Down
TRINITY_DN11485_c1_g1_i1	-1.01127	0.000642638	0.0097791	Down
TRINITY_DN23356_c6_g1_i1	-1.04163	0.00290617	0.028279	Down
TRINITY_DN22301_c0_g2_i1	-1.05787	0.00199378	0.021793	Down
TRINITY_DN22622_c3_g1_i7	-1.09894	3.09825e-05	0.00101456	Down
TRINITY_DN24002_c1_g1_i6	-1.10064	0.00267803	0.0266299	Down
TRINITY_DN23702_c0_g6_i1	-1.12298	0.00196621	0.0216583	Down
TRINITY_DN23609_c4_g2_i1	-1.14295	0.000342671	0.00624408	Down
TRINITY_DN22158_c1_g7_i3	-1.16251	1.42166e-06	8.60591e-05	Down
TRINITY_DN22803_c0_g10_i4	-1.17234	8.47036e-07	5.60178e-05	Down
TRINITY_DN21184_c1_g4_i2	-1.20254	0.000400761	0.00702202	Down
TRINITY_DN23702_c1_g1_i2	-1.26282	9.92691e-05	0.00249513	Down
TRINITY_DN24483_c4_g3_i1	-1.2689	0.00423933	0.03654	Down
TRINITY_DN22326_c2_g7_i4	-1.27027	1.0393e-06	6.64177e-05	Down
TRINITY_DN23484_c2_g2_i2	-1.27078	3.8047e-06	0.000193113	Down
TRINITY_DN22724_c3_g1_i9	-1.30482	0.000133774	0.00312294	Down
TRINITY_DN23823_c0_g1_i12	-1.3065	3.99526e-05	0.00125226	Down
TRINITY_DN23623_c0_g3_i3	-1.31058	8.46977e-05	0.00220095	Down
TRINITY_DN22870_c0_g1_i4	-1.31979	0.000220648	0.00452644	Down
TRINITY_DN22324_c2_g5_i12	-1.321	9.06716e-10	1.63985e-07	Down
TRINITY_DN21140_c1_g3_i1	-1.32174	0.000156385	0.00352781	Down
TRINITY_DN23712_c3_g1_i12	-1.32331	4.96828e-05	0.00146392	Down
TRINITY_DN22748_c2_g1_i1	-1.35776	0.000333062	0.00611144	Down
TRINITY_DN22758_c7_g2_i1	-1.3598	5.64605e-05	0.00160685	Down
TRINITY_DN21416_c0_g6_i3	-1.36023	0.00012605	0.00298694	Down
TRINITY_DN24212_c3_g1_i1	-1.36037	0.000296682	0.00560739	Down
TRINITY_DN23307_c4_g2_i1	-1.36261	0.000251726	0.00495718	Down
TRINITY_DN22716_c0_g1_i3	-1.39994	0.000208141	0.00434925	Down
TRINITY_DN22955_c1_g1_i2	-1.40197	4.455e-28	9.3463e-25	Down
TRINITY_DN23901_c3_g1_i11	-1.40577	8.74395e-07	5.74454e-05	Down
TRINITY_DN24290_c5_g2_i3	-1.42384	1.87609e-06	0.000108098	Down
TRINITY_DN3363_c1_g1_i1	-1.42716	0.00137861	0.0167892	Down
TRINITY_DN20698_c0_g1_i1	-1.42771	0.000173765	0.0038266	Down
TRINITY_DN23558_c2_g3_i11	-1.43067	8.93474e-05	0.00230121	Down
TRINITY_DN15832_c0_g1_i1	-1.44782	0.00355629	0.0323728	Down
TRINITY_DN20152_c0_g1_i8	-1.44932	0.00187582	0.020955	Down
TRINITY_DN22115_c0_g1_i5	-1.4525	0.00515674	0.0418241	Down
TRINITY_DN24522_c3_g4_i2	-1.45313	0.000229599	0.00464347	Down
TRINITY_DN23021_c4_g4_i1	-1.4673	1.72849e-07	1.51094e-05	Down
TRINITY_DN26146_c0_g1_i1	-1.46818	3.52617e-05	0.00112541	Down
TRINITY_DN22029_c1_g3_i2	-1.46898	2.32691e-09	3.75516e-07	Down
TRINITY_DN22698_c1_g1_i7	-1.47291	0.0003081	0.00577462	Down
TRINITY_DN23899_c0_g3_i10	-1.47403	0.000202306	0.00427273	Down
TRINITY_DN20382_c0_g1_i1	-1.47446	0.00200781	0.0218932	Down
TRINITY_DN24528_c6_g1_i19	-1.47545	1.25149e-05	0.000503533	Down
TRINITY_DN22324_c2_g5_i2	-1.47901	8.24685e-05	0.00215728	Down
TRINITY_DN23594_c2_g3_i2	-1.48136	3.03037e-05	0.00100276	Down
TRINITY_DN21120_c0_g1_i5	-1.48327	0.000112507	0.0027382	Down
TRINITY_DN22798_c1_g1_i12	-1.48405	0.00023183	0.00467957	Down
TRINITY_DN21216_c0_g1_i1	-1.48531	1.29374e-06	7.95985e-05	Down
TRINITY_DN20327_c0_g1_i1	-1.48733	0.00144344	0.0173523	Down
TRINITY_DN3616_c0_g2_i1	-1.48813	0.00494828	0.0406998	Down
TRINITY_DN24486_c6_g1_i3	-1.48813	0.00541363	0.0433214	Down
TRINITY_DN23003_c6_g3_i7	-1.48942	0.000398668	0.00699763	Down
TRINITY_DN21509_c1_g1_i5	-1.49242	3.44785e-05	0.00110602	Down
TRINITY_DN3138_c1_g3_i1	-1.49342	0.00358583	0.0325476	Down
TRINITY_DN15727_c0_g1_i1	-1.49423	6.94844e-06	0.000316899	Down
TRINITY_DN22417_c1_g1_i3	-1.49562	8.0004e-06	0.000353602	Down
TRINITY_DN31021_c0_g1_i1	-1.4961	0.000116837	0.00281097	Down
TRINITY_DN21720_c0_g3_i4	-1.49682	3.19692e-05	0.00104253	Down
TRINITY_DN21847_c1_g2_i1	-1.49816	4.04134e-06	0.000203483	Down
TRINITY_DN23531_c2_g3_i4	-1.50301	9.58794e-05	0.00242738	Down
TRINITY_DN24069_c4_g1_i1	-1.50311	0.00372169	0.0333669	Down
TRINITY_DN3905_c0_g1_i1	-1.50582	0.00153503	0.0181124	Down
TRINITY_DN21081_c4_g2_i1	-1.50582	4.23162e-07	3.20879e-05	Down
TRINITY_DN19791_c0_g1_i1	-1.50582	0.00228693	0.0238461	Down
TRINITY_DN22089_c3_g1_i10	-1.50582	0.00378764	0.0337945	Down
TRINITY_DN24492_c5_g39_i1	-1.50582	0.00263547	0.0264042	Down
TRINITY_DN23078_c2_g5_i5	-1.50582	2.21311e-05	0.000792315	Down
TRINITY_DN22490_c0_g1_i7	-1.50582	4.38038e-10	9.18974e-08	Down
TRINITY_DN23263_c1_g10_i7	-1.50582	9.03564e-08	8.56453e-06	Down
TRINITY_DN24488_c2_g20_i3	-1.50582	0.00355183	0.0323509	Down
TRINITY_DN23288_c3_g1_i12	-1.50582	0.000571096	0.00899941	Down
TRINITY_DN27740_c0_g1_i1	-1.50582	0.00208059	0.022438	Down
TRINITY_DN22185_c2_g5_i1	-1.50582	1.52581e-06	9.09388e-05	Down
TRINITY_DN22421_c3_g7_i1	-1.50582	0.00207602	0.0224194	Down
TRINITY_DN15651_c0_g2_i1	-1.50582	0.000225636	0.00458594	Down
TRINITY_DN24167_c5_g2_i2	-1.50582	0.000465419	0.00777271	Down
TRINITY_DN23591_c7_g3_i13	-1.50582	1.25287e-05	0.000503533	Down
TRINITY_DN24362_c3_g1_i2	-1.50582	1.18001e-05	0.000479145	Down
TRINITY_DN23192_c0_g1_i2	-1.50582	0.000191653	0.00410281	Down
TRINITY_DN21276_c2_g1_i3	-1.50582	1.9771e-06	0.000112306	Down
TRINITY_DN22421_c3_g8_i1	-1.50582	0.000245082	0.00486702	Down
TRINITY_DN22078_c1_g1_i2	-1.50582	3.58766e-06	0.000183876	Down
TRINITY_DN23773_c1_g1_i10	-1.50582	0.000454343	0.00764089	Down
TRINITY_DN24432_c2_g2_i1	-1.50582	0.00262207	0.0263287	Down
TRINITY_DN22429_c1_g1_i3	-1.50582	2.53523e-05	0.000880648	Down
TRINITY_DN22340_c3_g1_i5	-1.50582	3.35912e-07	2.66267e-05	Down
TRINITY_DN23787_c0_g9_i6	-1.50582	1.50272e-06	8.99031e-05	Down
TRINITY_DN24055_c3_g2_i11	-1.50582	0.00239307	0.0246565	Down
TRINITY_DN23894_c3_g18_i1	-1.50582	0.00613824	0.04701	Down
TRINITY_DN4377_c1_g2_i1	-1.50582	2.92653e-09	4.5367e-07	Down
TRINITY_DN24293_c6_g1_i1	-1.50582	8.27861e-13	2.86285e-10	Down
TRINITY_DN4254_c0_g1_i1	-1.50582	0.000142107	0.00328097	Down
TRINITY_DN18464_c0_g1_i1	-1.50582	0.00164202	0.0189392	Down
TRINITY_DN32570_c0_g1_i1	-1.50582	0.000234451	0.00471825	Down
TRINITY_DN6677_c0_g1_i1	-1.50582	0.000720894	0.0106242	Down
TRINITY_DN4377_c1_g1_i1	-1.50582	8.0923e-05	0.00212391	Down
TRINITY_DN24569_c11_g2_i12	-1.50582	6.90263e-06	0.000315267	Down
TRINITY_DN20060_c2_g1_i1	-1.50582	0.00291039	0.0283113	Down
TRINITY_DN23687_c0_g1_i2	-1.50582	6.47473e-08	6.38725e-06	Down
TRINITY_DN22606_c0_g2_i10	-1.50582	0.00429568	0.036839	Down
TRINITY_DN2609_c0_g3_i1	-1.50582	0.00349253	0.0319856	Down
TRINITY_DN10139_c0_g1_i1	-1.50582	0.00628054	0.0477051	Down
TRINITY_DN22264_c3_g1_i2	-1.50582	3.44849e-06	0.000178194	Down
TRINITY_DN21781_c1_g2_i5	-1.50582	0.000360128	0.00648333	Down
TRINITY_DN22408_c1_g1_i3	-1.50582	1.10762e-13	4.64742e-11	Down
TRINITY_DN22200_c0_g1_i9	-1.50582	0.00141823	0.0171128	Down
TRINITY_DN24441_c6_g1_i2	-1.50582	1.94662e-05	0.000716083	Down
TRINITY_DN25629_c0_g2_i1	-1.50582	0.00103972	0.0137186	Down
TRINITY_DN22088_c0_g8_i4	-1.50582	0.00498854	0.0409347	Down
TRINITY_DN23484_c2_g1_i1	-1.50582	1.02898e-06	6.59491e-05	Down
TRINITY_DN22185_c2_g8_i1	-1.50672	2.33765e-07	1.94613e-05	Down
TRINITY_DN21847_c1_g2_i2	-1.50713	9.80689e-06	0.000414246	Down
TRINITY_DN23941_c6_g1_i3	-1.50879	0.00152102	0.0180211	Down
TRINITY_DN23204_c2_g1_i1	-1.51178	0.00366016	0.0330069	Down
TRINITY_DN23477_c1_g2_i11	-1.51196	0.00569029	0.0448342	Down
TRINITY_DN15800_c0_g2_i1	-1.51324	0.00407486	0.0354793	Down
TRINITY_DN22182_c2_g1_i2	-1.51497	0.00456405	0.0384722	Down
TRINITY_DN24551_c10_g2_i1	-1.51735	2.35185e-05	0.000833797	Down
TRINITY_DN14429_c0_g2_i2	-1.52049	0.00112094	0.0144795	Down
TRINITY_DN32145_c0_g1_i1	-1.52164	2.45249e-06	0.00013469	Down
TRINITY_DN22524_c1_g9_i11	-1.52501	0.00445193	0.0378234	Down
TRINITY_DN24034_c3_g2_i1	-1.52742	0.00306871	0.0293523	Down
TRINITY_DN24454_c7_g1_i1	-1.52882	6.22803e-11	1.46261e-08	Down
TRINITY_DN22258_c1_g4_i1	-1.52991	0.000478957	0.00792445	Down
TRINITY_DN20834_c2_g5_i7	-1.53068	5.21051e-07	3.84527e-05	Down
TRINITY_DN20539_c0_g1_i1	-1.53077	0.00481455	0.0399761	Down
TRINITY_DN10401_c0_g1_i1	-1.53085	0.0041092	0.0356921	Down
TRINITY_DN32124_c0_g1_i1	-1.53123	1.35613e-05	0.000537481	Down
TRINITY_DN24080_c1_g6_i1	-1.53143	0.000110185	0.00269877	Down
TRINITY_DN23467_c0_g1_i1	-1.53266	0.000612735	0.00941511	Down
TRINITY_DN23516_c7_g2_i1	-1.53317	1.43309e-11	3.92155e-09	Down
TRINITY_DN20493_c0_g2_i1	-1.53527	1.50166e-06	8.99031e-05	Down
TRINITY_DN20986_c0_g4_i1	-1.5356	0.000317754	0.00591035	Down
TRINITY_DN22087_c3_g1_i2	-1.53703	2.41668e-05	0.000849725	Down
TRINITY_DN23307_c4_g2_i3	-1.53994	0.00352442	0.0321945	Down
TRINITY_DN24069_c3_g3_i3	-1.54063	0.000938798	0.0127776	Down
TRINITY_DN21575_c0_g4_i4	-1.54438	0.00130635	0.0161748	Down
TRINITY_DN23677_c1_g3_i6	-1.54694	6.8098e-15	3.45641e-12	Down
TRINITY_DN22722_c0_g1_i13	-1.54716	0.0062164	0.0474131	Down
TRINITY_DN21238_c0_g1_i1	-1.54757	7.32708e-09	9.98165e-07	Down
TRINITY_DN24043_c2_g1_i4	-1.54938	0.00050938	0.00827178	Down
TRINITY_DN23724_c1_g10_i1	-1.54965	0.00267329	0.0266096	Down
TRINITY_DN24069_c4_g10_i1	-1.55346	0.00318947	0.0300687	Down
TRINITY_DN23813_c1_g2_i7	-1.55358	5.27381e-05	0.00153101	Down
TRINITY_DN24069_c4_g7_i1	-1.56064	3.5648e-05	0.00113543	Down
TRINITY_DN22361_c0_g4_i4	-1.56087	0.00573039	0.0450487	Down
TRINITY_DN21759_c0_g1_i7	-1.56094	0.000461373	0.00772696	Down
TRINITY_DN23970_c6_g11_i1	-1.5614	4.2484e-05	0.00130687	Down
TRINITY_DN8457_c0_g1_i2	-1.56257	0.00581184	0.0454844	Down
TRINITY_DN22408_c1_g1_i2	-1.56362	8.98352e-13	3.00747e-10	Down
TRINITY_DN23794_c1_g2_i5	-1.56442	4.50746e-05	0.00137049	Down
TRINITY_DN23636_c5_g1_i1	-1.5647	1.60177e-05	0.000610984	Down
TRINITY_DN21922_c3_g4_i1	-1.56768	4.99375e-06	0.000239921	Down
TRINITY_DN24558_c3_g1_i19	-1.56838	3.92398e-05	0.00123731	Down
TRINITY_DN24551_c11_g1_i1	-1.5693	4.18015e-05	0.00129768	Down
TRINITY_DN20834_c2_g5_i5	-1.57369	2.79122e-06	0.000148876	Down
TRINITY_DN20834_c2_g5_i13	-1.57369	1.09449e-06	6.90232e-05	Down
TRINITY_DN20133_c0_g1_i2	-1.57369	0.00406158	0.035435	Down
TRINITY_DN24085_c9_g7_i1	-1.57543	0.00198672	0.021784	Down
TRINITY_DN23885_c5_g2_i4	-1.57549	4.7117e-08	4.926e-06	Down
TRINITY_DN23100_c1_g1_i1	-1.5758	0.0016623	0.0191056	Down
TRINITY_DN21409_c9_g1_i1	-1.57668	2.644e-05	0.000910329	Down
TRINITY_DN22004_c0_g1_i1	-1.57723	8.43975e-05	0.00219678	Down
TRINITY_DN24241_c3_g10_i1	-1.57768	0.00336577	0.0311618	Down
TRINITY_DN22231_c4_g1_i3	-1.57829	5.88156e-06	0.000275018	Down
TRINITY_DN23334_c2_g1_i3	-1.5792	1.11495e-07	1.03806e-05	Down
TRINITY_DN4610_c0_g1_i2	-1.58113	0.005424	0.0433218	Down
TRINITY_DN20129_c1_g1_i1	-1.58187	0.0051236	0.0416304	Down
TRINITY_DN21084_c3_g1_i1	-1.58209	1.17793e-05	0.00047892	Down
TRINITY_DN22284_c2_g4_i6	-1.58216	4.08457e-07	3.10476e-05	Down
TRINITY_DN21804_c1_g1_i2	-1.583	2.4869e-05	0.000867629	Down
TRINITY_DN21858_c0_g4_i1	-1.58444	7.29228e-09	9.98165e-07	Down
TRINITY_DN22160_c0_g1_i1	-1.5847	1.7594e-07	1.52946e-05	Down
TRINITY_DN7925_c0_g1_i1	-1.58552	0.0042112	0.0363473	Down
TRINITY_DN30726_c0_g1_i1	-1.5857	4.64286e-06	0.000227226	Down
TRINITY_DN21663_c2_g1_i20	-1.58617	0.000158986	0.00357022	Down
TRINITY_DN22101_c0_g1_i2	-1.5882	2.92798e-06	0.000155111	Down
TRINITY_DN24369_c1_g2_i1	-1.58869	0.00082377	0.0116448	Down
TRINITY_DN18103_c0_g1_i1	-1.59007	0.00539589	0.0432069	Down
TRINITY_DN21447_c1_g1_i2	-1.59048	0.00260438	0.0262093	Down
TRINITY_DN23748_c4_g1_i1	-1.59733	0.00353602	0.032263	Down
TRINITY_DN14897_c0_g1_i2	-1.59849	0.000564728	0.00892588	Down
TRINITY_DN20875_c0_g2_i1	-1.60393	3.85682e-07	2.95752e-05	Down
TRINITY_DN13512_c0_g3_i1	-1.60415	5.89351e-07	4.25374e-05	Down
TRINITY_DN23799_c5_g1_i3	-1.60444	1.44569e-05	0.000564945	Down
TRINITY_DN24747_c0_g1_i1	-1.60461	0.00370309	0.0332452	Down
TRINITY_DN22724_c2_g2_i2	-1.6048	8.33894e-05	0.00217413	Down
TRINITY_DN22724_c3_g1_i4	-1.60779	0.000208629	0.00435656	Down
TRINITY_DN24228_c2_g1_i5	-1.61013	2.89016e-05	0.00096962	Down
TRINITY_DN24050_c2_g6_i5	-1.61348	2.00661e-05	0.000732741	Down
TRINITY_DN32125_c0_g1_i1	-1.61523	1.53161e-07	1.36153e-05	Down
TRINITY_DN21568_c3_g5_i1	-1.61838	0.00291979	0.0283764	Down
TRINITY_DN24472_c0_g2_i11	-1.61854	5.63305e-08	5.74648e-06	Down
TRINITY_DN21444_c1_g4_i1	-1.62077	0.00261719	0.026288	Down
TRINITY_DN1914_c0_g1_i1	-1.62099	0.000246068	0.00487886	Down
TRINITY_DN24037_c3_g2_i1	-1.6255	2.62118e-06	0.000141485	Down
TRINITY_DN23307_c4_g3_i1	-1.62651	2.00556e-09	3.30434e-07	Down
TRINITY_DN23029_c0_g4_i2	-1.62701	0.000520578	0.00840968	Down
TRINITY_DN10536_c0_g2_i1	-1.62714	5.29477e-07	3.88394e-05	Down
TRINITY_DN32706_c0_g1_i1	-1.63025	0.00493739	0.0406315	Down
TRINITY_DN20449_c0_g1_i1	-1.63274	0.00499624	0.0409662	Down
TRINITY_DN20676_c0_g2_i4	-1.63599	0.0064336	0.0485048	Down
TRINITY_DN23307_c4_g2_i6	-1.63693	0.000368979	0.00660114	Down
TRINITY_DN24519_c3_g6_i2	-1.63827	5.38514e-05	0.00155615	Down
TRINITY_DN20880_c3_g1_i1	-1.64073	1.17188e-17	9.70468e-15	Down
TRINITY_DN23144_c2_g1_i2	-1.64116	1.16092e-06	7.29202e-05	Down
TRINITY_DN22632_c0_g1_i4	-1.64237	0.00418964	0.0362407	Down
TRINITY_DN24289_c2_g13_i1	-1.64282	2.85848e-05	0.000964132	Down
TRINITY_DN8987_c0_g1_i3	-1.64337	0.00575559	0.0452015	Down
TRINITY_DN23786_c3_g2_i2	-1.64364	0.00138507	0.0168484	Down
TRINITY_DN24050_c2_g6_i12	-1.64394	7.07713e-07	4.91634e-05	Down
TRINITY_DN20479_c1_g2_i2	-1.64554	0.00361496	0.0327177	Down
TRINITY_DN16929_c0_g1_i1	-1.64567	0.00497394	0.0408575	Down
TRINITY_DN32301_c1_g1_i1	-1.6478	0.0012624	0.0158147	Down
TRINITY_DN19407_c1_g2_i1	-1.64987	0.00652176	0.0490402	Down
TRINITY_DN22331_c2_g1_i4	-1.65302	0.000272174	0.00524497	Down
TRINITY_DN23284_c0_g1_i3	-1.65479	0.0063623	0.0481307	Down
TRINITY_DN21058_c0_g4_i3	-1.65479	0.000623254	0.00952868	Down
TRINITY_DN16390_c0_g2_i1	-1.6555	0.000668126	0.0100599	Down
TRINITY_DN21723_c0_g1_i3	-1.65739	8.83618e-06	0.000381959	Down
TRINITY_DN23706_c2_g2_i5	-1.65827	9.05136e-05	0.00232366	Down
TRINITY_DN24239_c5_g1_i8	-1.65967	0.00264638	0.0264609	Down
TRINITY_DN24005_c1_g4_i5	-1.66082	4.62002e-06	0.000226813	Down
TRINITY_DN24037_c3_g6_i1	-1.6609	7.13309e-10	1.36873e-07	Down
TRINITY_DN20834_c2_g5_i9	-1.66389	1.37649e-12	4.37543e-10	Down
TRINITY_DN21278_c1_g1_i5	-1.66448	0.000137821	0.00319608	Down
TRINITY_DN22650_c8_g2_i2	-1.66787	0.00366838	0.0330435	Down
TRINITY_DN22264_c3_g1_i3	-1.66804	2.90109e-07	2.36514e-05	Down
TRINITY_DN23673_c4_g5_i2	-1.67038	1.05862e-09	1.87156e-07	Down
TRINITY_DN23671_c0_g1_i3	-1.67044	2.12302e-09	3.44378e-07	Down
TRINITY_DN20834_c2_g5_i8	-1.67115	5.26576e-10	1.06223e-07	Down
TRINITY_DN24284_c5_g1_i4	-1.67179	0.00595014	0.0461649	Down
TRINITY_DN23475_c0_g1_i3	-1.67227	2.91181e-13	1.09085e-10	Down
TRINITY_DN18246_c0_g1_i5	-1.67503	0.00587523	0.0457416	Down
TRINITY_DN20932_c4_g1_i14	-1.6753	0.00387094	0.0343043	Down
TRINITY_DN23780_c0_g1_i1	-1.6796	2.72615e-05	0.00093428	Down
TRINITY_DN21017_c1_g2_i8	-1.68138	0.000322813	0.0059909	Down
TRINITY_DN30717_c1_g1_i1	-1.6827	4.52458e-10	9.35062e-08	Down
TRINITY_DN23894_c3_g34_i1	-1.68344	0.000164068	0.00365397	Down
TRINITY_DN24043_c2_g1_i15	-1.68467	2.10939e-05	0.000763871	Down
TRINITY_DN11360_c0_g1_i1	-1.68515	0.00388143	0.0343546	Down
TRINITY_DN23542_c0_g1_i11	-1.68756	4.27641e-18	3.63715e-15	Down
TRINITY_DN23742_c1_g3_i1	-1.68911	3.37469e-05	0.00108853	Down
TRINITY_DN23724_c1_g5_i3	-1.69339	0.00457053	0.0385087	Down
TRINITY_DN23147_c0_g1_i2	-1.69494	0.00591318	0.0459915	Down
TRINITY_DN21888_c2_g2_i5	-1.69877	1.63929e-06	9.66047e-05	Down
TRINITY_DN23746_c2_g1_i7	-1.69928	2.73939e-05	0.000935518	Down
TRINITY_DN3027_c0_g1_i1	-1.70035	1.55395e-05	0.000595915	Down
TRINITY_DN24145_c4_g5_i2	-1.70279	0.0003596	0.00648078	Down
TRINITY_DN24589_c9_g5_i3	-1.70307	6.84307e-09	9.48654e-07	Down
TRINITY_DN22340_c3_g1_i2	-1.70307	7.2311e-05	0.00193918	Down
TRINITY_DN22894_c0_g2_i5	-1.70376	0.000759179	0.0110093	Down
TRINITY_DN14405_c0_g1_i1	-1.70937	0.000555813	0.00881153	Down
TRINITY_DN5187_c0_g1_i1	-1.70996	0.0011579	0.0148363	Down
TRINITY_DN24594_c6_g5_i5	-1.71058	6.49013e-09	9.07723e-07	Down
TRINITY_DN24043_c2_g1_i1	-1.71438	0.0008789	0.0121788	Down
TRINITY_DN22269_c7_g8_i7	-1.71447	0.000267551	0.00518446	Down
TRINITY_DN4281_c0_g2_i1	-1.7145	0.000590726	0.00919253	Down
TRINITY_DN23512_c5_g1_i1	-1.71511	3.61309e-06	0.000184451	Down
TRINITY_DN20957_c0_g1_i3	-1.71514	0.00207997	0.022438	Down
TRINITY_DN4665_c0_g2_i1	-1.71521	0.000801328	0.0114363	Down
TRINITY_DN24215_c9_g3_i1	-1.7171	4.3866e-05	0.00133891	Down
TRINITY_DN7170_c0_g1_i4	-1.71718	0.00384229	0.0341177	Down
TRINITY_DN21030_c0_g1_i4	-1.71879	0.00105593	0.0138339	Down
TRINITY_DN5579_c0_g2_i2	-1.72231	0.00572921	0.0450487	Down
TRINITY_DN32528_c0_g1_i1	-1.72257	0.00038326	0.00677955	Down
TRINITY_DN22568_c4_g2_i5	-1.72312	8.69086e-05	0.00225282	Down
TRINITY_DN5553_c0_g1_i1	-1.72328	0.000784139	0.0112471	Down
TRINITY_DN24465_c2_g1_i1	-1.72921	1.69028e-06	9.88687e-05	Down
TRINITY_DN16316_c0_g2_i2	-1.73197	0.00458466	0.0385628	Down
TRINITY_DN8810_c0_g1_i1	-1.73575	0.000156035	0.00352244	Down
TRINITY_DN22218_c1_g1_i11	-1.7363	0.00335303	0.0310872	Down
TRINITY_DN23155_c3_g1_i8	-1.73645	0.0029796	0.0287692	Down
TRINITY_DN24518_c2_g3_i1	-1.73885	0.00577991	0.0453473	Down
TRINITY_DN20876_c1_g1_i11	-1.73892	8.07226e-17	5.90758e-14	Down
TRINITY_DN17104_c0_g1_i2	-1.74043	0.00354663	0.0323316	Down
TRINITY_DN24012_c6_g4_i1	-1.74471	0.0021006	0.0225533	Down
TRINITY_DN9231_c0_g1_i2	-1.74514	0.000113065	0.00274965	Down
TRINITY_DN24598_c11_g12_i1	-1.74581	4.84869e-08	5.05243e-06	Down
TRINITY_DN24391_c7_g1_i3	-1.74767	1.32131e-07	1.20174e-05	Down
TRINITY_DN19424_c0_g1_i4	-1.74973	0.00422118	0.0364234	Down
TRINITY_DN23591_c7_g3_i8	-1.75982	0.000651411	0.00988392	Down
TRINITY_DN24230_c7_g9_i1	-1.76027	3.59855e-07	2.81698e-05	Down
TRINITY_DN22985_c0_g5_i3	-1.76138	1.51441e-07	1.35005e-05	Down
TRINITY_DN23721_c6_g1_i6	-1.76444	0.000198517	0.00420682	Down
TRINITY_DN15917_c0_g4_i2	-1.76549	0.00668709	0.0497838	Down
TRINITY_DN23736_c7_g16_i2	-1.76592	0.00121411	0.015406	Down
TRINITY_DN22143_c2_g1_i1	-1.76654	7.64175e-07	5.17157e-05	Down
TRINITY_DN23549_c1_g2_i15	-1.76853	1.89213e-08	2.24692e-06	Down
TRINITY_DN20724_c3_g1_i13	-1.76915	6.22307e-06	0.000288841	Down
TRINITY_DN24546_c9_g24_i1	-1.77201	9.51503e-08	8.99184e-06	Down
TRINITY_DN21914_c3_g3_i5	-1.7723	1.1187e-05	0.000460789	Down
TRINITY_DN22331_c3_g1_i1	-1.77233	0.00515045	0.0417878	Down
TRINITY_DN18833_c0_g1_i2	-1.77453	0.000884138	0.0122352	Down
TRINITY_DN22615_c0_g1_i4	-1.77692	2.4747e-05	0.000864332	Down
TRINITY_DN4627_c0_g1_i1	-1.77914	0.0017951	0.0202836	Down
TRINITY_DN21893_c1_g1_i5	-1.78023	3.28555e-08	3.59003e-06	Down
TRINITY_DN20570_c0_g1_i2	-1.78233	0.00193432	0.0214184	Down
TRINITY_DN20742_c0_g1_i1	-1.78386	2.32138e-05	0.000825439	Down
TRINITY_DN21276_c2_g1_i1	-1.78451	0.00104269	0.0137463	Down
TRINITY_DN21074_c1_g1_i2	-1.78599	0.000553732	0.00878942	Down
TRINITY_DN23388_c1_g2_i2	-1.78687	0.000180823	0.00394613	Down
TRINITY_DN24096_c2_g1_i8	-1.7882	2.8171e-05	0.000955293	Down
TRINITY_DN24552_c4_g15_i1	-1.78855	0.00431692	0.0369513	Down
TRINITY_DN12643_c0_g2_i2	-1.78993	0.00177122	0.0200932	Down
TRINITY_DN20538_c1_g1_i3	-1.79049	1.55301e-08	1.87247e-06	Down
TRINITY_DN20919_c0_g1_i3	-1.79132	0.000747997	0.0109053	Down
TRINITY_DN29461_c0_g1_i1	-1.79251	0.00135627	0.0166526	Down
TRINITY_DN3979_c0_g2_i1	-1.79534	0.00217042	0.0230357	Down
TRINITY_DN18904_c0_g1_i4	-1.79941	0.00446787	0.0379137	Down
TRINITY_DN3430_c0_g1_i1	-1.80106	0.00617294	0.0472298	Down
TRINITY_DN20758_c2_g3_i2	-1.80353	2.43854e-09	3.83692e-07	Down
TRINITY_DN22394_c1_g1_i1	-1.80408	2.03519e-05	0.000741268	Down
TRINITY_DN21121_c1_g2_i13	-1.80607	0.00610495	0.0468578	Down
TRINITY_DN21558_c0_g1_i13	-1.80613	0.00347262	0.031903	Down
TRINITY_DN22753_c2_g1_i2	-1.80779	9.32065e-05	0.00237115	Down
TRINITY_DN23421_c3_g1_i1	-1.80906	0.00105511	0.0138319	Down
TRINITY_DN24472_c1_g8_i3	-1.81034	9.13896e-13	3.0273e-10	Down
TRINITY_DN18351_c2_g1_i2	-1.81495	0.00010541	0.00261056	Down
TRINITY_DN22352_c1_g2_i6	-1.81537	1.51889e-08	1.83839e-06	Down
TRINITY_DN18833_c0_g2_i1	-1.81819	0.00563611	0.0445286	Down
TRINITY_DN24069_c4_g7_i6	-1.81823	1.30593e-05	0.000520866	Down
TRINITY_DN9204_c0_g1_i1	-1.81911	3.69771e-08	3.95794e-06	Down
TRINITY_DN22671_c3_g4_i2	-1.81925	0.0027873	0.0273677	Down
TRINITY_DN16585_c0_g1_i2	-1.82007	0.00596929	0.0462451	Down
TRINITY_DN23949_c0_g1_i9	-1.8245	0.00594575	0.0461548	Down
TRINITY_DN23558_c2_g3_i7	-1.82463	2.1612e-07	1.82334e-05	Down
TRINITY_DN19841_c1_g1_i1	-1.82622	0.00585294	0.0456697	Down
TRINITY_DN24043_c2_g1_i5	-1.83022	0.000961926	0.0129974	Down
TRINITY_DN1742_c0_g7_i1	-1.83264	0.00367641	0.033074	Down
TRINITY_DN21860_c0_g2_i6	-1.83339	0.00587398	0.0457416	Down
TRINITY_DN23872_c4_g2_i3	-1.83358	5.00046e-05	0.00147065	Down
TRINITY_DN18025_c0_g3_i1	-1.83695	0.0046113	0.0387071	Down
TRINITY_DN3657_c0_g1_i1	-1.83844	0.00305958	0.0292917	Down
TRINITY_DN22274_c0_g1_i9	-1.83976	0.00277441	0.0272667	Down
TRINITY_DN21804_c1_g1_i1	-1.84083	1.68106e-05	0.00063279	Down
TRINITY_DN23522_c1_g1_i3	-1.84144	0.000720801	0.0106242	Down
TRINITY_DN22388_c1_g2_i4	-1.84303	0.00563754	0.0445286	Down
TRINITY_DN24253_c7_g1_i4	-1.84469	3.0519e-07	2.45001e-05	Down
TRINITY_DN23078_c2_g5_i6	-1.85026	8.76789e-06	0.000379528	Down
TRINITY_DN24085_c9_g5_i3	-1.85205	2.81886e-06	0.000150096	Down
TRINITY_DN22544_c1_g3_i8	-1.85279	0.00538491	0.0431701	Down
TRINITY_DN22724_c3_g1_i5	-1.85724	2.40661e-08	2.78433e-06	Down
TRINITY_DN22284_c2_g4_i4	-1.85779	0.00258238	0.0260627	Down
TRINITY_DN22435_c1_g7_i33	-1.85811	0.00536634	0.0430941	Down
TRINITY_DN21463_c2_g2_i8	-1.8595	0.00513373	0.0416804	Down
TRINITY_DN23970_c6_g11_i3	-1.86093	3.08341e-05	0.00101392	Down
TRINITY_DN21124_c0_g3_i7	-1.87442	0.00528044	0.0425557	Down
TRINITY_DN23180_c3_g1_i1	-1.87659	0.00035978	0.00648078	Down
TRINITY_DN20370_c0_g1_i12	-1.87682	0.00523692	0.0423256	Down
TRINITY_DN20307_c0_g1_i1	-1.87929	0.00516318	0.041844	Down
TRINITY_DN18849_c0_g1_i1	-1.88126	0.00491317	0.0404957	Down
TRINITY_DN19294_c0_g2_i1	-1.88225	0.00145791	0.017464	Down
TRINITY_DN20655_c1_g1_i6	-1.88232	0.00227254	0.0237511	Down
TRINITY_DN18854_c0_g1_i6	-1.88536	0.000847388	0.0118782	Down
TRINITY_DN21100_c3_g2_i1	-1.88727	3.02502e-07	2.44324e-05	Down
TRINITY_DN21726_c5_g2_i2	-1.88846	0.000180962	0.00394642	Down
TRINITY_DN21719_c0_g2_i2	-1.89026	1.06385e-05	0.000440503	Down
TRINITY_DN19849_c0_g1_i4	-1.89126	0.00480371	0.0399071	Down
TRINITY_DN21409_c10_g1_i1	-1.89153	0.00036954	0.00660741	Down
TRINITY_DN24600_c10_g13_i2	-1.89276	7.31374e-07	5.01464e-05	Down
TRINITY_DN10522_c0_g3_i1	-1.89312	0.000577537	0.00906912	Down
TRINITY_DN22803_c1_g1_i7	-1.89433	0.00479788	0.0398791	Down
TRINITY_DN22894_c0_g3_i4	-1.89644	8.19399e-07	5.44002e-05	Down
TRINITY_DN23078_c3_g6_i1	-1.89695	0.000145893	0.00334629	Down
TRINITY_DN21016_c0_g1_i1	-1.89789	0.00129681	0.0161001	Down
TRINITY_DN21663_c2_g1_i18	-1.90015	1.05371e-05	0.000438033	Down
TRINITY_DN23787_c0_g10_i11	-1.90054	0.000183663	0.00399149	Down
TRINITY_DN18785_c0_g1_i1	-1.90546	0.00468907	0.0392552	Down
TRINITY_DN24383_c5_g7_i4	-1.90681	1.95728e-06	0.000111381	Down
TRINITY_DN23591_c7_g4_i2	-1.90708	1.1672e-06	7.30778e-05	Down
TRINITY_DN19005_c0_g2_i1	-1.90712	0.00198438	0.0217735	Down
TRINITY_DN24558_c3_g1_i12	-1.9081	9.50532e-06	0.000403675	Down
TRINITY_DN21629_c0_g1_i5	-1.91499	0.00125491	0.0157459	Down
TRINITY_DN17907_c0_g2_i1	-1.91571	0.00396226	0.0348194	Down
TRINITY_DN24598_c11_g9_i1	-1.91698	5.01533e-11	1.22347e-08	Down
TRINITY_DN21557_c1_g1_i7	-1.92001	1.57216e-06	9.31717e-05	Down
TRINITY_DN11183_c0_g1_i1	-1.9209	3.24805e-06	0.000169507	Down
TRINITY_DN18833_c0_g1_i3	-1.9241	0.000378149	0.00671258	Down
TRINITY_DN12764_c0_g1_i1	-1.92487	0.00211313	0.0226366	Down
TRINITY_DN22734_c0_g1_i2	-1.92737	1.11351e-05	0.000459255	Down
TRINITY_DN22753_c2_g1_i7	-1.93143	9.83658e-06	0.000414403	Down
TRINITY_DN11811_c0_g3_i1	-1.93488	0.0039218	0.0345508	Down
TRINITY_DN20099_c0_g1_i1	-1.93605	1.92375e-07	1.66314e-05	Down
TRINITY_DN22399_c0_g2_i4	-1.93686	0.000580685	0.00909133	Down
TRINITY_DN24600_c10_g8_i1	-1.9375	4.90603e-11	1.21717e-08	Down
TRINITY_DN16087_c0_g3_i1	-1.9375	0.000776445	0.0111724	Down
TRINITY_DN15949_c0_g2_i1	-1.93918	0.000527418	0.00846802	Down
TRINITY_DN17884_c0_g4_i1	-1.94113	0.00369347	0.03318	Down
TRINITY_DN18695_c0_g4_i13	-1.94664	4.70931e-05	0.00141006	Down
TRINITY_DN3130_c0_g1_i1	-1.94666	0.00202061	0.0219947	Down
TRINITY_DN24600_c9_g2_i5	-1.94666	1.67367e-06	9.80798e-05	Down
TRINITY_DN22154_c0_g1_i6	-1.9509	0.00373247	0.0333979	Down
TRINITY_DN18656_c0_g2_i1	-1.9618	1.5091e-07	1.34914e-05	Down
TRINITY_DN24188_c5_g30_i1	-1.96396	1.04406e-06	6.65089e-05	Down
TRINITY_DN22456_c0_g2_i4	-1.96646	0.00361465	0.0327177	Down
TRINITY_DN28936_c0_g1_i1	-1.96684	0.00362047	0.0327473	Down
TRINITY_DN22404_c0_g1_i3	-1.96768	0.00361099	0.0327005	Down
TRINITY_DN18415_c0_g1_i1	-1.96945	0.00329872	0.0307396	Down
TRINITY_DN19530_c1_g1_i7	-1.97015	0.00024268	0.00483795	Down
TRINITY_DN23349_c4_g8_i8	-1.97043	5.75691e-08	5.82521e-06	Down
TRINITY_DN18997_c0_g1_i10	-1.97319	0.0017	0.0194496	Down
TRINITY_DN21680_c1_g2_i1	-1.97487	2.73326e-05	0.000934922	Down
TRINITY_DN23141_c0_g8_i4	-1.9751	0.000540854	0.00863966	Down
TRINITY_DN23078_c2_g2_i2	-1.9764	6.81504e-07	4.79782e-05	Down
TRINITY_DN24166_c3_g23_i1	-1.97782	0.000667351	0.0100599	Down
TRINITY_DN24273_c3_g18_i1	-1.97891	0.00336704	0.0311618	Down
TRINITY_DN21706_c0_g2_i5	-1.97966	0.00350179	0.0320436	Down
TRINITY_DN20036_c0_g1_i1	-1.98261	0.00348528	0.0319563	Down
TRINITY_DN9824_c0_g2_i1	-1.9844	3.74879e-07	2.89854e-05	Down
TRINITY_DN22003_c0_g1_i3	-1.98547	3.07781e-05	0.00101392	Down
TRINITY_DN23885_c5_g1_i2	-1.98608	2.41639e-09	3.83692e-07	Down
TRINITY_DN20099_c0_g1_i6	-1.9883	0.000498407	0.00816894	Down
TRINITY_DN11369_c0_g1_i1	-1.99103	0.00333565	0.0310011	Down
TRINITY_DN5187_c0_g2_i1	-1.99142	0.00053846	0.0086233	Down
TRINITY_DN23801_c0_g7_i5	-1.99256	0.000180741	0.00394613	Down
TRINITY_DN8803_c0_g1_i4	-1.99421	0.00326004	0.0304965	Down
TRINITY_DN20512_c1_g2_i5	-1.99421	0.000801136	0.0114363	Down
TRINITY_DN22701_c2_g1_i1	-1.99421	1.27727e-06	7.9279e-05	Down
TRINITY_DN24594_c6_g5_i4	-1.99421	8.22109e-06	0.000360195	Down
TRINITY_DN24541_c8_g28_i1	-1.99421	0.000701332	0.0103909	Down
TRINITY_DN17633_c0_g3_i1	-1.99421	0.00301295	0.0289864	Down
TRINITY_DN22551_c0_g5_i1	-1.99421	1.59247e-05	0.000608173	Down
TRINITY_DN12871_c0_g5_i1	-1.99421	5.54154e-05	0.00158533	Down
TRINITY_DN22439_c0_g1_i4	-1.99501	4.26869e-07	3.22333e-05	Down
TRINITY_DN23394_c0_g2_i9	-1.99514	0.00311702	0.0296881	Down
TRINITY_DN20371_c0_g2_i5	-1.99615	0.000507593	0.00827178	Down
TRINITY_DN23894_c3_g52_i1	-2.00243	1.46708e-07	1.31531e-05	Down
TRINITY_DN18211_c0_g3_i1	-2.00336	0.00154309	0.0181598	Down
TRINITY_DN22416_c1_g1_i3	-2.01726	0.00250787	0.025524	Down
TRINITY_DN23180_c4_g1_i10	-2.02279	6.90802e-07	4.83086e-05	Down
TRINITY_DN22415_c1_g1_i2	-2.02318	3.58586e-32	1.41054e-28	Down
TRINITY_DN21180_c0_g2_i1	-2.0291	4.39609e-07	3.30168e-05	Down
TRINITY_DN23629_c7_g1_i1	-2.0296	1.88524e-06	0.00010826	Down
TRINITY_DN23739_c1_g1_i11	-2.03	0.00153382	0.0181049	Down
TRINITY_DN22894_c0_g3_i3	-2.03004	0.000505615	0.00824661	Down
TRINITY_DN20657_c0_g2_i10	-2.03097	0.00285023	0.0278293	Down
TRINITY_DN21757_c0_g1_i1	-2.03521	0.00366209	0.0330113	Down
TRINITY_DN23016_c0_g10_i13	-2.04168	0.00285931	0.0279006	Down
TRINITY_DN16077_c0_g2_i1	-2.04251	0.00257832	0.0260412	Down
TRINITY_DN19709_c0_g3_i3	-2.04288	0.00154232	0.0181585	Down
TRINITY_DN20518_c0_g1_i2	-2.043	0.00254501	0.0257808	Down
TRINITY_DN23491_c2_g1_i6	-2.0432	0.00084834	0.0118809	Down
TRINITY_DN20517_c0_g1_i7	-2.04436	0.000133029	0.00311249	Down
TRINITY_DN22408_c1_g1_i6	-2.04872	3.76202e-07	2.90164e-05	Down
TRINITY_DN23894_c3_g33_i1	-2.0496	2.34263e-09	3.76123e-07	Down
TRINITY_DN11609_c0_g1_i2	-2.05037	0.0026717	0.0266063	Down
TRINITY_DN21580_c2_g3_i2	-2.05282	4.43221e-05	0.00135152	Down
TRINITY_DN20724_c3_g1_i23	-2.05742	6.09955e-07	4.37236e-05	Down
TRINITY_DN21739_c0_g1_i11	-2.06326	3.15842e-06	0.000165654	Down
TRINITY_DN19679_c0_g1_i1	-2.06642	0.000898193	0.012384	Down
TRINITY_DN23673_c4_g2_i1	-2.06795	6.97288e-08	6.79348e-06	Down
TRINITY_DN21329_c0_g1_i8	-2.07628	0.000178179	0.00390468	Down
TRINITY_DN18588_c0_g1_i3	-2.08252	7.27012e-09	9.98165e-07	Down
TRINITY_DN23236_c3_g2_i4	-2.08324	0.00254612	0.0257808	Down
TRINITY_DN23469_c2_g6_i2	-2.08412	3.3217e-06	0.000172493	Down
TRINITY_DN1742_c0_g2_i1	-2.08895	0.00152486	0.0180465	Down
TRINITY_DN22522_c0_g2_i7	-2.09264	0.00252063	0.0256249	Down
TRINITY_DN23787_c0_g10_i1	-2.0995	3.22402e-05	0.00104919	Down
TRINITY_DN21005_c0_g1_i7	-2.10063	0.00236615	0.0244533	Down
TRINITY_DN8697_c0_g1_i3	-2.10845	6.1641e-05	0.00172119	Down
TRINITY_DN23003_c6_g3_i15	-2.1095	0.000258469	0.00505038	Down
TRINITY_DN21025_c0_g1_i3	-2.11176	0.000226915	0.0045986	Down
TRINITY_DN22079_c0_g1_i1	-2.11438	7.17294e-07	4.97192e-05	Down
TRINITY_DN22864_c2_g1_i3	-2.11552	5.02578e-05	0.00147671	Down
TRINITY_DN24005_c1_g4_i2	-2.11704	4.79241e-07	3.58224e-05	Down
TRINITY_DN23591_c7_g3_i6	-2.11865	7.57083e-05	0.00201162	Down
TRINITY_DN21898_c0_g10_i29	-2.11972	0.00221674	0.0233775	Down
TRINITY_DN16174_c0_g1_i4	-2.12082	0.00219962	0.0232418	Down
TRINITY_DN22336_c2_g2_i19	-2.12227	0.0021792	0.0230851	Down
TRINITY_DN12018_c0_g2_i1	-2.12599	0.000480959	0.00795339	Down
TRINITY_DN20646_c1_g1_i1	-2.12652	2.08789e-12	6.50534e-10	Down
TRINITY_DN23874_c9_g1_i1	-2.12685	0.00213876	0.022814	Down
TRINITY_DN17491_c0_g1_i1	-2.12734	0.0019576	0.0216044	Down
TRINITY_DN23671_c0_g1_i2	-2.13123	3.02969e-10	6.48581e-08	Down
TRINITY_DN24600_c6_g5_i1	-2.13421	0.000430506	0.00733491	Down
TRINITY_DN21532_c2_g1_i13	-2.13534	0.00211075	0.0226366	Down
TRINITY_DN20068_c0_g1_i6	-2.13704	0.00194981	0.0215445	Down
TRINITY_DN23319_c1_g4_i19	-2.13812	0.00193004	0.0213925	Down
TRINITY_DN24432_c2_g22_i1	-2.14661	0.000602001	0.00930063	Down
TRINITY_DN24337_c7_g1_i6	-2.14661	0.00196479	0.0216567	Down
TRINITY_DN3461_c0_g1_i1	-2.14661	0.00196843	0.0216665	Down
TRINITY_DN21735_c1_g17_i2	-2.14747	0.00188664	0.0210534	Down
TRINITY_DN24158_c3_g2_i4	-2.14756	0.000468072	0.00780177	Down
TRINITY_DN21575_c0_g4_i1	-2.14869	0.000220454	0.00452542	Down
TRINITY_DN24502_c9_g2_i7	-2.14987	0.000686389	0.0102467	Down
TRINITY_DN28545_c0_g1_i1	-2.15072	0.000749954	0.010921	Down
TRINITY_DN24069_c3_g2_i6	-2.15148	6.4111e-05	0.00178068	Down
TRINITY_DN21720_c0_g3_i6	-2.15603	7.0671e-05	0.00190733	Down
TRINITY_DN24503_c4_g1_i2	-2.15761	2.4108e-09	3.83692e-07	Down
TRINITY_DN19865_c0_g2_i1	-2.16347	0.00175574	0.0199679	Down
TRINITY_DN20760_c0_g1_i12	-2.16604	0.00175574	0.0199679	Down
TRINITY_DN20428_c0_g1_i8	-2.16883	0.000502079	0.00820775	Down
TRINITY_DN23899_c0_g3_i3	-2.17149	0.00014259	0.00328971	Down
TRINITY_DN21507_c1_g1_i11	-2.17227	0.000371475	0.00663072	Down
TRINITY_DN23419_c5_g2_i4	-2.17373	0.00165217	0.0190308	Down
TRINITY_DN23535_c1_g1_i13	-2.17378	0.0017281	0.0197106	Down
TRINITY_DN17197_c0_g2_i4	-2.17927	0.00154584	0.0181854	Down
TRINITY_DN23899_c0_g1_i1	-2.18125	0.000805281	0.0114719	Down
TRINITY_DN21681_c0_g1_i4	-2.18548	0.00152855	0.0180657	Down
TRINITY_DN14377_c0_g1_i4	-2.18961	0.000646996	0.00983591	Down
TRINITY_DN24006_c2_g2_i3	-2.19121	0.00140995	0.0170488	Down
TRINITY_DN22131_c0_g1_i6	-2.19215	4.55453e-05	0.00137814	Down
TRINITY_DN23926_c6_g1_i5	-2.19408	0.000337179	0.00617053	Down
TRINITY_DN21252_c0_g1_i3	-2.19602	0.000410654	0.00712624	Down
TRINITY_DN14785_c0_g2_i1	-2.19863	0.000305077	0.00573162	Down
TRINITY_DN23591_c5_g1_i2	-2.19985	5.38354e-06	0.000255143	Down
TRINITY_DN21208_c1_g1_i1	-2.2005	0.00053437	0.00856717	Down
TRINITY_DN24391_c7_g1_i4	-2.21375	2.92316e-08	3.28532e-06	Down
TRINITY_DN20611_c1_g1_i1	-2.21515	0.00140031	0.0169675	Down
TRINITY_DN19303_c0_g1_i3	-2.22355	0.000361322	0.0065011	Down
TRINITY_DN22000_c1_g1_i5	-2.22359	0.000241617	0.00482452	Down
TRINITY_DN30898_c0_g2_i1	-2.22425	0.00150994	0.017951	Down
TRINITY_DN20099_c0_g1_i10	-2.22441	0.00137768	0.0167845	Down
TRINITY_DN21000_c0_g1_i6	-2.22802	0.0015321	0.0180982	Down
TRINITY_DN24096_c2_g1_i7	-2.23309	3.62731e-08	3.89583e-06	Down
TRINITY_DN18179_c0_g2_i1	-2.23432	0.00123281	0.0155929	Down
TRINITY_DN20758_c2_g3_i3	-2.24436	6.88047e-07	4.82231e-05	Down
TRINITY_DN23970_c6_g15_i2	-2.24538	2.77333e-05	0.000943501	Down
TRINITY_DN23115_c0_g1_i8	-2.24554	0.00149969	0.0178493	Down
TRINITY_DN24090_c2_g1_i2	-2.25277	7.02728e-06	0.000319107	Down
TRINITY_DN21518_c1_g1_i8	-2.25277	0.000525112	0.00844823	Down
TRINITY_DN21557_c1_g1_i8	-2.25377	1.43597e-05	0.000562748	Down
TRINITY_DN23421_c3_g1_i3	-2.25417	5.3449e-09	7.6803e-07	Down
TRINITY_DN24090_c2_g1_i3	-2.25749	7.05007e-07	4.90838e-05	Down
TRINITY_DN24212_c3_g2_i2	-2.25802	8.24431e-10	1.53368e-07	Down
TRINITY_DN23662_c3_g1_i1	-2.25921	0.00111381	0.0144003	Down
TRINITY_DN22039_c0_g6_i1	-2.26319	0.000454869	0.00764243	Down
TRINITY_DN23894_c3_g49_i1	-2.26319	9.30741e-06	0.00039634	Down
TRINITY_DN22340_c2_g1_i5	-2.26319	0.0014239	0.0171681	Down
TRINITY_DN24291_c3_g1_i3	-2.26319	0.000409609	0.00711367	Down
TRINITY_DN23894_c3_g9_i1	-2.26319	6.04203e-09	8.56472e-07	Down
TRINITY_DN21543_c2_g1_i10	-2.26319	0.000585425	0.00912469	Down
TRINITY_DN22615_c0_g1_i7	-2.26319	5.18247e-06	0.000247477	Down
TRINITY_DN20439_c0_g2_i4	-2.26319	0.00134833	0.0165744	Down
TRINITY_DN24284_c5_g1_i1	-2.26357	0.000206181	0.00433007	Down
TRINITY_DN28408_c0_g1_i1	-2.26814	9.65037e-05	0.00243746	Down
TRINITY_DN18423_c0_g3_i1	-2.26921	0.000849888	0.0118973	Down
TRINITY_DN24037_c3_g5_i1	-2.27158	2.78682e-08	3.14331e-06	Down
TRINITY_DN22966_c1_g1_i12	-2.27994	0.000417812	0.0072005	Down
TRINITY_DN23460_c2_g1_i1	-2.2845	2.61284e-06	0.000141277	Down
TRINITY_DN20767_c0_g2_i11	-2.28911	0.00124422	0.0156782	Down
TRINITY_DN20921_c0_g1_i4	-2.2974	0.00106889	0.0139631	Down
TRINITY_DN24293_c6_g1_i2	-2.30068	1.15958e-09	2.03859e-07	Down
TRINITY_DN23564_c1_g1_i2	-2.30383	0.00123178	0.0155925	Down
TRINITY_DN15690_c0_g5_i1	-2.30516	3.47243e-05	0.0011112	Down
TRINITY_DN10363_c0_g1_i4	-2.30563	7.41802e-10	1.41477e-07	Down
TRINITY_DN23912_c2_g1_i10	-2.30646	2.81205e-07	2.30449e-05	Down
TRINITY_DN20228_c0_g1_i3	-2.30646	0.00113907	0.0146308	Down
TRINITY_DN24531_c3_g10_i1	-2.30646	3.04191e-08	3.38254e-06	Down
TRINITY_DN23477_c1_g2_i6	-2.30646	0.000431696	0.00734724	Down
TRINITY_DN24495_c9_g4_i1	-2.30646	0.000132988	0.00311249	Down
TRINITY_DN24462_c3_g3_i8	-2.30718	0.000822098	0.0116377	Down
TRINITY_DN21575_c0_g4_i7	-2.31173	0.00110376	0.0143116	Down
TRINITY_DN21485_c0_g2_i5	-2.31571	0.000920636	0.012577	Down
TRINITY_DN23707_c3_g3_i5	-2.32171	0.00030275	0.00569811	Down
TRINITY_DN20439_c0_g2_i38	-2.32178	0.00107695	0.0140381	Down
TRINITY_DN22272_c0_g1_i1	-2.33301	0.000122096	0.00290858	Down
TRINITY_DN22352_c1_g2_i4	-2.33331	8.05373e-06	0.000354962	Down
TRINITY_DN11229_c0_g2_i1	-2.33791	0.000584298	0.00911377	Down
TRINITY_DN21479_c5_g1_i3	-2.35095	1.05905e-08	1.34928e-06	Down
TRINITY_DN22079_c0_g1_i4	-2.35752	5.40938e-05	0.00156029	Down
TRINITY_DN21212_c1_g1_i4	-2.3636	0.000915846	0.0125362	Down
TRINITY_DN20842_c0_g3_i2	-2.36637	0.000868827	0.0120978	Down
TRINITY_DN24143_c1_g2_i1	-2.3773	0.000309211	0.00578856	Down
TRINITY_DN24332_c4_g18_i1	-2.38635	4.52535e-05	0.0013746	Down
TRINITY_DN23781_c3_g3_i1	-2.38731	1.31632e-05	0.000523683	Down
TRINITY_DN21110_c0_g2_i7	-2.39057	0.000273822	0.00526705	Down
TRINITY_DN23542_c0_g1_i7	-2.39318	5.20039e-09	7.54152e-07	Down
TRINITY_DN21522_c0_g1_i1	-2.39334	0.000928767	0.012658	Down
TRINITY_DN23591_c7_g3_i12	-2.40695	0.000118593	0.00284512	Down
TRINITY_DN23894_c3_g38_i1	-2.40751	2.78547e-15	1.51131e-12	Down
TRINITY_DN24161_c1_g1_i1	-2.40857	0.000544172	0.00868385	Down
TRINITY_DN21870_c0_g1_i10	-2.40946	0.000969203	0.0130564	Down
TRINITY_DN20947_c1_g1_i7	-2.40955	0.000907522	0.0124602	Down
TRINITY_DN28772_c0_g1_i1	-2.41113	0.000825	0.0116473	Down
TRINITY_DN19303_c0_g1_i14	-2.4134	0.000745168	0.0108714	Down
TRINITY_DN24050_c1_g2_i2	-2.41821	2.4134e-05	0.000849523	Down
TRINITY_DN20152_c0_g1_i2	-2.42026	0.000769757	0.0111066	Down
TRINITY_DN21047_c0_g1_i4	-2.42343	0.000669567	0.0100672	Down
TRINITY_DN23650_c4_g1_i9	-2.43058	0.000681838	0.0102078	Down
TRINITY_DN23567_c3_g2_i11	-2.43492	4.79253e-10	9.73007e-08	Down
TRINITY_DN20228_c0_g1_i7	-2.43492	0.000688942	0.0102604	Down
TRINITY_DN19026_c0_g5_i1	-2.43492	1.00207e-06	6.46191e-05	Down
TRINITY_DN22522_c0_g2_i6	-2.43492	0.000659008	0.00996077	Down
TRINITY_DN24113_c3_g4_i7	-2.43492	3.33462e-07	2.64993e-05	Down
TRINITY_DN17949_c0_g6_i1	-2.43888	0.000226025	0.00458594	Down
TRINITY_DN23720_c2_g2_i1	-2.44062	9.01048e-06	0.000385824	Down
TRINITY_DN23237_c0_g2_i8	-2.44729	7.10197e-10	1.36873e-07	Down
TRINITY_DN21252_c0_g1_i16	-2.45038	0.000835251	0.0117551	Down
TRINITY_DN23267_c4_g1_i1	-2.45038	1.25573e-10	2.82261e-08	Down
TRINITY_DN21243_c1_g18_i5	-2.45631	0.000802938	0.0114437	Down
TRINITY_DN23040_c2_g3_i10	-2.45649	0.000775938	0.0111702	Down
TRINITY_DN21106_c0_g1_i3	-2.46094	0.000769747	0.0111066	Down
TRINITY_DN4254_c0_g2_i1	-2.46322	0.000230625	0.00466124	Down
TRINITY_DN21425_c0_g1_i5	-2.46526	0.00070773	0.0104678	Down
TRINITY_DN22847_c2_g1_i2	-2.47232	0.000694388	0.0103123	Down
TRINITY_DN24476_c1_g1_i3	-2.47326	0.000482	0.00796224	Down
TRINITY_DN20343_c0_g1_i11	-2.47512	0.000551653	0.00877653	Down
TRINITY_DN24043_c2_g1_i9	-2.47683	2.50557e-05	0.000873174	Down
TRINITY_DN23464_c1_g2_i7	-2.48052	1.87728e-13	7.38451e-11	Down
TRINITY_DN23894_c3_g12_i1	-2.48648	0.000242751	0.00483795	Down
TRINITY_DN23790_c10_g2_i2	-2.49241	7.26495e-07	5.01361e-05	Down
TRINITY_DN24031_c1_g9_i13	-2.49603	2.43079e-09	3.83692e-07	Down
TRINITY_DN24550_c8_g1_i4	-2.49607	9.86755e-06	0.000415136	Down
TRINITY_DN21929_c1_g1_i3	-2.50127	0.0067274	0.0499892	Down
TRINITY_DN18879_c0_g1_i1	-2.50351	0.00049466	0.00812446	Down
TRINITY_DN23113_c0_g3_i10	-2.50488	2.21268e-05	0.000792315	Down
TRINITY_DN19109_c0_g1_i1	-2.51119	0.000440849	0.00747472	Down
TRINITY_DN21349_c0_g1_i6	-2.51264	1.02774e-12	3.33421e-10	Down
TRINITY_DN22915_c1_g2_i23	-2.5142	0.000415062	0.0071767	Down
TRINITY_DN23894_c3_g13_i1	-2.51552	4.46135e-25	7.38918e-22	Down
TRINITY_DN23839_c2_g1_i3	-2.52038	3.52386e-06	0.000180901	Down
TRINITY_DN18902_c0_g1_i1	-2.54499	7.39592e-05	0.00197407	Down
TRINITY_DN23894_c3_g11_i1	-2.54558	1.23721e-09	2.13922e-07	Down
TRINITY_DN18423_c0_g7_i1	-2.55336	0.000378943	0.00672123	Down
TRINITY_DN12600_c0_g1_i1	-2.55355	0.000521872	0.00841506	Down
TRINITY_DN20612_c1_g1_i15	-2.55981	0.000526187	0.00845688	Down
TRINITY_DN8180_c0_g2_i1	-2.56316	0.000313401	0.00585654	Down
TRINITY_DN23894_c3_g42_i1	-2.56316	1.1353e-05	0.00046605	Down
TRINITY_DN25222_c0_g1_i1	-2.56316	0.000115404	0.00278714	Down
TRINITY_DN23352_c4_g2_i1	-2.56316	6.80875e-09	9.48073e-07	Down
TRINITY_DN24012_c5_g2_i10	-2.56403	3.94176e-09	5.87882e-07	Down
TRINITY_DN22915_c1_g2_i24	-2.56658	0.000336107	0.00616373	Down
TRINITY_DN23680_c0_g1_i6	-2.56849	0.000478525	0.00792445	Down
TRINITY_DN20454_c1_g2_i8	-2.57915	0.000477324	0.00791825	Down
TRINITY_DN22138_c3_g5_i1	-2.58462	8.35822e-06	0.000364806	Down
TRINITY_DN18695_c0_g4_i8	-2.58758	0.000324354	0.00601124	Down
TRINITY_DN21479_c5_g1_i1	-2.58758	6.22655e-11	1.46261e-08	Down
TRINITY_DN21365_c1_g1_i1	-2.58758	0.000432873	0.0073593	Down
TRINITY_DN8788_c0_g1_i3	-2.58758	3.65625e-05	0.00116145	Down
TRINITY_DN23894_c3_g10_i1	-2.58758	0.000105905	0.00261389	Down
TRINITY_DN23120_c0_g1_i2	-2.58758	5.70795e-20	5.98745e-17	Down
TRINITY_DN21082_c8_g2_i1	-2.5912	0.000198042	0.00420525	Down
TRINITY_DN30720_c0_g1_i1	-2.59284	7.45342e-07	5.08789e-05	Down
TRINITY_DN22987_c1_g1_i5	-2.59548	0.000422185	0.00723625	Down
TRINITY_DN24044_c1_g1_i6	-2.59763	0.000306453	0.00574729	Down
TRINITY_DN13766_c0_g1_i1	-2.60774	0.000409356	0.00711321	Down
TRINITY_DN23611_c1_g1_i16	-2.62068	6.12484e-12	1.72092e-09	Down
TRINITY_DN23678_c0_g1_i8	-2.62587	0.000277499	0.00531181	Down
TRINITY_DN24096_c3_g1_i1	-2.6259	0.000297271	0.00561461	Down
TRINITY_DN17104_c0_g1_i3	-2.62612	3.4746e-05	0.0011112	Down
TRINITY_DN19841_c1_g2_i1	-2.62686	8.03959e-05	0.0021136	Down
TRINITY_DN23662_c3_g5_i6	-2.63295	0.000390945	0.00687683	Down
TRINITY_DN24143_c1_g4_i1	-2.643	2.60344e-05	0.000899314	Down
TRINITY_DN20803_c0_g4_i3	-2.64692	0.000379124	0.00672123	Down
TRINITY_DN21438_c0_g1_i1	-2.65398	2.45149e-21	2.85725e-18	Down
TRINITY_DN22027_c2_g1_i2	-2.65429	8.80443e-09	1.15444e-06	Down
TRINITY_DN23034_c0_g1_i1	-2.65479	0.000377436	0.00670668	Down
TRINITY_DN23194_c1_g5_i1	-2.65479	3.89456e-06	0.000197356	Down
TRINITY_DN23742_c1_g1_i1	-2.65905	8.13915e-09	1.08851e-06	Down
TRINITY_DN20894_c1_g1_i4	-2.66169	0.000326474	0.00602923	Down
TRINITY_DN24069_c3_g3_i15	-2.68109	4.27127e-07	3.22333e-05	Down
TRINITY_DN22753_c2_g1_i4	-2.68307	7.89734e-07	5.27646e-05	Down
TRINITY_DN22634_c9_g1_i3	-2.68721	2.09553e-09	3.4168e-07	Down
TRINITY_DN19760_c1_g1_i8	-2.69119	0.000332274	0.00610767	Down
TRINITY_DN24212_c3_g1_i2	-2.69167	5.21761e-07	3.84527e-05	Down
TRINITY_DN22352_c1_g2_i7	-2.69326	2.10011e-07	1.79101e-05	Down
TRINITY_DN19840_c0_g1_i3	-2.69889	0.000318055	0.00591191	Down
TRINITY_DN23180_c4_g1_i7	-2.71213	1.11027e-07	1.03806e-05	Down
TRINITY_DN6539_c0_g2_i1	-2.71834	9.20612e-05	0.00235152	Down
TRINITY_DN22336_c2_g2_i20	-2.72087	0.000286451	0.00545002	Down
TRINITY_DN24312_c5_g5_i3	-2.7301	7.03652e-08	6.83433e-06	Down
TRINITY_DN22435_c1_g7_i25	-2.73212	0.000262855	0.0051084	Down
TRINITY_DN20872_c0_g1_i3	-2.73887	0.000278632	0.00532488	Down
TRINITY_DN24085_c9_g5_i9	-2.74022	2.63266e-05	0.000907882	Down
TRINITY_DN2420_c0_g1_i1	-2.74507	0.000129357	0.00304697	Down
TRINITY_DN23558_c2_g2_i1	-2.74642	2.19108e-07	1.84361e-05	Down
TRINITY_DN23673_c4_g5_i3	-2.76618	2.53299e-09	3.96571e-07	Down
TRINITY_DN17601_c0_g1_i1	-2.76618	0.000188888	0.00405741	Down
TRINITY_DN24449_c8_g2_i1	-2.76618	5.37627e-10	1.07324e-07	Down
TRINITY_DN22410_c2_g12_i2	-2.78471	0.000185309	0.00399965	Down
TRINITY_DN21005_c0_g1_i1	-2.78846	0.000258813	0.00505038	Down
TRINITY_DN22881_c0_g2_i24	-2.79078	0.000250188	0.00493925	Down
TRINITY_DN22455_c0_g1_i6	-2.79739	5.7144e-06	0.000268799	Down
TRINITY_DN19350_c0_g1_i8	-2.79763	1.39798e-05	0.000550602	Down
TRINITY_DN23894_c3_g17_i1	-2.79947	5.09038e-05	0.00149152	Down
TRINITY_DN19085_c0_g2_i2	-2.80303	6.61881e-06	0.000303184	Down
TRINITY_DN23591_c7_g3_i9	-2.81547	8.85492e-05	0.00228594	Down
TRINITY_DN20119_c0_g2_i2	-2.81913	0.000147944	0.00338183	Down
TRINITY_DN24558_c3_g1_i4	-2.83406	1.46391e-05	0.000569442	Down
TRINITY_DN24562_c2_g1_i2	-2.85404	1.11522e-08	1.40944e-06	Down
TRINITY_DN24496_c2_g10_i1	-2.85511	4.97427e-05	0.00146431	Down
TRINITY_DN20889_c1_g1_i2	-2.86175	3.17528e-05	0.00103665	Down
TRINITY_DN24043_c2_g1_i8	-2.86321	5.40449e-05	0.00156029	Down
TRINITY_DN21653_c0_g1_i6	-2.86503	3.65755e-05	0.00116145	Down
TRINITY_DN23350_c4_g3_i4	-2.87041	0.000211569	0.00440043	Down
TRINITY_DN22612_c0_g1_i1	-2.8718	0.000132395	0.00310226	Down
TRINITY_DN22434_c3_g1_i18	-2.877	0.000173042	0.00381334	Down
TRINITY_DN21447_c1_g1_i1	-2.8926	1.01858e-07	9.56826e-06	Down
TRINITY_DN21479_c5_g1_i2	-2.89547	4.91465e-11	1.21717e-08	Down
TRINITY_DN23388_c1_g1_i4	-2.89921	1.70082e-11	4.61406e-09	Down
TRINITY_DN23842_c3_g11_i2	-2.90094	6.98544e-07	4.87417e-05	Down
TRINITY_DN19085_c0_g2_i3	-2.94407	5.20066e-06	0.000247949	Down
TRINITY_DN24264_c3_g1_i6	-2.96582	7.57752e-08	7.24794e-06	Down
TRINITY_DN23591_c7_g3_i5	-2.96761	1.34304e-07	1.21449e-05	Down
TRINITY_DN24165_c4_g3_i9	-2.96761	1.43829e-08	1.76804e-06	Down
TRINITY_DN23093_c9_g1_i3	-2.96761	2.45361e-13	9.41618e-11	Down
TRINITY_DN21619_c0_g1_i11	-2.96761	0.000103154	0.00257074	Down
TRINITY_DN23105_c2_g1_i1	-2.96761	1.36764e-24	2.04944e-21	Down
TRINITY_DN24306_c2_g1_i7	-2.97156	1.8603e-10	4.09383e-08	Down
TRINITY_DN21027_c1_g1_i12	-2.9823	9.00358e-05	0.00231482	Down
TRINITY_DN24069_c3_g3_i8	-2.98508	1.87898e-06	0.000108098	Down
TRINITY_DN14551_c0_g1_i1	-2.99776	3.77648e-05	0.00119439	Down
TRINITY_DN21728_c0_g1_i3	-2.99811	4.21811e-05	0.00130064	Down
TRINITY_DN20518_c0_g1_i4	-2.99933	7.83182e-05	0.00206935	Down
TRINITY_DN25491_c0_g1_i1	-3.00732	2.82215e-05	0.000955977	Down
TRINITY_DN22324_c2_g5_i4	-3.02486	7.641e-08	7.2865e-06	Down
TRINITY_DN1569_c0_g1_i1	-3.03051	9.37497e-07	6.08291e-05	Down
TRINITY_DN24600_c9_g2_i3	-3.03589	1.68089e-09	2.82866e-07	Down
TRINITY_DN22768_c8_g22_i1	-3.04567	2.21537e-07	1.85908e-05	Down
TRINITY_DN22046_c0_g1_i4	-3.05551	6.89192e-05	0.00187242	Down
TRINITY_DN4366_c0_g2_i1	-3.05872	6.56588e-05	0.00180225	Down
TRINITY_DN23739_c2_g7_i8	-3.06112	7.45317e-05	0.00198598	Down
TRINITY_DN19732_c0_g1_i2	-3.07433	2.15435e-08	2.51093e-06	Down
TRINITY_DN23387_c14_g5_i3	-3.08099	4.62853e-06	0.000226877	Down
TRINITY_DN23894_c3_g46_i1	-3.08201	1.30211e-07	1.18792e-05	Down
TRINITY_DN23484_c2_g2_i3	-3.08674	2.95336e-14	1.40817e-11	Down
TRINITY_DN20728_c1_g1_i1	-3.0902	1.93325e-10	4.22483e-08	Down
TRINITY_DN21518_c1_g1_i15	-3.11825	1.16966e-06	7.30778e-05	Down
TRINITY_DN21243_c1_g18_i12	-3.11841	8.43296e-05	0.00219678	Down
TRINITY_DN19805_c0_g1_i4	-3.11843	4.79406e-05	0.00142879	Down
TRINITY_DN23022_c0_g1_i7	-3.11939	2.69038e-06	0.000144972	Down
TRINITY_DN23057_c4_g2_i8	-3.12446	5.20531e-05	0.00151252	Down
TRINITY_DN25629_c0_g1_i1	-3.13012	4.62125e-05	0.00139564	Down
TRINITY_DN18802_c0_g1_i1	-3.13264	4.53423e-06	0.000223298	Down
TRINITY_DN18220_c0_g3_i1	-3.14007	1.32145e-06	8.10616e-05	Down
TRINITY_DN14421_c1_g2_i1	-3.15004	1.90915e-06	0.000109234	Down
TRINITY_DN20992_c1_g1_i2	-3.15004	4.86774e-06	0.000234943	Down
TRINITY_DN14405_c0_g2_i1	-3.15004	6.34813e-09	8.91828e-07	Down
TRINITY_DN20760_c0_g1_i8	-3.16131	4.21987e-05	0.00130064	Down
TRINITY_DN23462_c3_g3_i2	-3.16131	7.73958e-13	2.70619e-10	Down
TRINITY_DN24239_c5_g2_i1	-3.16131	9.83695e-06	0.000414403	Down
TRINITY_DN18661_c0_g1_i4	-3.16131	3.05078e-05	0.00100846	Down
TRINITY_DN21030_c0_g1_i3	-3.17637	8.24938e-09	1.09536e-06	Down
TRINITY_DN23120_c0_g1_i3	-3.18936	1.42662e-17	1.15114e-14	Down
TRINITY_DN21150_c1_g2_i10	-3.18936	2.25619e-15	1.24561e-12	Down
TRINITY_DN24143_c0_g5_i1	-3.19635	7.51997e-08	7.21481e-06	Down
TRINITY_DN20538_c1_g1_i2	-3.20389	9.19854e-12	2.5392e-09	Down
TRINITY_DN20631_c0_g1_i1	-3.20618	4.9538e-09	7.26803e-07	Down
TRINITY_DN23894_c3_g47_i1	-3.21895	6.65342e-30	1.95354e-26	Down
TRINITY_DN21518_c1_g5_i1	-3.23639	6.00361e-08	5.9977e-06	Down
TRINITY_DN23419_c5_g2_i18	-3.24198	6.36921e-06	0.00029303	Down
TRINITY_DN21522_c0_g1_i4	-3.24258	2.21241e-05	0.000792315	Down
TRINITY_DN20737_c0_g1_i1	-3.24333	1.85439e-05	0.000689786	Down
TRINITY_DN21316_c0_g1_i3	-3.25052	2.87499e-05	0.000967626	Down
TRINITY_DN91_c0_g1_i1	-3.25575	9.73209e-07	6.28869e-05	Down
TRINITY_DN21653_c0_g1_i1	-3.25889	3.09143e-12	9.17776e-10	Down
TRINITY_DN23726_c1_g3_i9	-3.26201	3.06587e-05	0.00101238	Down
TRINITY_DN22230_c1_g1_i2	-3.27797	1.0097e-13	4.2938e-11	Down
TRINITY_DN21305_c0_g1_i5	-3.28234	2.76512e-06	0.000147734	Down
TRINITY_DN22222_c1_g1_i24	-3.2921	2.50975e-06	0.000137355	Down
TRINITY_DN24069_c3_g3_i13	-3.29648	3.1155e-08	3.45217e-06	Down
TRINITY_DN23894_c3_g4_i1	-3.2976	2.6675e-08	3.04143e-06	Down
TRINITY_DN23307_c4_g2_i4	-3.325	1.03987e-08	1.33023e-06	Down
TRINITY_DN22503_c1_g1_i17	-3.32501	1.44697e-05	0.000564945	Down
TRINITY_DN23894_c3_g26_i2	-3.33844	1.9446e-27	3.39971e-24	Down
TRINITY_DN23894_c3_g2_i1	-3.339	9.83957e-14	4.24166e-11	Down
TRINITY_DN21170_c2_g1_i3	-3.37643	8.16324e-09	1.08851e-06	Down
TRINITY_DN11170_c0_g2_i1	-3.37763	1.34027e-06	8.20561e-05	Down
TRINITY_DN20480_c1_g1_i2	-3.3918	7.78262e-42	8.1637e-38	Down
TRINITY_DN23709_c2_g1_i9	-3.39269	2.37768e-05	0.000839767	Down
TRINITY_DN24589_c11_g4_i1	-3.40749	2.54885e-06	0.000138771	Down
TRINITY_DN20334_c3_g1_i1	-3.44184	8.39563e-13	2.87176e-10	Down
TRINITY_DN23894_c3_g1_i1	-3.44739	9.41002e-19	9.25387e-16	Down
TRINITY_DN22614_c2_g1_i31	-3.45472	1.04186e-05	0.000434256	Down
TRINITY_DN20607_c0_g2_i1	-3.47819	1.5785e-07	1.39927e-05	Down
TRINITY_DN22758_c4_g1_i5	-3.51517	1.74248e-06	0.000101545	Down
TRINITY_DN24332_c3_g1_i1	-3.51668	6.23655e-06	0.00028904	Down
TRINITY_DN23899_c0_g4_i1	-3.52045	6.21925e-07	4.44803e-05	Down
TRINITY_DN24342_c8_g19_i2	-3.53439	3.02794e-07	2.44324e-05	Down
TRINITY_DN24161_c1_g1_i4	-3.54095	4.07771e-10	8.65124e-08	Down
TRINITY_DN18423_c0_g6_i2	-3.55453	5.7772e-06	0.000271347	Down
TRINITY_DN18182_c0_g1_i8	-3.57322	7.77652e-07	5.23134e-05	Down
TRINITY_DN23314_c4_g1_i8	-3.59214	9.36826e-10	1.68463e-07	Down
TRINITY_DN20480_c1_g1_i1	-3.61331	9.08608e-51	2.8593e-46	Down
TRINITY_DN24225_c3_g1_i2	-3.61654	7.58185e-25	1.19297e-21	Down
TRINITY_DN18808_c0_g2_i1	-3.62582	6.07087e-06	0.000283028	Down
TRINITY_DN16727_c0_g2_i1	-3.63882	1.69209e-07	1.48738e-05	Down
TRINITY_DN33200_c0_g1_i1	-3.64982	4.59264e-06	0.000225821	Down
TRINITY_DN3408_c0_g1_i1	-3.65569	6.33405e-07	4.49946e-05	Down
TRINITY_DN21170_c2_g1_i4	-3.66001	1.41878e-09	2.4265e-07	Down
TRINITY_DN21653_c0_g1_i3	-3.66233	1.81195e-08	2.16807e-06	Down
TRINITY_DN23894_c3_g5_i1	-3.67356	3.42549e-16	2.29355e-13	Down
TRINITY_DN23258_c0_g6_i8	-3.72671	1.28558e-06	7.95985e-05	Down
TRINITY_DN24590_c10_g4_i1	-3.73992	3.03388e-18	2.80804e-15	Down
TRINITY_DN21509_c1_g1_i8	-3.74233	1.29371e-06	7.95985e-05	Down
TRINITY_DN21243_c1_g18_i1	-3.78277	2.51848e-06	0.000137355	Down
TRINITY_DN752_c0_g2_i1	-3.79986	5.44572e-07	3.98538e-05	Down
TRINITY_DN20606_c1_g2_i1	-3.80189	1.19436e-06	7.44264e-05	Down
TRINITY_DN23591_c7_g3_i14	-3.81613	3.57655e-11	9.15044e-09	Down
TRINITY_DN22667_c0_g1_i8	-3.8193	2.29086e-07	1.91732e-05	Down
TRINITY_DN23894_c3_g37_i1	-3.84191	6.10893e-11	1.45638e-08	Down
TRINITY_DN3295_c0_g2_i1	-3.87621	5.38854e-10	1.07324e-07	Down
TRINITY_DN21519_c2_g5_i11	-3.88509	9.07936e-07	5.94009e-05	Down
TRINITY_DN20757_c1_g1_i2	-3.88541	5.56405e-11	1.3366e-08	Down
TRINITY_DN23629_c7_g4_i1	-3.89014	5.61103e-07	4.08735e-05	Down
TRINITY_DN20479_c1_g2_i6	-3.89483	8.47325e-07	5.60178e-05	Down
TRINITY_DN21736_c2_g1_i2	-3.8976	6.42884e-07	4.55651e-05	Down
TRINITY_DN21575_c0_g4_i16	-3.9278	5.14775e-07	3.82063e-05	Down
TRINITY_DN21121_c1_g2_i11	-3.96647	2.80405e-07	2.30393e-05	Down
TRINITY_DN23709_c2_g1_i5	-3.96675	4.02327e-13	1.43873e-10	Down
TRINITY_DN23016_c0_g10_i11	-4.01486	2.03501e-07	1.74021e-05	Down
TRINITY_DN23284_c0_g4_i3	-4.04085	7.32199e-09	9.98165e-07	Down
TRINITY_DN20604_c2_g1_i1	-4.06133	8.09744e-09	1.08851e-06	Down
TRINITY_DN21928_c0_g1_i6	-4.11681	1.70365e-07	1.49337e-05	Down
TRINITY_DN21268_c0_g1_i3	-4.13028	4.7191e-07	3.53584e-05	Down
TRINITY_DN20889_c1_g1_i1	-4.16606	1.7366e-14	8.5389e-12	Down
TRINITY_DN21736_c1_g1_i2	-4.22	0.000266674	0.00344509	Down
TRINITY_DN32299_c0_g1_i1	-4.26336	0.000134799	0.00211483	Down
TRINITY_DN22434_c3_g1_i22	-4.26885	0.00498656	0.027689	Down
TRINITY_DN23284_c0_g3_i3	-4.28586	2.61306e-13	1.20027e-10	Down
TRINITY_DN21005_c0_g1_i6	-4.35202	0.00137868	0.0111974	Down
TRINITY_DN21343_c0_g3_i2	-4.35346	7.59456e-05	0.00136801	Down
TRINITY_DN19777_c0_g1_i2	-4.36396	4.65492e-11	1.16627e-08	Down
TRINITY_DN23489_c0_g2_i7	-4.37467	2.23163e-11	5.95197e-09	Down
TRINITY_DN20669_c0_g1_i4	-4.40266	0.000274767	0.00353309	Down
TRINITY_DN22803_c1_g1_i2	-4.40479	0.00698767	0.0347618	Down
TRINITY_DN19732_c0_g1_i1	-4.48865	0.00534386	0.0288778	Down
TRINITY_DN23419_c5_g2_i22	-4.49308	1.94028e-47	1.60423e-43	Down
TRINITY_DN23093_c9_g1_i2	-4.49721	0.000216177	0.0029543	Down
TRINITY_DN19536_c1_g1_i1	-4.51722	3.23743e-05	0.000758275	Down
TRINITY_DN21246_c2_g1_i1	-4.53646	0.0027673	0.0183716	Down
TRINITY_DN24549_c4_g3_i2	-4.60697	1.20373e-05	0.000379864	Down
TRINITY_DN21438_c0_g1_i2	-4.6447	0.000254029	0.00333437	Down
TRINITY_DN23363_c5_g1_i3	-4.7553	3.01765e-07	2.01209e-05	Down
TRINITY_DN21653_c0_g1_i7	-4.75966	2.0919e-07	1.54427e-05	Down
TRINITY_DN23542_c0_g1_i8	-4.78474	0.00116801	0.00998667	Down
TRINITY_DN20307_c0_g2_i1	-4.87076	1.9915e-05	0.000539859	Down
TRINITY_DN22605_c0_g4_i19	-5.02737	2.48624e-15	1.71302e-12	Down
TRINITY_DN21509_c1_g1_i1	-5.05179	2.20516e-06	0.000101856	Down
TRINITY_DN23506_c4_g1_i6	-5.06551	0.000816833	0.00778061	Down
TRINITY_DN21822_c0_g1_i1	-5.07139	0.000559274	0.0057801	Down
TRINITY_DN23011_c3_g1_i9	-5.08205	0.000184467	0.00263416	Down
TRINITY_DN20992_c1_g1_i3	-5.12068	0.145753	0.285166	Down
TRINITY_DN22549_c0_g10_i8	-5.13467	0.000148053	0.00225468	Down
TRINITY_DN20802_c1_g1_i2	-5.1631	4.55684e-05	0.000974894	Down
TRINITY_DN22605_c0_g4_i7	-5.31236	5.64236e-05	0.00111873	Down
TRINITY_DN23494_c1_g1_i9	-5.43504	3.04003e-21	6.28374e-18	Down
TRINITY_DN15130_c0_g1_i1	-5.45788	3.83597e-08	4.06613e-06	Down
TRINITY_DN23650_c5_g1_i16	-5.52995	1.11381e-13	5.66836e-11	Down
TRINITY_DN21030_c0_g1_i1	-5.62881	0.000109699	0.00179282	Down
TRINITY_DN22915_c1_g2_i31	-5.71919	4.5669e-12	1.51036e-09	Down
TRINITY_DN23708_c1_g1_i4	-5.85186	8.65624e-36	3.57849e-32	Down
TRINITY_DN22996_c0_g1_i4	-5.89649	1.8672e-07	1.40345e-05	Down
TRINITY_DN24590_c10_g4_i2	-5.94686	4.95034e-18	5.84705e-15	Down
TRINITY_DN23529_c1_g1_i17	-6.04968	3.88408e-35	1.07045e-31	Down
TRINITY_DN23601_c4_g1	-6.38752	2.1144e-10	4.06556e-08	Down
TRINITY_DN21816_c0_g1_i7	-6.71375	5.39325e-10	9.69378e-08	Down
TRINITY_DN22502_c0_g1_i12	-7.27372	0.000519158	0.0055126	Down
TRINITY_DN24453_c5_g1_i2	-7.30365	0.0123684	0.0516808	Down
TRINITY_DN23292_c1_g1_i9	-7.33029	0.00010972	0.00179282	Down
TRINITY_DN29525_c0_g1_i1	-7.95308	0.00178169	0.0135395	Down
TRINITY_DN23233_c1_g1_i6	-8.45241	0.000164481	0.00243715	Down

## Sheet: MF vs YF
geneID	log2 Ratio(MF/YF)	pvalue	padj	Up-Down-Regulation(MF/YF)
TRINITY_DN23159_c2_g1_i3	9.64507	0.00377776	0.0309752	up
TRINITY_DN22915_c1_g2_i13	8.39772	7.02e-10	6.66e-08	up
TRINITY_DN22150_c0_g1_i2	7.21732	0.0671254	0.225303	up
TRINITY_DN24401_c4_g12_i8	7.13895	0.0177525	0.0912236	up
TRINITY_DN21166_c0_g1_i3	6.96488	2.57e-10	2.6e-08	up
TRINITY_DN22556_c1_g1_i4	6.38704	2.21e-06	7.85e-05	up
TRINITY_DN20674_c0_g1_i2	6.27406	0.00693376	0.0474856	up
TRINITY_DN23526_c0_g1_i7	6.22341	5.48e-07	2.38e-05	up
TRINITY_DN23817_c0_g1_i8	6.22087	0.0162625	0.0862856	up
TRINITY_DN24291_c3_g1_i2	6.06571	0.0100287	0.0617694	up
TRINITY_DN23491_c3_g1_i4	6.03766	0.00307103	0.026494	up
TRINITY_DN24291_c3_g1_i30	5.9682	1.34e-06	5.18e-05	up
TRINITY_DN22232_c0_g1_i5	5.73032	0.00905171	0.0574358	up
TRINITY_DN22534_c2_g1_i3	5.71812	0.0301112	0.131565	up
TRINITY_DN23117_c1_g6_i1	5.69577	0.0374623	0.152061	up
TRINITY_DN23817_c0_g1_i2	5.68595	0.0654895	0.222158	up
TRINITY_DN21328_c0_g2_i18	5.47637	0.000568541	0.00771251	up
TRINITY_DN21085_c1_g1_i6	5.46822	0.0808605	0.255419	up
TRINITY_DN22977_c5_g1_i4	5.44522	9.16e-05	0.00183464	up
TRINITY_DN22407_c1_g1_i23	5.43274	0.00693265	0.0474856	up
TRINITY_DN22407_c2_g1_i1	5.39342	0.00258799	0.0233369	up
TRINITY_DN24528_c6_g1_i8	5.37527	0.0128913	0.0734416	up
TRINITY_DN23016_c0_g10_i17	5.25632	0.000916216	0.0112508	up
TRINITY_DN23260_c2_g6_i9	5.23293	0.00418179	0.0333043	up
TRINITY_DN22886_c1_g1_i3	5.21313	0.00628142	0.0442931	up
TRINITY_DN23194_c1_g1_i11	5.15658	3.84e-05	0.000887471	up
TRINITY_DN19243_c0_g1_i3	5.13372	0.000322752	0.00496783	up
TRINITY_DN22847_c2_g1_i4	5.0439	5.73e-06	0.000181043	up
TRINITY_DN22886_c1_g1_i4	5.02653	0.000217591	0.00367682	up
TRINITY_DN19177_c0_g1_i5	4.95398	0.00850248	0.0551668	up
TRINITY_DN22120_c4_g1_i2	4.90935	0.0716849	0.235805	up
TRINITY_DN18913_c1_g2_i4	4.78627	2.2e-11	2.85e-09	up
TRINITY_DN23626_c1_g1_i10	4.77399	0.0372471	0.151741	up
TRINITY_DN20193_c0_g2_i12	4.773	0.412613	NA	up
TRINITY_DN24043_c2_g1_i11	4.73465	0.0116584	0.0681874	up
TRINITY_DN21533_c1_g2_i4	4.6763	0.0173682	0.0899012	up
TRINITY_DN23179_c2_g1_i1	4.66132	0.01134	0.0667484	up
TRINITY_DN23419_c5_g1_i10	4.64405	0.0479463	0.180653	up
TRINITY_DN21261_c0_g1_i11	4.59941	3.63e-08	2.21e-06	up
TRINITY_DN23602_c2_g1_i3	4.59907	0.0116209	0.0681214	up
TRINITY_DN22435_c1_g7_i55	4.58983	0.00210852	0.0202841	up
TRINITY_DN22501_c1_g1_i8	4.57571	3.93e-08	2.37e-06	up
TRINITY_DN21856_c3_g3_i3	4.54663	1.66711e-07	9.88519e-06	up
TRINITY_DN24553_c3_g8_i1	4.51883	1.03557e-16	5.13024e-14	up
TRINITY_DN3356_c0_g3_i2	4.51352	3.64773e-08	2.73937e-06	up
TRINITY_DN19177_c0_g1_i3	4.50517	1.71185e-07	1.01301e-05	up
TRINITY_DN18075_c1_g1_i4	4.40494	5.28843e-07	2.53844e-05	up
TRINITY_DN21784_c0_g1_i12	4.36392	1.63985e-07	9.76124e-06	up
TRINITY_DN21252_c0_g1_i19	4.33736	5.51986e-07	2.63265e-05	up
TRINITY_DN22971_c0_g5_i2	4.33324	9.41306e-08	6.12081e-06	up
TRINITY_DN23871_c0_g1_i7	4.32667	2.80683e-09	2.90275e-07	up
TRINITY_DN22455_c0_g1_i18	4.32321	9.20359e-07	4.0269e-05	up
TRINITY_DN22005_c0_g1_i8	4.32027	9.4551e-07	4.11351e-05	up
TRINITY_DN21894_c0_g1_i9	4.27504	1.07136e-06	4.58311e-05	up
TRINITY_DN20856_c0_g1_i27	4.26642	7.97275e-07	3.59066e-05	up
TRINITY_DN13806_c0_g1_i1	4.25723	1.6074e-06	6.29734e-05	up
TRINITY_DN23283_c0_g4_i25	4.23426	1.95627e-06	7.38169e-05	up
TRINITY_DN22130_c1_g4_i16	4.21828	1.66867e-06	6.49599e-05	up
TRINITY_DN21371_c3_g3_i4	4.21278	2.64131e-07	1.43844e-05	up
TRINITY_DN22192_c0_g1_i2	4.18336	2.10079e-06	7.8403e-05	up
TRINITY_DN21845_c2_g3_i18	4.1352	2.62049e-06	9.34265e-05	up
TRINITY_DN20152_c0_g1_i1	4.09742	3.86281e-07	1.9355e-05	up
TRINITY_DN24480_c9_g1_i1	4.08191	3.30321e-10	4.67549e-08	up
TRINITY_DN22847_c2_g1_i20	4.06082	2.03555e-10	2.94914e-08	up
TRINITY_DN20770_c0_g1_i9	4.05891	5.65618e-06	0.000178367	up
TRINITY_DN21522_c0_g1_i5	4.04054	7.31045e-06	0.00022057	up
TRINITY_DN3356_c0_g1_i1	4.03203	6.01936e-08	4.23077e-06	up
TRINITY_DN21343_c0_g1_i5	4.026	7.42479e-06	0.000223143	up
TRINITY_DN22446_c7_g2_i3	4.01005	1.38891e-05	0.000372906	up
TRINITY_DN20732_c0_g3_i32	4.00549	7.29363e-06	0.000220279	up
TRINITY_DN21812_c2_g1_i2	3.98666	9.47923e-10	1.12851e-07	up
TRINITY_DN20683_c0_g1_i28	3.96988	2.20604e-06	8.15386e-05	up
TRINITY_DN22295_c1_g1_i5	3.95789	1.06272e-05	0.000301121	up
TRINITY_DN21959_c3_g9_i3	3.86333	1.59907e-05	0.000417034	up
TRINITY_DN3356_c0_g1_i4	3.86254	1.87396e-05	0.000475298	up
TRINITY_DN19601_c0_g1_i3	3.81417	9.82012e-06	0.000281892	up
TRINITY_DN22896_c2_g12_i23	3.79349	7.66481e-06	0.000229235	up
TRINITY_DN23783_c1_g5_i1	3.78865	3.12467e-07	1.635e-05	up
TRINITY_DN24574_c9_g6_i1	3.7819	2.69552e-05	0.000636868	up
TRINITY_DN22735_c0_g1_i4	3.75667	3.28998e-05	0.000746321	up
TRINITY_DN21285_c0_g1_i2	3.75452	8.21794e-07	3.69026e-05	up
TRINITY_DN23783_c1_g3_i2	3.75107	9.71579e-08	6.24343e-06	up
TRINITY_DN22459_c0_g8_i21	3.74968	3.76008e-05	0.000820831	up
TRINITY_DN20517_c0_g1_i5	3.72399	1.30884e-05	0.000355448	up
TRINITY_DN20935_c0_g1_i6	3.72311	5.32109e-05	0.00107313	up
TRINITY_DN22407_c1_g1_i17	3.71689	4.96401e-05	0.00102055	up
TRINITY_DN21012_c0_g1_i3	3.70517	4.30171e-05	0.000915007	up
TRINITY_DN20377_c0_g2_i5	3.70459	3.86426e-05	0.000839397	up
TRINITY_DN21075_c0_g1_i2	3.70418	1.0223e-12	2.43411e-10	up
TRINITY_DN22641_c2_g1_i17	3.69814	1.57032e-06	6.19159e-05	up
TRINITY_DN24055_c1_g1_i12	3.69272	6.89082e-05	0.00132035	up
TRINITY_DN15689_c0_g1_i1	3.68108	1.38893e-10	2.12244e-08	up
TRINITY_DN21139_c0_g1_i9	3.66917	2.65787e-05	0.000629425	up
TRINITY_DN4923_c0_g2_i1	3.6628	3.34267e-06	0.000115101	up
TRINITY_DN22847_c2_g1_i18	3.6557	1.14831e-06	4.84481e-05	up
TRINITY_DN20228_c0_g1_i9	3.65277	7.02552e-05	0.00134281	up
TRINITY_DN19058_c0_g1_i3	3.6418	5.52988e-05	0.00110941	up
TRINITY_DN22793_c1_g1_i1	3.61525	6.28582e-06	0.000196009	up
TRINITY_DN23562_c8_g1_i32	3.6075	7.69762e-06	0.000229993	up
TRINITY_DN23653_c6_g7_i1	3.58617	8.9866e-14	2.67984e-11	up
TRINITY_DN22120_c4_g1_i18	3.57988	1.29817e-07	7.95873e-06	up
TRINITY_DN22708_c0_g3_i5	3.5721	2.41186e-06	8.79337e-05	up
TRINITY_DN23515_c1_g3_i3	3.56654	9.67112e-05	0.0017446	up
TRINITY_DN23224_c1_g2_i9	3.54533	0.000116126	0.00200608	up
TRINITY_DN23019_c8_g21_i1	3.53631	0.00010958	0.00191671	up
TRINITY_DN22798_c1_g1_i9	3.52655	0.000106249	0.00187445	up
TRINITY_DN18566_c1_g1_i5	3.51946	0.000123694	0.00210884	up
TRINITY_DN21050_c0_g3_i14	3.51869	0.000114853	0.00198855	up
TRINITY_DN22723_c0_g1_i1	3.51161	2.88467e-05	0.000672919	up
TRINITY_DN20376_c1_g2_i10	3.50706	0.000126408	0.00214154	up
TRINITY_DN23072_c3_g3_i1	3.50321	1.26526e-05	0.000345752	up
TRINITY_DN17408_c0_g4_i2	3.49944	0.000138946	0.00230066	up
TRINITY_DN23871_c1_g14_i1	3.49388	2.7842e-06	9.85217e-05	up
TRINITY_DN23224_c1_g2_i11	3.48928	0.000130879	0.00220272	up
TRINITY_DN24566_c4_g1_i5	3.48293	0.000170449	0.00270281	up
TRINITY_DN20426_c0_g1_i3	3.47127	0.00017309	0.00273904	up
TRINITY_DN22850_c2_g1_i7	3.46863	2.7305e-21	2.09668e-18	up
TRINITY_DN20818_c0_g2_i3	3.46595	0.000174395	0.00275826	up
TRINITY_DN24126_c10_g1_i13	3.45665	0.000163085	0.00261166	up
TRINITY_DN20863_c1_g1_i3	3.43559	2.62197e-06	9.34265e-05	up
TRINITY_DN4923_c0_g1_i1	3.43019	1.7723e-10	2.64254e-08	up
TRINITY_DN24495_c11_g1_i2	3.42235	0.000192847	0.00298102	up
TRINITY_DN23242_c0_g1_i9	3.41886	1.32799e-05	0.00035997	up
TRINITY_DN22470_c2_g2_i7	3.39881	0.000207105	0.00315538	up
TRINITY_DN18022_c0_g1_i6	3.39322	7.41794e-05	0.00140643	up
TRINITY_DN21087_c6_g1_i5	3.3901	2.04351e-05	0.000509467	up
TRINITY_DN15689_c0_g1_i2	3.38585	1.95593e-05	0.00049002	up
TRINITY_DN22605_c0_g4_i3	3.38087	7.67949e-07	3.49445e-05	up
TRINITY_DN19116_c0_g3_i6	3.37411	0.000240899	0.0035385	up
TRINITY_DN17292_c0_g1_i3	3.35978	0.000277265	0.0039555	up
TRINITY_DN23286_c1_g1_i1	3.34633	0.000402554	0.00532491	up
TRINITY_DN23419_c5_g2_i20	3.34431	0.000403592	0.00533442	up
TRINITY_DN23117_c1_g6_i17	3.34431	1.285e-07	7.90955e-06	up
TRINITY_DN23969_c1_g1_i5	3.32815	7.35846e-15	2.659e-12	up
TRINITY_DN22110_c0_g1_i3	3.32072	0.00044953	0.00582341	up
TRINITY_DN24588_c4_g2_i3	3.27961	5.35876e-08	3.8189e-06	up
TRINITY_DN22425_c1_g1_i3	3.27954	0.000534007	0.00666479	up
TRINITY_DN3921_c0_g2_i1	3.276	2.56136e-07	1.40236e-05	up
TRINITY_DN22855_c2_g4_i6	3.25745	4.82278e-05	0.000998866	up
TRINITY_DN24556_c8_g1_i8	3.25345	0.000593294	0.00721133	up
TRINITY_DN21292_c1_g1_i9	3.25272	5.03572e-06	0.000162813	up
TRINITY_DN22191_c0_g9_i5	3.24933	0.000490279	0.00622269	up
TRINITY_DN22778_c1_g1_i7	3.24845	0.000610299	0.00734247	up
TRINITY_DN24556_c5_g1_i5	3.24798	0.000459473	0.0059148	up
TRINITY_DN23653_c6_g5_i1	3.24565	3.22793e-13	8.697e-11	up
TRINITY_DN21812_c2_g1_i5	3.24508	8.04641e-06	0.000239019	up
TRINITY_DN21836_c0_g2_i15	3.23768	5.47302e-05	0.00109944	up
TRINITY_DN20751_c0_g1_i11	3.23487	0.00053075	0.00663762	up
TRINITY_DN19123_c0_g1_i1	3.21127	0.000542896	0.0067374	up
TRINITY_DN23351_c1_g15_i5	3.20475	1.45714e-12	3.34e-10	up
TRINITY_DN21438_c0_g1_i3	3.20451	0.000561334	0.00691314	up
TRINITY_DN19048_c0_g3_i1	3.19367	4.37693e-05	0.000927155	up
TRINITY_DN22040_c1_g1_i8	3.18797	2.4343e-07	1.34963e-05	up
TRINITY_DN24097_c3_g1_i4	3.18077	0.000303999	0.00426308	up
TRINITY_DN22605_c0_g4_i14	3.18033	3.6129e-06	0.000122755	up
TRINITY_DN20998_c0_g1_i7	3.17941	0.000600768	0.0072648	up
TRINITY_DN23430_c1_g3_i8	3.17156	0.000252607	0.00368416	up
TRINITY_DN24462_c4_g11_i4	3.16552	3.76995e-05	0.000822401	up
TRINITY_DN24055_c1_g1_i7	3.16392	0.000569691	0.00696856	up
TRINITY_DN21642_c0_g1_i2	3.15456	0.000503277	0.00635433	up
TRINITY_DN20606_c1_g1_i10	3.15331	0.000729697	0.00843164	up
TRINITY_DN19335_c0_g2_i3	3.1508	0.000289393	0.00410185	up
TRINITY_DN21845_c2_g3_i9	3.14688	0.000727405	0.00841833	up
TRINITY_DN15652_c0_g1_i2	3.14682	0.000711368	0.00825762	up
TRINITY_DN21870_c0_g1_i1	3.14546	0.000916025	0.0100341	up
TRINITY_DN23676_c6_g1_i1	3.14498	5.93869e-09	5.62984e-07	up
TRINITY_DN21807_c0_g1_i2	3.1445	0.000128252	0.00216456	up
TRINITY_DN24588_c4_g2_i2	3.14439	7.65337e-11	1.23224e-08	up
TRINITY_DN21661_c1_g1_i2	3.13936	0.000947369	0.010293	up
TRINITY_DN23755_c7_g11_i2	3.13201	6.0363e-05	0.00118661	up
TRINITY_DN17005_c0_g1_i1	3.13168	0.000745925	0.00857018	up
TRINITY_DN22318_c1_g1_i8	3.12915	0.000982311	0.0105532	up
TRINITY_DN20644_c0_g1_i37	3.11867	0.0003041	0.00426308	up
TRINITY_DN20917_c2_g1_i3	3.11477	0.00104756	0.0111028	up
TRINITY_DN23653_c6_g4_i1	3.11186	8.86322e-08	5.81932e-06	up
TRINITY_DN20894_c1_g1_i10	3.10309	0.000363539	0.00492549	up
TRINITY_DN10340_c0_g2_i1	3.0961	0.000886016	0.00978217	up
TRINITY_DN8200_c0_g1_i1	3.0954	0.000287626	0.00407868	up
TRINITY_DN24443_c9_g1_i1	3.09533	5.12455e-17	2.62334e-14	up
TRINITY_DN22410_c1_g1_i30	3.09184	0.00113787	0.0117755	up
TRINITY_DN24253_c7_g4_i1	3.0918	0.000909578	0.00998487	up
TRINITY_DN18826_c0_g1_i4	3.08628	7.18825e-06	0.000218601	up
TRINITY_DN22275_c0_g15_i3	3.07962	0.00118975	0.0121778	up
TRINITY_DN23871_c0_g1_i2	3.07899	1.60832e-05	0.000418287	up
TRINITY_DN22673_c1_g1_i1	3.06921	3.71487e-07	1.88599e-05	up
TRINITY_DN23224_c1_g2_i5	3.06127	0.00112038	0.0116258	up
TRINITY_DN22191_c0_g11_i2	3.05562	0.00111482	0.0115931	up
TRINITY_DN21350_c0_g1_i4	3.05393	0.00107862	0.0113187	up
TRINITY_DN23043_c1_g1_i20	3.05334	0.00111955	0.0116212	up
TRINITY_DN21990_c1_g5_i3	3.04983	0.00118088	0.0121049	up
TRINITY_DN24126_c10_g1_i3	3.04844	0.000291797	0.0041244	up
TRINITY_DN22930_c2_g1_i16	3.04764	0.00134801	0.0134211	up
TRINITY_DN22762_c1_g1_i10	3.03589	0.00141915	0.0139528	up
TRINITY_DN24345_c0_g6_i2	3.03192	2.31057e-05	0.000561022	up
TRINITY_DN24414_c5_g1_i3	3.02786	5.1404e-06	0.000165154	up
TRINITY_DN4936_c0_g1_i1	3.02417	0.0011943	0.0122114	up
TRINITY_DN24291_c3_g1_i32	3.02092	0.00147956	0.0144131	up
TRINITY_DN21345_c0_g1_i7	3.01881	0.00127582	0.0128628	up
TRINITY_DN21060_c0_g1_i4	3.01653	0.00152589	0.0147943	up
TRINITY_DN17719_c0_g1_i4	3.01393	1.49843e-05	0.000397447	up
TRINITY_DN23653_c6_g7_i2	3.00962	1.43574e-06	5.80247e-05	up
TRINITY_DN13876_c0_g1_i2	3.00953	8.74866e-06	0.000255919	up
TRINITY_DN20644_c0_g1_i8	3.00547	0.00157152	0.015122	up
TRINITY_DN21564_c1_g3_i5	3.00547	0.00157152	0.015122	up
TRINITY_DN24588_c4_g2_i1	3.00477	2.28864e-09	2.45304e-07	up
TRINITY_DN22366_c0_g1_i14	3.00196	0.0015893	0.0152453	up
TRINITY_DN9771_c0_g1_i1	2.99562	0.00137866	0.0136349	up
TRINITY_DN17141_c0_g1_i1	2.99545	0.00139466	0.0137724	up
TRINITY_DN19822_c0_g1_i3	2.9947	0.00136386	0.013535	up
TRINITY_DN20951_c2_g1_i2	2.98061	0.000260881	0.00377257	up
TRINITY_DN22587_c1_g1_i10	2.97863	0.00135065	0.0134387	up
TRINITY_DN20717_c0_g1_i15	2.97757	4.53112e-12	9.34049e-10	up
TRINITY_DN22331_c3_g1_i10	2.97331	0.00177565	0.016527	up
TRINITY_DN21597_c0_g1_i1	2.97171	5.90834e-10	7.59308e-08	up
TRINITY_DN20699_c2_g4_i1	2.96813	0.00157669	0.0151527	up
TRINITY_DN5239_c0_g2_i4	2.96739	0.000151261	0.00246211	up
TRINITY_DN21830_c1_g2_i6	2.9669	0.00182395	0.0168388	up
TRINITY_DN21085_c1_g1_i3	2.96682	7.88627e-28	1.05316e-24	up
TRINITY_DN16732_c0_g1_i1	2.95461	0.00162144	0.0154762	up
TRINITY_DN21957_c0_g1_i22	2.95295	0.000911478	0.00999859	up
TRINITY_DN3138_c1_g8_i1	2.94947	0.00198081	0.0179471	up
TRINITY_DN10470_c0_g1_i1	2.94728	0.00063262	0.00755479	up
TRINITY_DN22778_c1_g1_i11	2.94566	0.000465693	0.00597984	up
TRINITY_DN23538_c2_g1_i3	2.94307	0.00198166	0.0179494	up
TRINITY_DN21770_c0_g1_i5	2.93933	0.000121197	0.00207386	up
TRINITY_DN21896_c0_g1_i8	2.93779	0.00178663	0.016599	up
TRINITY_DN21365_c1_g1_i12	2.93746	0.00204353	0.0184175	up
TRINITY_DN20599_c0_g1_i3	2.93614	2.91623e-05	0.000678062	up
TRINITY_DN21924_c0_g1_i6	2.93608	0.00205422	0.0184922	up
TRINITY_DN23695_c4_g2_i6	2.93328	4.31805e-05	0.000917212	up
TRINITY_DN23019_c8_g62_i1	2.93182	1.51264e-09	1.70186e-07	up
TRINITY_DN24148_c3_g22_i1	2.92793	6.739e-08	4.641e-06	up
TRINITY_DN24042_c2_g8_i1	2.92646	1.03595e-11	2.06618e-09	up
TRINITY_DN23019_c8_g54_i1	2.92644	0.000429313	0.0056159	up
TRINITY_DN20935_c0_g1_i9	2.92616	0.000212782	0.00322746	up
TRINITY_DN23653_c6_g7_i3	2.92128	1.2593e-15	5.37215e-13	up
TRINITY_DN23592_c2_g2_i5	2.9183	0.0003193	0.00442568	up
TRINITY_DN22501_c1_g1_i1	2.9183	0.00217495	0.0192935	up
TRINITY_DN23065_c2_g2_i6	2.91785	0.000599239	0.00724916	up
TRINITY_DN19844_c0_g1_i1	2.91151	8.19312e-05	0.00152609	up
TRINITY_DN21261_c0_g1_i16	2.90858	0.00227246	0.019971	up
TRINITY_DN21404_c0_g2_i6	2.90144	0.00199105	0.018008	up
TRINITY_DN20687_c0_g1_i2	2.89729	0.00220575	0.0195019	up
TRINITY_DN23065_c2_g1_i1	2.88775	1.9026e-16	9.13098e-14	up
TRINITY_DN23019_c8_g33_i1	2.88491	0.00213363	0.0190038	up
TRINITY_DN21794_c0_g2_i1	2.87948	0.00253606	0.0216495	up
TRINITY_DN23569_c7_g2_i8	2.87911	0.000782802	0.00890475	up
TRINITY_DN22132_c2_g1_i3	2.87631	0.000547339	0.00678961	up
TRINITY_DN20954_c1_g8_i2	2.87326	5.9256e-05	0.0011712	up
TRINITY_DN23036_c0_g1_i24	2.87297	0.00235477	0.0204787	up
TRINITY_DN23719_c3_g3_i7	2.86438	0.00172323	0.0161566	up
TRINITY_DN24462_c4_g11_i3	2.8577	2.32519e-08	1.84543e-06	up
TRINITY_DN17292_c0_g1_i4	2.85726	0.000328652	0.00452264	up
TRINITY_DN24104_c1_g1_i5	2.85522	1.13121e-07	7.11666e-06	up
TRINITY_DN22758_c7_g3_i4	2.8552	2.18052e-08	1.75787e-06	up
TRINITY_DN21825_c1_g1_i28	2.85502	0.00250538	0.0214592	up
TRINITY_DN21952_c0_g1_i8	2.8527	0.000369664	0.00498648	up
TRINITY_DN20946_c0_g2_i1	2.85225	0.00254709	0.0217069	up
TRINITY_DN23871_c1_g5_i1	2.84713	0.000814978	0.00917934	up
TRINITY_DN22274_c0_g1_i4	2.84077	0.00289401	0.0237991	up
TRINITY_DN23345_c0_g4_i4	2.83809	0.00262237	0.0221612	up
TRINITY_DN23210_c1_g2_i2	2.83482	1.79901e-06	6.88125e-05	up
TRINITY_DN12695_c0_g1_i2	2.83278	0.00267055	0.0223992	up
TRINITY_DN21021_c1_g2_i1	2.83212	0.00296733	0.0242269	up
TRINITY_DN23755_c8_g70_i3	2.83075	0.000649551	0.00771052	up
TRINITY_DN21556_c2_g1_i3	2.82758	6.37752e-09	5.99038e-07	up
TRINITY_DN22367_c0_g1_i4	2.82317	5.68593e-09	5.4237e-07	up
TRINITY_DN23710_c1_g5_i1	2.82229	0.00288401	0.023744	up
TRINITY_DN21268_c0_g1_i10	2.81214	0.00324035	0.0257909	up
TRINITY_DN19085_c0_g2_i4	2.80906	0.00103649	0.0110159	up
TRINITY_DN20794_c1_g1_i6	2.80626	0.00326042	0.0259306	up
TRINITY_DN21558_c0_g1_i19	2.80614	0.00327262	0.0259738	up
TRINITY_DN20894_c1_g1_i17	2.8043	0.000996889	0.0106729	up
TRINITY_DN20439_c0_g2_i34	2.80346	0.000498862	0.00631337	up
TRINITY_DN23783_c1_g5_i3	2.80093	2.92348e-05	0.000679234	up
TRINITY_DN24324_c8_g4_i2	2.80012	2.53784e-05	0.000603795	up
TRINITY_DN22124_c0_g1_i10	2.80001	5.15799e-09	4.96638e-07	up
TRINITY_DN22367_c0_g1_i2	2.79611	2.54095e-07	1.39367e-05	up
TRINITY_DN23283_c0_g4_i1	2.78614	0.0035134	0.0273491	up
TRINITY_DN18902_c0_g1_i3	2.78359	0.00319564	0.0255399	up
TRINITY_DN31037_c0_g1_i1	2.77931	1.48383e-06	5.94984e-05	up
TRINITY_DN22565_c0_g1_i1	2.77498	0.00365294	0.0280761	up
TRINITY_DN22593_c0_g1_i14	2.77192	0.00335796	0.02648	up
TRINITY_DN22818_c1_g2_i12	2.77023	0.000750045	0.00860576	up
TRINITY_DN23783_c1_g1_i1	2.76924	0.00163996	0.0156045	up
TRINITY_DN21004_c0_g1_i3	2.76781	0.0034067	0.0267808	up
TRINITY_DN22673_c1_g18_i1	2.76629	0.000641015	0.0076254	up
TRINITY_DN18965_c1_g2_i1	2.76433	4.40679e-08	3.20746e-06	up
TRINITY_DN21497_c0_g1_i7	2.7627	6.10546e-05	0.00119598	up
TRINITY_DN22671_c3_g1_i8	2.76195	0.00379533	0.0288406	up
TRINITY_DN22855_c2_g3_i9	2.76052	0.00351796	0.0273624	up
TRINITY_DN20644_c0_g1_i2	2.75979	0.00386862	0.0292599	up
TRINITY_DN11551_c0_g1_i2	2.75842	0.000102367	0.00182166	up
TRINITY_DN20922_c0_g1_i18	2.75836	0.00387743	0.0293049	up
TRINITY_DN23395_c2_g1_i1	2.75673	0.000175569	0.00277111	up
TRINITY_DN22930_c2_g1_i18	2.7542	0.000228363	0.00339999	up
TRINITY_DN21066_c1_g2_i1	2.75188	0.000126615	0.00214387	up
TRINITY_DN23270_c2_g1_i4	2.75179	2.06041e-07	1.17311e-05	up
TRINITY_DN20708_c1_g2_i23	2.75136	0.00394943	0.0297248	up
TRINITY_DN19644_c0_g1_i3	2.75069	0.000513531	0.00645909	up
TRINITY_DN23783_c1_g3_i1	2.74736	4.6585e-05	0.0009747	up
TRINITY_DN20599_c0_g1_i18	2.74663	5.13382e-05	0.00104705	up
TRINITY_DN17582_c0_g2_i2	2.74615	0.000953409	0.0103185	up
TRINITY_DN4165_c0_g5_i1	2.74311	0.00296975	0.0242309	up
TRINITY_DN22673_c1_g7_i1	2.74268	2.77869e-05	0.000653183	up
TRINITY_DN18972_c0_g1_i2	2.74235	0.000977823	0.0105158	up
TRINITY_DN22474_c2_g1_i11	2.73889	0.000168372	0.00267539	up
TRINITY_DN23844_c3_g1_i9	2.73838	0.00418614	0.0311703	up
TRINITY_DN7500_c0_g2_i1	2.73741	0.0037972	0.0288476	up
TRINITY_DN20770_c0_g1_i2	2.72996	0.00427496	0.0316551	up
TRINITY_DN18697_c0_g1_i2	2.72783	0.00429328	0.0317372	up
TRINITY_DN21633_c1_g1_i4	2.72467	0.00392877	0.0295983	up
TRINITY_DN23419_c5_g2_i19	2.72189	0.00437563	0.0321756	up
TRINITY_DN13166_c0_g1_i1	2.72077	0.00440304	0.0323017	up
TRINITY_DN20457_c0_g1_i16	2.72051	0.00145639	0.0142216	up
TRINITY_DN23248_c1_g1_i4	2.71701	0.000540658	0.00671776	up
TRINITY_DN20545_c0_g1_i4	2.71331	0.000345386	0.00472541	up
TRINITY_DN19143_c0_g1_i5	2.71125	0.00453057	0.0330224	up
TRINITY_DN24588_c6_g5_i2	2.70847	2.06482e-08	1.67338e-06	up
TRINITY_DN23465_c0_g3_i1	2.70697	0.000384194	0.00512843	up
TRINITY_DN19303_c0_g1_i2	2.70605	0.00433778	0.0320046	up
TRINITY_DN20268_c1_g1_i1	2.70506	9.77043e-06	0.000280991	up
TRINITY_DN23260_c2_g6_i10	2.69412	3.09008e-07	1.62256e-05	up
TRINITY_DN20894_c1_g1_i7	2.69266	0.00482466	0.0345349	up
TRINITY_DN21404_c0_g2_i5	2.69263	0.0025896	0.0219684	up
TRINITY_DN20644_c0_g1_i24	2.69049	0.00485836	0.0347114	up
TRINITY_DN24148_c3_g2_i1	2.68967	0.000369394	0.00498504	up
TRINITY_DN24229_c2_g21_i1	2.689	0.002465	0.0211902	up
TRINITY_DN21079_c0_g1_i2	2.6888	0.000137378	0.00228085	up
TRINITY_DN22126_c0_g2_i5	2.68779	9.08757e-07	3.9875e-05	up
TRINITY_DN22472_c0_g2_i2	2.68735	0.00464719	0.0335997	up
TRINITY_DN18182_c0_g1_i7	2.67868	0.00433098	0.0319658	up
TRINITY_DN23785_c1_g4_i10	2.67088	0.000226457	0.00338087	up
TRINITY_DN9432_c0_g1_i1	2.66911	0.00500889	0.03558	up
TRINITY_DN24567_c8_g1_i6	2.66773	3.53255e-06	0.000120406	up
TRINITY_DN24042_c2_g8_i8	2.66367	1.60703e-15	6.58131e-13	up
TRINITY_DN24589_c9_g3_i9	2.66123	0.00540429	0.0376315	up
TRINITY_DN19942_c0_g1_i1	2.65408	0.00313621	0.0251445	up
TRINITY_DN22974_c0_g1_i1	2.65358	0.000996926	0.0106729	up
TRINITY_DN23229_c0_g3_i6	2.6512	0.00499799	0.0355243	up
TRINITY_DN22500_c1_g1_i7	2.6465	0.00560864	0.0387557	up
TRINITY_DN21459_c0_g1_i7	2.64642	0.00562514	0.0388141	up
TRINITY_DN23065_c2_g1_i4	2.63608	5.39312e-18	3.12546e-15	up
TRINITY_DN21326_c0_g1_i1	2.63277	0.00109367	0.0114259	up
TRINITY_DN23067_c2_g1_i1	2.62997	0.00580608	0.039665	up
TRINITY_DN22847_c2_g1_i3	2.62821	6.48341e-05	0.00125639	up
TRINITY_DN11828_c0_g1_i1	2.62765	0.00180666	0.0167345	up
TRINITY_DN23848_c6_g2_i1	2.62477	7.73709e-07	3.51545e-05	up
TRINITY_DN22222_c1_g1_i4	2.62129	0.00381391	0.0289603	up
TRINITY_DN5239_c0_g2_i1	2.61945	0.00588618	0.0400341	up
TRINITY_DN20741_c0_g1_i5	2.61908	0.00289187	0.0237918	up
TRINITY_DN16965_c0_g1_i2	2.61682	0.00419211	0.031207	up
TRINITY_DN18826_c0_g1_i10	2.61548	0.00135827	0.0134952	up
TRINITY_DN11843_c0_g2_i1	2.61379	0.000196131	0.00302103	up
TRINITY_DN22896_c2_g12_i14	2.61344	0.00602244	0.0406548	up
TRINITY_DN20457_c0_g1_i17	2.61231	0.00614848	0.0412607	up
TRINITY_DN12450_c0_g4_i1	2.61198	0.00611296	0.0410815	up
TRINITY_DN8457_c0_g3_i1	2.60639	0.00334124	0.0263685	up
TRINITY_DN20954_c1_g8_i3	2.60504	2.06999e-09	2.2546e-07	up
TRINITY_DN32274_c0_g1_i1	2.6045	9.19623e-10	1.10337e-07	up
TRINITY_DN20562_c0_g1_i6	2.60391	0.0063254	0.0420803	up
TRINITY_DN6538_c0_g1_i3	2.60348	0.000931593	0.0101754	up
TRINITY_DN20599_c0_g1_i7	2.60162	0.000367359	0.0049663	up
TRINITY_DN19602_c0_g1_i1	2.59499	2.93588e-05	0.000680571	up
TRINITY_DN21597_c0_g1_i3	2.59373	3.73789e-10	5.14839e-08	up
TRINITY_DN22192_c0_g1_i1	2.58873	0.00678447	0.0443073	up
TRINITY_DN20810_c1_g2_i5	2.58674	8.83027e-10	1.07628e-07	up
TRINITY_DN23419_c5_g1_i6	2.58591	0.00148739	0.0144756	up
TRINITY_DN24080_c1_g10_i7	2.58529	0.00686815	0.0446939	up
TRINITY_DN23663_c4_g2_i5	2.58244	0.000102113	0.00181821	up
TRINITY_DN21087_c5_g1_i1	2.57666	3.98994e-15	1.51298e-12	up
TRINITY_DN22318_c1_g1_i15	2.5738	0.00229904	0.0201355	up
TRINITY_DN21462_c1_g3_i14	2.56961	0.00722444	0.0465001	up
TRINITY_DN20874_c0_g1_i8	2.56822	0.00332478	0.0263087	up
TRINITY_DN17003_c0_g1_i1	2.56724	0.00029077	0.00411567	up
TRINITY_DN24159_c1_g4_i3	2.56284	0.000579092	0.00705826	up
TRINITY_DN10819_c0_g2_i1	2.5611	0.00321703	0.0256452	up
TRINITY_DN24159_c1_g4_i12	2.55999	0.000252407	0.00368298	up
TRINITY_DN23224_c1_g2_i28	2.55844	0.00747199	0.0476937	up
TRINITY_DN24398_c8_g9_i1	2.55507	1.94058e-05	0.000486968	up
TRINITY_DN2498_c1_g1_i2	2.54851	0.00219526	0.0194315	up
TRINITY_DN22072_c0_g1_i1	2.54781	2.97361e-06	0.000104622	up
TRINITY_DN12247_c0_g3_i1	2.54764	0.00436653	0.0321522	up
TRINITY_DN22673_c1_g7_i3	2.5476	0.000425886	0.00558067	up
TRINITY_DN18826_c0_g1_i5	2.54739	0.00578426	0.0395687	up
TRINITY_DN22232_c0_g1_i15	2.54736	0.000213186	0.00323039	up
TRINITY_DN4165_c0_g3_i1	2.54493	0.00243546	0.0210009	up
TRINITY_DN20922_c0_g1_i36	2.5426	0.00429156	0.0317321	up
TRINITY_DN21298_c0_g2_i5	2.54024	0.00123645	0.0125545	up
TRINITY_DN21371_c3_g3_i1	2.53499	1.91787e-14	6.33413e-12	up
TRINITY_DN22901_c0_g2_i1	2.53468	0.00254756	0.0217069	up
TRINITY_DN8849_c0_g2_i1	2.53412	0.00534474	0.0373015	up
TRINITY_DN9788_c0_g1_i1	2.53159	0.00102807	0.0109348	up
TRINITY_DN23837_c2_g1_i3	2.52867	0.0029205	0.0239336	up
TRINITY_DN18093_c0_g1_i6	2.5275	0.00193178	0.0176015	up
TRINITY_DN23229_c0_g3_i3	2.52453	1.33973e-09	1.53544e-07	up
TRINITY_DN20935_c0_g1_i2	2.52237	0.00210757	0.0188604	up
TRINITY_DN7292_c0_g1_i1	2.51991	8.3072e-05	0.00154546	up
TRINITY_DN21642_c0_g1_i3	2.51838	0.00375675	0.0286509	up
TRINITY_DN23994_c2_g11_i1	2.5172	0.00260749	0.0220813	up
TRINITY_DN28005_c0_g1_i1	2.51267	0.00296371	0.0242231	up
TRINITY_DN19402_c0_g2_i3	2.50992	0.00391102	0.0294935	up
TRINITY_DN21404_c0_g2_i3	2.50858	0.00594052	0.0402966	up
TRINITY_DN11312_c0_g1_i2	2.50596	0.00578755	0.039581	up
TRINITY_DN22446_c7_g1_i1	2.5043	2.69429e-07	1.4621e-05	up
TRINITY_DN21275_c1_g1_i3	2.50064	0.00200587	0.0181153	up
TRINITY_DN21343_c0_g1_i6	2.4984	3.7334e-06	0.000125874	up
TRINITY_DN21767_c3_g8_i3	2.49819	0.000373701	0.00502109	up
TRINITY_DN22661_c4_g2_i4	2.49618	6.37682e-09	5.99038e-07	up
TRINITY_DN21625_c1_g1_i10	2.4961	0.00252773	0.0215922	up
TRINITY_DN24279_c3_g2_i1	2.492	2.1667e-06	8.03745e-05	up
TRINITY_DN24567_c8_g1_i3	2.48928	6.01603e-09	5.68561e-07	up
TRINITY_DN24031_c1_g13_i20	2.48692	0.00609037	0.0409987	up
TRINITY_DN24069_c3_g3_i11	2.48673	0.000522949	0.00655607	up
TRINITY_DN19644_c0_g1_i2	2.48631	0.00159982	0.0153222	up
TRINITY_DN23455_c2_g1_i9	2.48612	0.000978142	0.0105158	up
TRINITY_DN20894_c1_g1_i36	2.4841	0.00493967	0.035186	up
TRINITY_DN969_c0_g1_i1	2.4835	0.00530513	0.0371509	up
TRINITY_DN23363_c5_g1_i6	2.48234	0.00108811	0.0113872	up
TRINITY_DN19490_c0_g4_i1	2.47976	0.00424082	0.0314558	up
TRINITY_DN24737_c0_g1_i1	2.47498	0.00181633	0.0167937	up
TRINITY_DN20624_c0_g2_i12	2.47343	0.00666749	0.0438058	up
TRINITY_DN23784_c1_g2_i1	2.47258	0.0036536	0.0280761	up
TRINITY_DN23783_c1_g4_i5	2.47063	7.03123e-09	6.5246e-07	up
TRINITY_DN22953_c0_g3_i10	2.46674	1.50731e-06	5.99702e-05	up
TRINITY_DN24553_c3_g8_i2	2.46512	4.791e-08	3.46249e-06	up
TRINITY_DN12003_c0_g1_i1	2.46171	0.00685315	0.0446246	up
TRINITY_DN24398_c8_g9_i4	2.4608	0.000950619	0.0103028	up
TRINITY_DN12813_c0_g1_i1	2.45828	0.00127113	0.0128388	up
TRINITY_DN21243_c1_g18_i18	2.45698	0.00294437	0.0240843	up
TRINITY_DN24527_c1_g1_i3	2.45367	2.13878e-09	2.31312e-07	up
TRINITY_DN20587_c0_g38_i1	2.45293	0.00230005	0.0201385	up
TRINITY_DN21984_c1_g1_i1	2.44953	0.00106206	0.0112178	up
TRINITY_DN19766_c0_g2_i1	2.44444	0.000298951	0.00420242	up
TRINITY_DN23496_c1_g1_i7	2.44391	1.25856e-05	0.000344227	up
TRINITY_DN23644_c3_g2_i3	2.43776	0.00132334	0.0132369	up
TRINITY_DN7192_c0_g2_i1	2.43681	0.00213966	0.0190436	up
TRINITY_DN21642_c0_g1_i1	2.4368	0.00163449	0.0155698	up
TRINITY_DN1897_c0_g1_i1	2.43533	0.000117154	0.00201703	up
TRINITY_DN22126_c0_g2_i6	2.43445	2.87099e-08	2.21526e-06	up
TRINITY_DN21567_c0_g1_i9	2.43119	0.00212031	0.01892	up
TRINITY_DN22153_c1_g1_i2	2.4272	1.10435e-08	9.66385e-07	up
TRINITY_DN21675_c1_g1_i3	2.42527	0.000871993	0.00966207	up
TRINITY_DN15734_c0_g2_i1	2.42423	0.00443245	0.0324613	up
TRINITY_DN23809_c3_g1_i10	2.42366	0.00590475	0.0401149	up
TRINITY_DN13456_c0_g1_i1	2.41676	0.000356608	0.0048487	up
TRINITY_DN24148_c3_g8_i2	2.41642	0.000458205	0.00590343	up
TRINITY_DN23117_c1_g6_i13	2.41491	8.9409e-06	0.00025981	up
TRINITY_DN23676_c6_g1_i3	2.41179	5.32458e-07	2.55139e-05	up
TRINITY_DN18247_c1_g1_i2	2.4113	0.00406596	0.0304452	up
TRINITY_DN21510_c1_g1_i4	2.40578	0.00374046	0.0285684	up
TRINITY_DN1897_c0_g2_i1	2.40026	2.35698e-05	0.000569588	up
TRINITY_DN23945_c2_g1_i4	2.39991	4.97281e-07	2.40915e-05	up
TRINITY_DN18675_c0_g1_i6	2.39961	3.04992e-06	0.000106817	up
TRINITY_DN22708_c0_g3_i25	2.3995	0.00297799	0.0242559	up
TRINITY_DN21413_c0_g1_i1	2.39842	7.17667e-09	6.61441e-07	up
TRINITY_DN22673_c1_g8_i2	2.397	3.38813e-05	0.00075795	up
TRINITY_DN21446_c1_g1_i5	2.3947	0.00601922	0.0406509	up
TRINITY_DN21913_c3_g1_i1	2.3946	0.00463283	0.0335528	up
TRINITY_DN18661_c0_g1_i1	2.39362	0.00378561	0.0288024	up
TRINITY_DN23363_c5_g1_i12	2.39211	0.00311158	0.0250352	up
TRINITY_DN20426_c0_g1_i1	2.39196	0.00356881	0.0276459	up
TRINITY_DN18155_c0_g2_i1	2.3896	0.00339305	0.0266951	up
TRINITY_DN24140_c6_g7_i1	2.3893	0.00612617	0.0411462	up
TRINITY_DN22629_c5_g1_i5	2.38908	2.88535e-05	0.000672919	up
TRINITY_DN20954_c1_g8_i7	2.3868	0.00012875	0.00217164	up
TRINITY_DN20734_c0_g1_i6	2.37564	0.00311671	0.0250405	up
TRINITY_DN23695_c4_g2_i3	2.37201	0.000489933	0.00622088	up
TRINITY_DN24042_c2_g8_i4	2.372	9.36176e-09	8.38328e-07	up
TRINITY_DN24544_c6_g5_i1	2.36943	0.00451998	0.032953	up
TRINITY_DN20619_c2_g1_i6	2.3687	0.00674707	0.0441398	up
TRINITY_DN4538_c0_g1_i1	2.35961	9.23934e-06	0.000267471	up
TRINITY_DN23949_c0_g1_i14	2.35825	0.00253946	0.0216685	up
TRINITY_DN21889_c1_g3_i13	2.35318	0.00133686	0.0133403	up
TRINITY_DN24382_c3_g3_i1	2.35199	0.00228281	0.0200344	up
TRINITY_DN22324_c2_g5_i1	2.35171	0.00251723	0.0215247	up
TRINITY_DN23837_c2_g1_i1	2.34752	7.60211e-06	0.000227804	up
TRINITY_DN21085_c1_g1_i4	2.34596	3.82625e-06	0.000128581	up
TRINITY_DN9882_c0_g2_i1	2.34321	0.000770759	0.00880069	up
TRINITY_DN23351_c1_g15_i11	2.33813	5.22476e-06	0.000167439	up
TRINITY_DN21625_c1_g1_i4	2.3379	0.00364531	0.0280476	up
TRINITY_DN22366_c0_g1_i7	2.33742	0.00507114	0.0359226	up
TRINITY_DN23535_c1_g1_i20	2.33532	0.00120506	0.0122887	up
TRINITY_DN23513_c1_g1_i3	2.33484	1.61411e-11	3.00469e-09	up
TRINITY_DN24723_c0_g1_i1	2.33465	2.40446e-10	3.46728e-08	up
TRINITY_DN21533_c1_g2_i3	2.33432	7.33862e-06	0.000220986	up
TRINITY_DN18237_c1_g1_i1	2.33398	0.00218006	0.0193136	up
TRINITY_DN24222_c3_g4_i6	2.33107	1.38306e-06	5.65974e-05	up
TRINITY_DN21403_c1_g1_i3	2.33024	3.75309e-07	1.89911e-05	up
TRINITY_DN24553_c2_g4_i1	2.32789	2.57802e-06	9.21563e-05	up
TRINITY_DN23706_c2_g2_i6	2.32268	0.00657481	0.0433421	up
TRINITY_DN6353_c0_g2_i1	2.3225	0.00542124	0.0376983	up
TRINITY_DN23260_c2_g6_i18	2.31959	0.00289895	0.0238206	up
TRINITY_DN20284_c0_g1_i5	2.31808	0.00364432	0.028047	up
TRINITY_DN20505_c0_g1_i1	2.3163	1.20377e-05	0.000332499	up
TRINITY_DN24222_c3_g4_i3	2.31448	1.84649e-05	0.000469494	up
TRINITY_DN20599_c0_g1_i12	2.30863	0.0011057	0.0115202	up
TRINITY_DN24597_c8_g6_i1	2.30661	0.000296233	0.00416994	up
TRINITY_DN24062_c2_g3_i7	2.30103	0.00133808	0.0133482	up
TRINITY_DN13081_c0_g1_i1	2.30078	0.00794745	0.0498074	up
TRINITY_DN23165_c2_g1_i1	2.30027	4.66019e-06	0.000152112	up
TRINITY_DN21390_c2_g1_i1	2.29718	6.46592e-09	6.0549e-07	up
TRINITY_DN20587_c0_g1_i1	2.29691	0.00364865	0.0280592	up
TRINITY_DN20669_c0_g1_i9	2.29105	0.0021495	0.0190981	up
TRINITY_DN15018_c0_g2_i1	2.28728	0.00508552	0.0359995	up
TRINITY_DN22283_c1_g1_i2	2.28525	4.06167e-08	3.01339e-06	up
TRINITY_DN22570_c1_g1_i5	2.28056	0.000670723	0.00788965	up
TRINITY_DN22268_c1_g1_i2	2.28031	0.00619552	0.0414497	up
TRINITY_DN23783_c1_g4_i7	2.27313	0.000383228	0.00511776	up
TRINITY_DN24596_c5_g3_i3	2.27263	0.000749145	0.00859865	up
TRINITY_DN26753_c0_g1_i1	2.27096	0.00313763	0.0251493	up
TRINITY_DN24902_c0_g1_i1	2.26829	0.000433784	0.00565761	up
TRINITY_DN20954_c1_g8_i5	2.26704	0.00716375	0.0461852	up
TRINITY_DN23179_c2_g1_i2	2.26557	2.33204e-05	0.000565341	up
TRINITY_DN22129_c0_g1_i5	2.26441	0.00432675	0.0319615	up
TRINITY_DN23117_c1_g2_i12	2.26	0.00341563	0.0267903	up
TRINITY_DN21085_c1_g1_i8	2.25762	0.00293415	0.0240262	up
TRINITY_DN21913_c2_g36_i1	2.25478	0.00297412	0.0242372	up
TRINITY_DN10312_c0_g2_i1	2.25076	0.000817263	0.00919075	up
TRINITY_DN12160_c0_g1_i1	2.25038	0.00700965	0.0454031	up
TRINITY_DN22366_c0_g2_i5	2.24596	1.09878e-11	2.17736e-09	up
TRINITY_DN20505_c0_g1_i2	2.24267	4.57168e-06	0.00014986	up
TRINITY_DN23976_c2_g15_i1	2.24263	8.50574e-07	3.78629e-05	up
TRINITY_DN21613_c1_g1_i6	2.24039	6.24819e-06	0.000195232	up
TRINITY_DN23165_c11_g7_i5	2.23749	2.0718e-12	4.57808e-10	up
TRINITY_DN21908_c0_g1_i5	2.23087	0.00640719	0.0425231	up
TRINITY_DN23138_c0_g1_i3	2.22934	0.00228425	0.0200344	up
TRINITY_DN23695_c4_g4_i3	2.22546	1.03314e-05	0.000294326	up
TRINITY_DN13613_c0_g1_i1	2.22533	0.00204328	0.0184175	up
TRINITY_DN21840_c2_g1_i1	2.22353	1.80133e-08	1.47541e-06	up
TRINITY_DN4340_c0_g1_i1	2.21965	0.00773349	0.0488351	up
TRINITY_DN22096_c0_g2_i11	2.21844	0.00232642	0.0202989	up
TRINITY_DN21913_c2_g17_i1	2.21828	0.00105321	0.0111434	up
TRINITY_DN24058_c0_g5_i2	2.21806	3.23943e-06	0.000112181	up
TRINITY_DN23925_c4_g1_i6	2.21599	5.12242e-06	0.000164921	up
TRINITY_DN24140_c6_g6_i1	2.21038	0.000404827	0.00534347	up
TRINITY_DN22105_c2_g3_i5	2.20666	0.000456033	0.00588432	up
TRINITY_DN23695_c5_g10_i6	2.20115	0.00223741	0.0197182	up
TRINITY_DN20616_c1_g16_i1	2.19834	0.00608701	0.0409915	up
TRINITY_DN19939_c0_g1_i24	2.19457	0.0030692	0.0248211	up
TRINITY_DN22285_c1_g1_i1	2.1942	2.14159e-07	1.21363e-05	up
TRINITY_DN7428_c1_g1_i4	2.18951	0.00374754	0.0285977	up
TRINITY_DN24346_c9_g13_i1	2.18818	0.000951349	0.0103035	up
TRINITY_DN24140_c6_g6_i3	2.18475	1.226e-05	0.00033803	up
TRINITY_DN23513_c1_g1_i21	2.18412	1.26931e-07	7.84444e-06	up
TRINITY_DN20545_c0_g1_i8	2.18116	0.00658189	0.0433639	up
TRINITY_DN23682_c0_g22_i1	2.17865	0.00260437	0.0220611	up
TRINITY_DN20587_c0_g42_i4	2.17807	0.00455063	0.0331136	up
TRINITY_DN19263_c0_g2_i1	2.17668	1.67968e-05	0.00043354	up
TRINITY_DN29229_c0_g1_i1	2.17392	3.62812e-05	0.000799983	up
TRINITY_DN18041_c0_g5_i1	2.1734	0.00264498	0.0222437	up
TRINITY_DN20957_c0_g1_i2	2.17119	0.00420525	0.0312746	up
TRINITY_DN18800_c0_g1_i2	2.16744	0.00750438	0.047811	up
TRINITY_DN23970_c6_g4_i3	2.16554	7.19262e-09	6.61441e-07	up
TRINITY_DN11500_c0_g1_i1	2.16387	8.85075e-06	0.000257678	up
TRINITY_DN19940_c0_g1_i1	2.16304	0.00387637	0.0293041	up
TRINITY_DN21239_c0_g1_i2	2.16138	5.3018e-05	0.00107064	up
TRINITY_DN21586_c0_g1_i2	2.16025	4.38647e-06	0.000144716	up
TRINITY_DN20717_c0_g1_i5	2.15646	1.10282e-06	4.67213e-05	up
TRINITY_DN24448_c4_g1_i1	2.15561	4.91747e-06	0.000159493	up
TRINITY_DN21597_c0_g1_i2	2.15554	0.000357293	0.00485587	up
TRINITY_DN22584_c1_g28_i2	2.15538	0.0042146	0.0313184	up
TRINITY_DN23143_c6_g1_i1	2.15501	1.19046e-12	2.79123e-10	up
TRINITY_DN23926_c6_g1_i8	2.15167	0.00683148	0.0445024	up
TRINITY_DN22732_c0_g2_i2	2.14959	7.80723e-06	0.000233041	up
TRINITY_DN14900_c0_g1_i1	2.14956	3.14427e-06	0.000109746	up
TRINITY_DN23381_c1_g3_i3	2.14895	0.00158515	0.0152197	up
TRINITY_DN21913_c2_g6_i1	2.14509	0.000113774	0.00197322	up
TRINITY_DN20651_c1_g1_i9	2.14145	3.55486e-08	2.67616e-06	up
TRINITY_DN29229_c0_g2_i1	2.13992	0.000238028	0.00350818	up
TRINITY_DN22234_c0_g1_i6	2.13929	0.000400244	0.00529892	up
TRINITY_DN20928_c0_g1_i3	2.13496	0.00749719	0.047795	up
TRINITY_DN19335_c0_g2_i2	2.13471	0.00181871	0.0168056	up
TRINITY_DN23695_c5_g10_i2	2.13449	0.000131982	0.00221399	up
TRINITY_DN20587_c0_g39_i1	2.13406	0.00618813	0.0414092	up
TRINITY_DN21435_c2_g1_i5	2.13354	0.00491349	0.035032	up
TRINITY_DN19390_c0_g1_i2	2.13318	0.00533211	0.0372462	up
TRINITY_DN23755_c8_g72_i1	2.1315	0.00544404	0.0378397	up
TRINITY_DN23435_c2_g2_i4	2.13088	1.03643e-08	9.17406e-07	up
TRINITY_DN24427_c5_g1_i7	2.12961	3.1335e-13	8.51731e-11	up
TRINITY_DN18840_c1_g1_i2	2.12955	0.00195377	0.0177387	up
TRINITY_DN23745_c3_g1_i1	2.12727	0.00178947	0.0166109	up
TRINITY_DN24588_c6_g5_i1	2.12663	0.00106952	0.0112574	up
TRINITY_DN21642_c0_g1_i8	2.12408	0.000205032	0.00312688	up
TRINITY_DN22818_c1_g2_i15	2.11685	0.00574998	0.0394132	up
TRINITY_DN8457_c0_g1_i1	2.11594	0.000317846	0.0044115	up
TRINITY_DN20979_c0_g2_i1	2.11362	0.00303373	0.024599	up
TRINITY_DN23536_c7_g37_i1	2.10765	0.00426539	0.0316071	up
TRINITY_DN23242_c0_g1_i5	2.10416	2.24713e-05	0.000548654	up
TRINITY_DN22206_c3_g1_i6	2.10006	1.34184e-07	8.19373e-06	up
TRINITY_DN22168_c2_g6_i5	2.09975	7.22434e-06	0.000219145	up
TRINITY_DN1752_c1_g1_i1	2.09862	4.61969e-07	2.2703e-05	up
TRINITY_DN22960_c1_g2_i4	2.09793	2.32744e-20	1.62471e-17	up
TRINITY_DN24480_c9_g1_i8	2.0961	1.52041e-05	0.000401739	up
TRINITY_DN22381_c1_g1_i1	2.0959	0.000964651	0.0104182	up
TRINITY_DN20682_c0_g2_i1	2.0934	0.000164978	0.00263785	up
TRINITY_DN23826_c6_g1_i2	2.09099	0.000647938	0.00769583	up
TRINITY_DN21840_c2_g4_i3	2.08838	2.04395e-07	1.16691e-05	up
TRINITY_DN21191_c1_g2_i1	2.08836	0.000936597	0.0102121	up
TRINITY_DN23334_c2_g1_i29	2.08765	0.001064	0.0112267	up
TRINITY_DN21556_c2_g1_i1	2.08714	0.000252248	0.00368242	up
TRINITY_DN21960_c0_g1_i4	2.08451	7.17777e-05	0.00136765	up
TRINITY_DN22288_c1_g5_i4	2.08289	1.73572e-06	6.68917e-05	up
TRINITY_DN21913_c2_g24_i3	2.08217	0.00657647	0.0433421	up
TRINITY_DN24352_c4_g3_i1	2.07997	4.42962e-07	2.18739e-05	up
TRINITY_DN23728_c2_g1_i11	2.07842	0.000219291	0.00330011	up
TRINITY_DN21198_c0_g3_i3	2.0755	5.57973e-05	0.00111431	up
TRINITY_DN23745_c5_g2_i1	2.07026	5.85925e-05	0.00116108	up
TRINITY_DN21531_c0_g2_i2	2.06896	0.00341927	0.0268121	up
TRINITY_DN24159_c1_g4_i14	2.06668	0.00129059	0.0129714	up
TRINITY_DN22901_c0_g1_i1	2.06656	0.000241007	0.0035385	up
TRINITY_DN21913_c2_g26_i1	2.06436	0.00270052	0.0225951	up
TRINITY_DN21568_c2_g1_i7	2.05708	0.000985222	0.0105808	up
TRINITY_DN23832_c10_g5_i2	2.05655	1.61099e-05	0.000418627	up
TRINITY_DN22222_c1_g1_i27	2.05643	0.000574418	0.00701242	up
TRINITY_DN21840_c2_g4_i2	2.0543	1.10994e-05	0.000310491	up
TRINITY_DN24097_c3_g1_i1	2.04971	0.00554813	0.0384175	up
TRINITY_DN22815_c0_g1_i6	2.04761	0.000382357	0.00511058	up
TRINITY_DN21533_c1_g2_i6	2.04745	3.07543e-07	1.62256e-05	up
TRINITY_DN22398_c1_g1_i1	2.04528	0.00182909	0.016866	up
TRINITY_DN21403_c1_g1_i2	2.04457	3.89215e-06	0.000130653	up
TRINITY_DN23427_c4_g1_i3	2.0442	0.0051525	0.0363898	up
TRINITY_DN21209_c0_g1_i2	2.04158	4.54953e-05	0.00095646	up
TRINITY_DN22602_c0_g1_i5	2.0338	0.000541956	0.0067305	up
TRINITY_DN21556_c2_g1_i4	2.03306	0.000115344	0.00199595	up
TRINITY_DN21913_c2_g38_i1	2.03119	0.00356288	0.0276208	up
TRINITY_DN23741_c1_g2_i4	2.01948	0.00407486	0.0305044	up
TRINITY_DN21913_c2_g25_i1	2.01786	0.00240751	0.0208183	up
TRINITY_DN22036_c1_g1_i9	2.01166	0.00600581	0.0405871	up
TRINITY_DN21613_c1_g1_i5	2.00648	9.7163e-08	6.24343e-06	up
TRINITY_DN21503_c0_g1_i2	2.00632	8.72252e-07	3.86598e-05	up
TRINITY_DN32202_c0_g1_i1	1.99802	0.00247646	0.0212768	up
TRINITY_DN21913_c2_g30_i1	1.89778	0.00173275	0.016224	up
TRINITY_DN21913_c2_g22_i1	1.79739	0.00160355	0.0153532	up
TRINITY_DN22527_c3_g3_i1	1.79663	2.20381e-07	1.24202e-05	up
TRINITY_DN5539_c1_g2_i1	1.59616	0.00665398	0.0437544	up
TRINITY_DN21913_c2_g4_i1	1.49431	0.00569306	0.0391717	up
TRINITY_DN23682_c0_g18_i1	1.49259	0.00068034	0.00796366	up
TRINITY_DN24443_c8_g2_i12	1.48953	0.0010385	0.0110258	up
TRINITY_DN24535_c6_g3_i4	1.38862	5.18566e-06	0.000166434	up
TRINITY_DN22528_c0_g2_i5	1.28726	0.00123954	0.0125735	up
TRINITY_DN22421_c2_g1_i2	1.28641	0.000321404	0.00445082	up
TRINITY_DN23099_c0_g2_i9	1.18068	8.42705e-07	3.7567e-05	up
TRINITY_DN17956_c0_g4_i1	1.18057	0.00214337	0.0190711	up
TRINITY_DN23748_c4_g2_i3	1.07956	0.00127324	0.0128558	up
TRINITY_DN21324_c0_g2_i8	-1.06075	4.58263e-05	0.000961444	down
TRINITY_DN23039_c3_g1_i8	-1.11125	9.34373e-06	0.00026973	down
TRINITY_DN22667_c0_g1_i12	-1.21133	0.000813755	0.00917566	down
TRINITY_DN23591_c7_g3_i3	-1.21156	0.00477847	0.0343324	down
TRINITY_DN23801_c0_g10_i1	-1.2633	0.00128726	0.012948	down
TRINITY_DN22454_c1_g1_i6	-1.31385	0.00513892	0.0363106	down
TRINITY_DN23970_c6_g11_i3	-1.41402	0.000124058	0.00211105	down
TRINITY_DN21847_c1_g2_i2	-1.51523	5.70813e-06	0.000179637	down
TRINITY_DN18423_c0_g6_i2	-1.56139	0.00530866	0.0371509	down
TRINITY_DN9484_c0_g2_i1	-1.61637	0.00454526	0.0330824	down
TRINITY_DN21939_c1_g3_i2	-1.81886	0.0067333	0.0440872	down
TRINITY_DN9231_c0_g1_i2	-1.82005	0.000778929	0.00887371	down
TRINITY_DN23151_c1_g5_i1	-1.92087	0.000275573	0.00393319	down
TRINITY_DN20538_c1_g1_i3	-1.97103	1.00485e-06	4.34703e-05	down
TRINITY_DN23226_c2_g5_i2	-2.02189	4.09219e-05	0.000881023	down
TRINITY_DN20696_c1_g1_i1	-2.12211	4.34227e-06	0.000143721	down
TRINITY_DN22894_c0_g3_i3	-2.14267	1.83245e-05	0.000467831	down
TRINITY_DN23618_c3_g8_i6	-2.22465	0.000551542	0.00681715	down
TRINITY_DN15727_c0_g1_i1	-2.2252	3.45381e-06	0.000118342	down
TRINITY_DN23970_c5_g1_i2	-2.22731	0.00131524	0.0131689	down
TRINITY_DN24239_c5_g1_i8	-2.22752	0.00491835	0.0350585	down
TRINITY_DN24093_c4_g1_i3	-2.22877	7.16842e-11	1.17742e-08	down
TRINITY_DN21409_c10_g3_i3	-2.22933	0.000144786	0.0023845	down
TRINITY_DN24012_c5_g2_i9	-2.23282	1.73482e-06	6.68917e-05	down
TRINITY_DN30572_c0_g1_i1	-2.23315	0.00150632	0.014632	down
TRINITY_DN9153_c0_g2_i1	-2.23343	0.00509705	0.0360562	down
TRINITY_DN21023_c0_g2_i4	-2.23627	0.000606894	0.00731871	down
TRINITY_DN18404_c1_g2_i1	-2.23731	0.00274018	0.0228398	down
TRINITY_DN24997_c0_g1_i1	-2.23754	5.07393e-05	0.00103966	down
TRINITY_DN22701_c2_g1_i1	-2.23768	3.72148e-07	1.88623e-05	down
TRINITY_DN23774_c1_g7_i4	-2.2411	4.26006e-05	0.000908665	down
TRINITY_DN21208_c1_g1_i1	-2.24253	0.00747805	0.0477225	down
TRINITY_DN21140_c1_g3_i1	-2.24345	2.30486e-05	0.000560077	down
TRINITY_DN21291_c0_g1_i14	-2.24534	0.00158899	0.0152453	down
TRINITY_DN24465_c2_g1_i1	-2.24614	1.5133e-06	6.0053e-05	down
TRINITY_DN23773_c1_g1_i10	-2.24627	0.00087084	0.00965277	down
TRINITY_DN29647_c0_g1_i1	-2.24652	0.0052307	0.0367393	down
TRINITY_DN24005_c1_g4_i5	-2.2492	7.79169e-07	3.52038e-05	down
TRINITY_DN19277_c0_g1_i5	-2.25483	3.33844e-05	0.00075121	down
TRINITY_DN21247_c1_g1_i2	-2.25578	7.66539e-05	0.00144132	down
TRINITY_DN19251_c0_g3_i1	-2.25727	0.00658776	0.0433933	down
TRINITY_DN21603_c0_g3_i4	-2.25971	0.000566793	0.00695527	down
TRINITY_DN22739_c1_g1_i14	-2.25982	4.10873e-05	0.000883751	down
TRINITY_DN24496_c2_g10_i1	-2.26303	0.00336391	0.0265133	down
TRINITY_DN17285_c0_g1_i2	-2.26379	0.00411233	0.0307548	down
TRINITY_DN23093_c10_g1_i1	-2.26438	0.000322457	0.00446138	down
TRINITY_DN24594_c7_g12_i1	-2.26461	3.33838e-05	0.00075121	down
TRINITY_DN24096_c2_g1_i4	-2.26471	0.000101022	0.00180505	down
TRINITY_DN22394_c1_g1_i7	-2.26518	1.10217e-05	0.000309006	down
TRINITY_DN23606_c4_g7_i1	-2.2668	0.00592141	0.0401936	down
TRINITY_DN20959_c0_g3_i1	-2.26693	0.000578483	0.00705781	down
TRINITY_DN24233_c5_g25_i2	-2.26719	0.00209782	0.0188105	down
TRINITY_DN23885_c5_g2_i4	-2.26753	2.28006e-07	1.27331e-05	down
TRINITY_DN4254_c0_g1_i1	-2.26958	0.000180043	0.00282576	down
TRINITY_DN13314_c0_g2_i1	-2.26999	0.00716387	0.0461852	down
TRINITY_DN24043_c2_g1_i9	-2.2704	0.00216857	0.0192507	down
TRINITY_DN25629_c0_g2_i1	-2.27336	0.00205619	0.0185045	down
TRINITY_DN23799_c5_g1_i3	-2.27437	1.40378e-05	0.000375911	down
TRINITY_DN24269_c2_g1_i5	-2.27518	1.64581e-05	0.00042623	down
TRINITY_DN22990_c0_g1_i15	-2.27656	3.02512e-07	1.60201e-05	down
TRINITY_DN23894_c3_g12_i1	-2.27786	0.00741965	0.047455	down
TRINITY_DN22454_c1_g1_i8	-2.27793	0.00211757	0.0189183	down
TRINITY_DN20876_c1_g1_i5	-2.27896	3.67529e-09	3.6415e-07	down
TRINITY_DN18695_c0_g4_i13	-2.27955	0.000319116	0.00442513	down
TRINITY_DN7711_c0_g3_i1	-2.28015	0.00176421	0.0164404	down
TRINITY_DN24028_c0_g3_i1	-2.28129	8.66096e-05	0.00159199	down
TRINITY_DN24030_c5_g1_i1	-2.28176	3.26958e-10	4.64931e-08	down
TRINITY_DN23673_c4_g5_i2	-2.2822	8.0158e-08	5.34068e-06	down
TRINITY_DN22731_c0_g27_i1	-2.28398	0.000444906	0.00577416	down
TRINITY_DN23959_c8_g2_i3	-2.28476	7.67912e-07	3.49445e-05	down
TRINITY_DN18220_c0_g3_i1	-2.28646	0.000238202	0.00350905	down
TRINITY_DN21903_c0_g13_i3	-2.28858	0.000238631	0.00351369	down
TRINITY_DN20060_c2_g1_i1	-2.2896	0.000862277	0.00958554	down
TRINITY_DN21804_c1_g1_i1	-2.29346	1.71501e-07	1.01301e-05	down
TRINITY_DN22182_c2_g1_i2	-2.29387	6.91442e-11	1.14181e-08	down
TRINITY_DN23388_c1_g2_i1	-2.29593	1.88495e-05	0.000476992	down
TRINITY_DN23861_c1_g7_i1	-2.29692	0.000831625	0.00931219	down
TRINITY_DN24450_c5_g5_i4	-2.29708	2.26054e-11	4.13289e-09	down
TRINITY_DN18656_c0_g2_i1	-2.2985	8.46888e-06	0.000249398	down
TRINITY_DN23671_c0_g1_i3	-2.29873	3.30561e-09	3.37278e-07	down
TRINITY_DN21888_c2_g2_i7	-2.29938	0.00176406	0.0164404	down
TRINITY_DN23155_c3_g1_i2	-2.30068	7.13739e-05	0.00136165	down
TRINITY_DN22568_c4_g2_i5	-2.30293	0.000170934	0.0027084	down
TRINITY_DN20834_c2_g5_i5	-2.30551	4.81657e-10	6.40437e-08	down
TRINITY_DN22675_c1_g1_i9	-2.30557	3.28698e-08	2.49283e-06	down
TRINITY_DN23479_c0_g1_i10	-2.30859	0.000296671	0.00417419	down
TRINITY_DN21719_c0_g2_i2	-2.30936	0.000240695	0.0035385	down
TRINITY_DN23161_c2_g8_i6	-2.30945	3.32009e-09	3.37278e-07	down
TRINITY_DN21663_c2_g1_i8	-2.3096	0.00453791	0.0330602	down
TRINITY_DN24503_c7_g1_i14	-2.30962	2.05042e-06	7.68969e-05	down
TRINITY_DN24043_c2_g1_i15	-2.30969	3.39512e-05	0.000758959	down
TRINITY_DN22182_c2_g1_i3	-2.31365	9.47032e-08	6.12157e-06	down
TRINITY_DN21804_c1_g1_i2	-2.31607	8.81556e-10	1.07628e-07	down
TRINITY_DN24145_c4_g5_i2	-2.31915	9.12891e-06	0.000264523	down
TRINITY_DN23192_c0_g1_i2	-2.32229	2.84436e-05	0.000665888	down
TRINITY_DN24241_c3_g10_i1	-2.32294	0.00297019	0.0242309	down
TRINITY_DN22607_c0_g1_i1	-2.32305	0.00307144	0.0248261	down
TRINITY_DN22361_c0_g4_i4	-2.32305	0.00779694	0.0490859	down
TRINITY_DN19787_c1_g2_i2	-2.32542	0.00350251	0.0272768	down
TRINITY_DN24585_c11_g19_i2	-2.32671	3.03104e-05	0.000699461	down
TRINITY_DN23853_c0_g3_i21	-2.32899	0.00427345	0.0316515	down
TRINITY_DN22087_c3_g1_i2	-2.33049	6.34719e-08	4.39485e-06	down
TRINITY_DN24495_c9_g3_i1	-2.33316	0.000758035	0.00867798	down
TRINITY_DN24050_c2_g9_i1	-2.33345	5.90456e-05	0.0011678	down
TRINITY_DN21680_c1_g2_i1	-2.33443	0.000201359	0.0030797	down
TRINITY_DN24369_c1_g2_i1	-2.33832	0.00127426	0.0128577	down
TRINITY_DN24628_c0_g1_i1	-2.34062	0.000554945	0.00685645	down
TRINITY_DN15608_c0_g1_i1	-2.34112	0.00398158	0.0298935	down
TRINITY_DN11810_c0_g1_i3	-2.34154	0.00714454	0.0461115	down
TRINITY_DN24060_c5_g1_i3	-2.34154	5.75851e-07	2.72112e-05	down
TRINITY_DN20087_c0_g2_i1	-2.34203	0.00678058	0.044293	down
TRINITY_DN20518_c0_g1_i1	-2.34212	0.00451394	0.0329246	down
TRINITY_DN23141_c0_g8_i3	-2.34213	1.04609e-05	0.000297231	down
TRINITY_DN24085_c9_g7_i1	-2.34251	0.000461649	0.00593535	down
TRINITY_DN24181_c2_g4_i1	-2.34437	0.000143711	0.00236933	down
TRINITY_DN23801_c0_g6_i2	-2.34837	6.94066e-06	0.000213182	down
TRINITY_DN23739_c1_g1_i12	-2.34927	4.76046e-05	0.000989293	down
TRINITY_DN22748_c2_g1_i1	-2.35239	1.49836e-06	5.97691e-05	down
TRINITY_DN23973_c1_g1_i5	-2.35268	5.36203e-12	1.09796e-09	down
TRINITY_DN21384_c0_g1_i2	-2.3548	0.00552089	0.0382699	down
TRINITY_DN23826_c6_g2_i8	-2.35488	6.88534e-08	4.7101e-06	down
TRINITY_DN23160_c2_g8_i10	-2.35579	6.99678e-32	1.34316e-28	down
TRINITY_DN23739_c1_g1_i1	-2.35642	0.00189372	0.0173219	down
TRINITY_DN19974_c0_g1_i2	-2.35785	0.00435252	0.0320811	down
TRINITY_DN22421_c3_g8_i1	-2.35999	9.18041e-05	0.00167048	down
TRINITY_DN21903_c0_g17_i2	-2.36096	0.0016479	0.0156606	down
TRINITY_DN14405_c0_g2_i1	-2.3628	7.58757e-05	0.00143171	down
TRINITY_DN20919_c0_g1_i1	-2.3643	5.5555e-05	0.00111213	down
TRINITY_DN25340_c0_g2_i1	-2.36475	0.00799267	0.0499724	down
TRINITY_DN22599_c0_g1_i6	-2.36546	6.03492e-08	4.23137e-06	down
TRINITY_DN32706_c0_g1_i1	-2.36565	0.00796379	0.0498761	down
TRINITY_DN23807_c0_g1_i11	-2.3662	1.48571e-05	0.000394754	down
TRINITY_DN1569_c0_g1_i1	-2.36737	0.000107915	0.00189623	down
TRINITY_DN24459_c7_g4_i1	-2.36888	0.000325197	0.00447912	down
TRINITY_DN24259_c5_g10_i1	-2.37132	1.34559e-06	5.57005e-05	down
TRINITY_DN23880_c2_g1_i5	-2.37205	2.84201e-15	1.09116e-12	down
TRINITY_DN3027_c0_g1_i1	-2.37235	6.66456e-06	0.000206353	down
TRINITY_DN24391_c7_g1_i2	-2.37554	1.74125e-08	1.43384e-06	down
TRINITY_DN23460_c2_g1_i5	-2.37608	3.96271e-07	1.98233e-05	down
TRINITY_DN24342_c8_g19_i2	-2.3778	0.00235557	0.0204787	down
TRINITY_DN9015_c0_g2_i1	-2.37799	0.00799179	0.0499724	down
TRINITY_DN24411_c8_g6_i5	-2.37814	0.000216714	0.00326933	down
TRINITY_DN23180_c4_g1_i7	-2.37975	2.88822e-06	0.000102085	down
TRINITY_DN23491_c2_g1_i2	-2.38067	0.0014221	0.0139597	down
TRINITY_DN23746_c2_g1_i7	-2.38129	8.40018e-07	3.75017e-05	down
TRINITY_DN24167_c5_g2_i2	-2.38199	2.51444e-06	9.06466e-05	down
TRINITY_DN24152_c4_g1_i2	-2.38422	3.0803e-07	1.62256e-05	down
TRINITY_DN1488_c0_g1_i1	-2.38475	0.00517546	0.0364658	down
TRINITY_DN21633_c1_g1_i9	-2.38589	0.00621485	0.0415583	down
TRINITY_DN23671_c0_g1_i5	-2.38785	3.95804e-11	7.06809e-09	down
TRINITY_DN23567_c3_g2_i5	-2.38861	2.56086e-05	0.000608798	down
TRINITY_DN21269_c0_g1_i1	-2.38901	0.00248317	0.0213285	down
TRINITY_DN20782_c1_g1_i5	-2.38976	0.00105265	0.0111413	down
TRINITY_DN16768_c0_g2_i1	-2.38984	0.0012206	0.01241	down
TRINITY_DN23590_c0_g2_i2	-2.39029	0.000605957	0.00731028	down
TRINITY_DN23442_c1_g1_i1	-2.39221	2.34822e-06	8.62748e-05	down
TRINITY_DN20212_c0_g1_i2	-2.39303	0.00605688	0.0408334	down
TRINITY_DN23706_c3_g4_i1	-2.39329	0.00616606	0.041324	down
TRINITY_DN20493_c0_g2_i1	-2.39417	3.01348e-09	3.09562e-07	down
TRINITY_DN21389_c0_g3_i2	-2.39481	5.41513e-10	7.10793e-08	down
TRINITY_DN23491_c2_g1_i6	-2.3964	0.00624327	0.0416964	down
TRINITY_DN24486_c7_g8_i1	-2.39758	9.03528e-05	0.00164699	down
TRINITY_DN21016_c0_g1_i3	-2.39879	0.000562443	0.00692125	down
TRINITY_DN23781_c3_g2_i1	-2.39926	1.98927e-06	7.48781e-05	down
TRINITY_DN13512_c0_g3_i1	-2.39956	2.00475e-06	7.53681e-05	down
TRINITY_DN23307_c4_g3_i1	-2.39957	1.54089e-11	2.88588e-09	down
TRINITY_DN21970_c2_g1_i4	-2.4012	0.00112642	0.0116806	down
TRINITY_DN23594_c2_g7_i1	-2.40206	2.26493e-07	1.2718e-05	down
TRINITY_DN32263_c0_g1_i1	-2.40207	1.79586e-06	6.88125e-05	down
TRINITY_DN23558_c2_g3_i11	-2.40561	2.2328e-05	0.000545588	down
TRINITY_DN24289_c2_g13_i1	-2.40615	2.19018e-07	1.23661e-05	down
TRINITY_DN23549_c1_g3_i1	-2.40669	0.00541798	0.0376842	down
TRINITY_DN8804_c0_g2_i1	-2.40741	0.000256153	0.00372349	down
TRINITY_DN8316_c0_g1_i2	-2.40823	0.0067634	0.0442027	down
TRINITY_DN22538_c2_g1_i16	-2.4097	0.000146949	0.00241495	down
TRINITY_DN23567_c3_g2_i11	-2.41092	0.00264292	0.0222437	down
TRINITY_DN20724_c3_g1_i13	-2.41427	4.53922e-05	0.000954947	down
TRINITY_DN24503_c7_g1_i9	-2.41699	9.87183e-05	0.00177102	down
TRINITY_DN21431_c1_g1_i1	-2.43053	0.00320275	0.0255579	down
TRINITY_DN23357_c1_g1_i1	-2.43115	0.00332725	0.0263087	down
TRINITY_DN21021_c1_g2_i4	-2.43212	0.00535025	0.0373144	down
TRINITY_DN20060_c1_g1_i2	-2.43233	0.00215415	0.0191338	down
TRINITY_DN23726_c1_g3_i3	-2.43501	0.000731774	0.00844661	down
TRINITY_DN20889_c1_g1_i2	-2.43574	4.9454e-07	2.40039e-05	down
TRINITY_DN23180_c5_g1_i1	-2.43711	5.58909e-05	0.00111546	down
TRINITY_DN30067_c0_g1_i1	-2.43732	0.00359659	0.0277771	down
TRINITY_DN21166_c0_g1_i7	-2.43769	4.74302e-09	4.63955e-07	down
TRINITY_DN22624_c2_g7_i1	-2.43975	1.2755e-08	1.09433e-06	down
TRINITY_DN24165_c5_g4_i1	-2.44046	0.00317451	0.0253919	down
TRINITY_DN23758_c3_g1_i3	-2.4433	2.31598e-09	2.46143e-07	down
TRINITY_DN20747_c0_g2_i8	-2.44384	0.00019155	0.00297145	down
TRINITY_DN21032_c0_g1_i7	-2.4439	5.50563e-07	2.62994e-05	down
TRINITY_DN23999_c6_g7_i8	-2.44414	0.00137771	0.0136329	down
TRINITY_DN23736_c7_g16_i2	-2.4444	0.00437364	0.0321756	down
TRINITY_DN22999_c3_g1_i1	-2.44505	1.00945e-05	0.000288689	down
TRINITY_DN23155_c3_g1_i8	-2.44756	0.00110276	0.0114974	down
TRINITY_DN8457_c0_g1_i2	-2.44757	0.000555212	0.00685699	down
TRINITY_DN23093_c8_g1_i1	-2.44777	0.000609856	0.00734002	down
TRINITY_DN22709_c0_g3_i5	-2.44804	0.000929783	0.0101595	down
TRINITY_DN22564_c0_g1_i9	-2.44846	0.00136618	0.0135493	down
TRINITY_DN24279_c3_g1_i3	-2.44904	1.80207e-07	1.05833e-05	down
TRINITY_DN22394_c1_g1_i1	-2.45003	3.44166e-05	0.000767689	down
TRINITY_DN20578_c0_g7_i1	-2.45068	9.95091e-08	6.38084e-06	down
TRINITY_DN22294_c0_g1_i4	-2.45135	0.000777896	0.008869	down
TRINITY_DN20760_c0_g1_i8	-2.45143	0.00662329	0.0435806	down
TRINITY_DN20382_c0_g1_i2	-2.45259	0.000790078	0.00895879	down
TRINITY_DN23820_c4_g8_i1	-2.45742	6.28419e-36	1.75472e-32	down
TRINITY_DN23491_c2_g1_i1	-2.46241	0.00738914	0.0473177	down
TRINITY_DN24487_c8_g6_i1	-2.46269	0.000837652	0.00936792	down
TRINITY_DN24144_c3_g4_i2	-2.46365	6.02892e-05	0.00118628	down
TRINITY_DN22352_c1_g2_i7	-2.46442	0.00135259	0.0134536	down
TRINITY_DN23910_c1_g1_i6	-2.46608	0.000434904	0.00566981	down
TRINITY_DN9961_c0_g2_i1	-2.46807	0.00754605	0.0479472	down
TRINITY_DN15520_c0_g1_i1	-2.46968	3.47292e-13	9.27571e-11	down
TRINITY_DN27740_c0_g1_i1	-2.47228	2.91342e-05	0.000677922	down
TRINITY_DN24144_c3_g4_i1	-2.47241	0.000873424	0.00966399	down
TRINITY_DN4949_c0_g2_i1	-2.47274	0.00697603	0.0452426	down
TRINITY_DN24166_c3_g23_i1	-2.47335	2.4739e-05	0.000593177	down
TRINITY_DN789_c0_g2_i1	-2.47394	0.00672185	0.0440685	down
TRINITY_DN21720_c0_g3_i4	-2.47439	3.00498e-06	0.000105485	down
TRINITY_DN24444_c8_g5_i6	-2.47497	0.000257937	0.00374588	down
TRINITY_DN21511_c0_g2_i1	-2.47516	0.00464806	0.0335997	down
TRINITY_DN21897_c0_g1_i2	-2.47781	0.00128673	0.012948	down
TRINITY_DN22439_c0_g1_i4	-2.47818	2.79585e-07	1.50657e-05	down
TRINITY_DN24033_c8_g3_i6	-2.48143	3.27615e-05	0.000744283	down
TRINITY_DN24143_c0_g5_i1	-2.48416	5.12868e-06	0.00016495	down
TRINITY_DN17880_c2_g1_i1	-2.48597	0.00253346	0.0216334	down
TRINITY_DN24069_c3_g3_i6	-2.48671	9.06748e-06	0.000262991	down
TRINITY_DN19420_c0_g1_i1	-2.48722	0.00666668	0.0438058	down
TRINITY_DN22538_c2_g1_i3	-2.48782	0.00478134	0.0343449	down
TRINITY_DN21903_c0_g29_i1	-2.48934	0.00148928	0.0144895	down
TRINITY_DN10522_c0_g2_i2	-2.49437	2.38442e-06	8.73954e-05	down
TRINITY_DN23185_c2_g1_i2	-2.49457	1.0316e-05	0.000294202	down
TRINITY_DN24096_c2_g1_i8	-2.49721	1.14751e-05	0.000319833	down
TRINITY_DN23534_c6_g1_i1	-2.49816	0.0062753	0.0418558	down
TRINITY_DN22951_c2_g5_i7	-2.50188	4.05153e-06	0.000135411	down
TRINITY_DN22167_c0_g2_i7	-2.50309	0.00647203	0.0428331	down
TRINITY_DN31184_c0_g1_i1	-2.50386	0.00059518	0.00722567	down
TRINITY_DN23872_c4_g2_i3	-2.50832	0.00244451	0.0210376	down
TRINITY_DN25735_c0_g1_i1	-2.50999	0.000995031	0.0106675	down
TRINITY_DN21497_c0_g1_i5	-2.51116	0.000336694	0.00462089	down
TRINITY_DN20680_c3_g1_i1	-2.51143	4.21861e-07	2.09329e-05	down
TRINITY_DN22885_c0_g2_i11	-2.5119	5.95444e-07	2.79222e-05	down
TRINITY_DN10522_c0_g1_i5	-2.51372	0.000941834	0.0102583	down
TRINITY_DN23229_c1_g1_i6	-2.51477	0.000305706	0.00427779	down
TRINITY_DN23713_c5_g2_i2	-2.51508	0.0010193	0.0108746	down
TRINITY_DN22415_c1_g1_i2	-2.51509	2.41809e-29	3.71358e-26	down
TRINITY_DN24471_c9_g1_i1	-2.51653	5.87448e-07	2.7674e-05	down
TRINITY_DN15949_c0_g2_i1	-2.51806	0.00322657	0.0257146	down
TRINITY_DN24145_c4_g5_i4	-2.51953	0.00111923	0.0116212	down
TRINITY_DN24313_c2_g1_i5	-2.52043	2.46914e-07	1.36253e-05	down
TRINITY_DN21707_c1_g2_i9	-2.52093	7.75272e-05	0.00145375	down
TRINITY_DN24002_c1_g1_i6	-2.52216	7.29912e-05	0.00138905	down
TRINITY_DN22606_c0_g2_i3	-2.52454	3.97733e-05	0.000860307	down
TRINITY_DN23629_c6_g1_i1	-2.5264	0.000268903	0.0038613	down
TRINITY_DN20728_c1_g1_i1	-2.52722	4.45181e-06	0.000146714	down
TRINITY_DN23801_c0_g7_i5	-2.52801	0.000557206	0.00687715	down
TRINITY_DN18680_c2_g1_i2	-2.52966	0.000108797	0.00190846	down
TRINITY_DN22360_c3_g12_i3	-2.53286	0.00481032	0.0344564	down
TRINITY_DN20952_c2_g2_i1	-2.5329	2.08527e-07	1.1839e-05	down
TRINITY_DN23794_c1_g2_i5	-2.53294	0.000158104	0.00254917	down
TRINITY_DN22956_c1_g1_i12	-2.53418	2.53142e-07	1.39092e-05	down
TRINITY_DN20955_c0_g1_i3	-2.53814	0.00107649	0.0113063	down
TRINITY_DN22465_c1_g1_i12	-2.53844	0.00799469	0.0499724	down
TRINITY_DN23775_c1_g1_i2	-2.53906	1.42898e-08	1.20912e-06	down
TRINITY_DN20935_c0_g1_i20	-2.54399	0.007867	0.0494141	down
TRINITY_DN15062_c0_g1_i1	-2.54443	0.00373649	0.0285489	down
TRINITY_DN22003_c0_g1_i3	-2.54457	0.000470656	0.00602845	down
TRINITY_DN12995_c0_g4_i1	-2.54487	0.0056296	0.038822	down
TRINITY_DN29818_c0_g2_i1	-2.5457	0.00772453	0.0488045	down
TRINITY_DN20564_c1_g1_i9	-2.54697	0.00778615	0.0490577	down
TRINITY_DN23929_c1_g2_i8	-2.54697	0.00778615	0.0490577	down
TRINITY_DN3430_c0_g1_i1	-2.5482	0.0077312	0.0488307	down
TRINITY_DN21382_c1_g1_i3	-2.54825	0.000475155	0.00607846	down
TRINITY_DN24600_c9_g2_i3	-2.55082	6.35296e-08	4.39485e-06	down
TRINITY_DN23477_c1_g2_i11	-2.55258	3.45605e-06	0.000118342	down
TRINITY_DN9412_c0_g3_i1	-2.55304	0.00573498	0.0393431	down
TRINITY_DN23908_c7_g1_i3	-2.55311	4.01823e-08	2.9888e-06	down
TRINITY_DN20205_c0_g2_i1	-2.55313	0.00630713	0.0420042	down
TRINITY_DN28094_c0_g1_i1	-2.55413	0.00517757	0.0364658	down
TRINITY_DN22101_c0_g1_i2	-2.55563	4.03575e-10	5.48486e-08	down
TRINITY_DN23319_c1_g4_i19	-2.5558	0.00678831	0.0443073	down
TRINITY_DN30948_c0_g1_i1	-2.55743	0.00753085	0.0479101	down
TRINITY_DN24080_c1_g6_i1	-2.55802	5.60061e-06	0.000177343	down
TRINITY_DN15431_c0_g1_i5	-2.55864	1.61834e-07	9.6707e-06	down
TRINITY_DN32374_c0_g2_i1	-2.56047	0.00111123	0.01157	down
TRINITY_DN22340_c3_g1_i2	-2.56086	0.000124893	0.00212172	down
TRINITY_DN24212_c3_g1_i2	-2.56264	6.71578e-05	0.00129245	down
TRINITY_DN23949_c0_g1_i9	-2.56291	0.00738091	0.0472893	down
TRINITY_DN4675_c0_g1_i1	-2.56379	5.33471e-05	0.00107446	down
TRINITY_DN22384_c0_g3_i3	-2.56466	8.06139e-06	0.000239232	down
TRINITY_DN21324_c0_g2_i7	-2.56519	0.00228969	0.0200708	down
TRINITY_DN10529_c0_g2_i1	-2.56687	0.00040365	0.00533442	down
TRINITY_DN21739_c0_g1_i10	-2.56785	0.000125027	0.00212283	down
TRINITY_DN23885_c5_g1_i3	-2.56811	1.61488e-17	9.01839e-15	down
TRINITY_DN11424_c2_g1_i3	-2.56872	0.000821164	0.00922196	down
TRINITY_DN21860_c0_g2_i6	-2.57055	0.00720682	0.0463964	down
TRINITY_DN22803_c1_g1_i2	-2.57111	0.00360025	0.0277983	down
TRINITY_DN23388_c1_g2_i4	-2.57238	0.00720025	0.0463833	down
TRINITY_DN24391_c7_g1_i3	-2.57351	9.79952e-10	1.15323e-07	down
TRINITY_DN23187_c1_g1_i5	-2.57479	2.45808e-09	2.5945e-07	down
TRINITY_DN21507_c1_g1_i12	-2.57588	0.000197439	0.00303521	down
TRINITY_DN20129_c1_g6_i1	-2.57663	0.00547347	0.0380158	down
TRINITY_DN18849_c0_g1_i1	-2.57734	0.00695575	0.0451683	down
TRINITY_DN23204_c2_g1_i3	-2.57885	0.000751918	0.00862082	down
TRINITY_DN18752_c0_g4_i1	-2.57966	0.000525121	0.00657793	down
TRINITY_DN24134_c1_g2_i2	-2.58019	0.000118667	0.00203964	down
TRINITY_DN22393_c2_g1_i4	-2.58123	7.91389e-06	0.000235538	down
TRINITY_DN22659_c6_g1_i3	-2.58164	0.00217944	0.0193136	down
TRINITY_DN20356_c0_g2_i29	-2.58333	0.00694318	0.0451057	down
TRINITY_DN11635_c0_g1_i4	-2.58346	0.00692048	0.0449868	down
TRINITY_DN22551_c0_g5_i2	-2.58443	0.00198612	0.0179739	down
TRINITY_DN23567_c3_g2_i2	-2.58627	1.3799e-07	8.40946e-06	down
TRINITY_DN24069_c3_g3_i1	-2.58702	1.19119e-05	0.000329812	down
TRINITY_DN5840_c0_g2_i1	-2.58711	0.00686517	0.044684	down
TRINITY_DN7925_c0_g1_i1	-2.58749	0.00104395	0.011076	down
TRINITY_DN21543_c1_g3_i2	-2.58829	0.00683465	0.0445137	down
TRINITY_DN21888_c2_g7_i1	-2.59102	0.00466263	0.0336892	down
TRINITY_DN23238_c2_g3_i2	-2.59256	1.42639e-06	5.78752e-05	down
TRINITY_DN24295_c5_g15_i5	-2.59441	7.1535e-09	6.61441e-07	down
TRINITY_DN20843_c1_g2_i7	-2.59475	0.00665941	0.0437808	down
TRINITY_DN23899_c0_g4_i4	-2.59815	0.00547679	0.0380158	down
TRINITY_DN28896_c0_g1_i1	-2.59925	0.00489412	0.0349264	down
TRINITY_DN23180_c4_g1_i10	-2.59969	3.55077e-10	4.97455e-08	down
TRINITY_DN18833_c0_g2_i1	-2.60359	0.00612739	0.0411462	down
TRINITY_DN16727_c0_g2_i1	-2.60556	0.000158292	0.00255085	down
TRINITY_DN21739_c0_g1_i11	-2.60602	1.20792e-05	0.000333346	down
TRINITY_DN23899_c0_g2_i1	-2.60673	0.000531878	0.00664556	down
TRINITY_DN23542_c0_g1_i7	-2.60842	1.09958e-12	2.59797e-10	down
TRINITY_DN24144_c3_g1_i1	-2.60889	6.83624e-06	0.000210818	down
TRINITY_DN14551_c0_g1_i1	-2.60899	0.00147261	0.0143546	down
TRINITY_DN261_c0_g1_i1	-2.61	0.00168484	0.0158986	down
TRINITY_DN21465_c0_g2_i8	-2.61086	0.00636868	0.0422949	down
TRINITY_DN19424_c0_g1_i12	-2.61175	0.00633458	0.0421322	down
TRINITY_DN24069_c3_g2_i1	-2.61208	0.000241253	0.00354041	down
TRINITY_DN19974_c0_g1_i5	-2.61234	0.000558395	0.00688287	down
TRINITY_DN22388_c1_g2_i4	-2.61516	0.00627241	0.0418456	down
TRINITY_DN23529_c1_g1_i4	-2.61743	5.27901e-05	0.00106724	down
TRINITY_DN24441_c6_g1_i2	-2.61754	7.42235e-07	3.39252e-05	down
TRINITY_DN23307_c4_g2_i1	-2.61774	1.4278e-05	0.000381347	down
TRINITY_DN20307_c0_g1_i1	-2.6186	0.00618134	0.0413818	down
TRINITY_DN22384_c0_g3_i4	-2.61944	0.000123887	0.00210951	down
TRINITY_DN20538_c1_g1_i2	-2.6206	1.08482e-06	4.615e-05	down
TRINITY_DN24216_c5_g2_i1	-2.62075	0.0010767	0.0113063	down
TRINITY_DN21898_c0_g10_i29	-2.62077	0.00576338	0.0394522	down
TRINITY_DN22167_c0_g2_i8	-2.62088	1.52134e-07	9.16233e-06	down
TRINITY_DN23809_c3_g1_i3	-2.62333	2.34447e-05	0.00056701	down
TRINITY_DN21975_c3_g1_i3	-2.62368	2.84436e-05	0.000665888	down
TRINITY_DN22503_c1_g1_i10	-2.62368	0.0012184	0.0123973	down
TRINITY_DN24069_c4_g7_i10	-2.6267	1.03592e-07	6.574e-06	down
TRINITY_DN20669_c0_g1_i4	-2.62687	0.00395106	0.0297288	down
TRINITY_DN23853_c0_g3_i13	-2.62956	0.00600768	0.0405908	down
TRINITY_DN24269_c2_g1_i6	-2.62978	6.14401e-05	0.00120123	down
TRINITY_DN2355_c0_g1_i1	-2.63369	9.23302e-05	0.00167621	down
TRINITY_DN20129_c1_g3_i1	-2.63424	0.000378357	0.00506814	down
TRINITY_DN11804_c0_g1_i1	-2.63545	0.000949945	0.0103028	down
TRINITY_DN20370_c0_g1_i12	-2.63588	0.00586215	0.0399148	down
TRINITY_DN23787_c0_g10_i1	-2.6363	9.23373e-05	0.00167621	down
TRINITY_DN4733_c0_g1_i1	-2.63632	4.63275e-05	0.000969971	down
TRINITY_DN24552_c4_g18_i1	-2.63657	1.81022e-05	0.000462954	down
TRINITY_DN22044_c1_g1_i7	-2.63684	0.00580241	0.0396487	down
TRINITY_DN24012_c5_g2_i10	-2.63867	1.09313e-06	4.63751e-05	down
TRINITY_DN21447_c1_g1_i1	-2.64038	1.95311e-07	1.12975e-05	down
TRINITY_DN22435_c1_g7_i33	-2.64234	0.00575177	0.0394167	down
TRINITY_DN20646_c1_g1_i1	-2.64239	8.61074e-09	7.82482e-07	down
TRINITY_DN20127_c0_g2_i1	-2.64325	0.00571853	0.0392645	down
TRINITY_DN8950_c0_g2_i1	-2.64373	0.00385192	0.0291708	down
TRINITY_DN23899_c0_g3_i3	-2.64615	0.00088862	0.00980387	down
TRINITY_DN21193_c0_g1_i1	-2.64885	0.00558384	0.0386366	down
TRINITY_DN19379_c0_g1_i3	-2.64887	0.0056161	0.0387799	down
TRINITY_DN19085_c0_g2_i3	-2.64965	0.00181186	0.016761	down
TRINITY_DN16782_c0_g2_i5	-2.65065	0.00342254	0.0268309	down
TRINITY_DN23952_c5_g1_i5	-2.65229	1.32901e-05	0.00035997	down
TRINITY_DN22131_c0_g1_i6	-2.65324	5.15769e-07	2.49085e-05	down
TRINITY_DN11811_c0_g3_i1	-2.65837	0.00534751	0.0373123	down
TRINITY_DN23664_c2_g2_i1	-2.65925	7.76366e-25	8.83188e-22	down
TRINITY_DN21797_c1_g1_i21	-2.65983	0.000897774	0.00987648	down
TRINITY_DN10139_c0_g1_i1	-2.66179	0.0031482	0.0252144	down
TRINITY_DN21243_c1_g19_i1	-2.66223	0.00194289	0.017687	down
TRINITY_DN21444_c1_g4_i1	-2.6653	0.000613872	0.00738257	down
TRINITY_DN24336_c5_g1_i1	-2.66599	1.06469e-06	4.56701e-05	down
TRINITY_DN11773_c0_g1_i1	-2.66766	0.00485005	0.0346763	down
TRINITY_DN21893_c1_g1_i2	-2.66772	9.07919e-10	1.10224e-07	down
TRINITY_DN22435_c1_g7_i52	-2.6708	1.40247e-07	8.51322e-06	down
TRINITY_DN14133_c0_g3_i1	-2.67115	0.00264105	0.0222437	down
TRINITY_DN5519_c0_g2_i1	-2.6723	0.00139743	0.0137903	down
TRINITY_DN22834_c1_g1_i1	-2.67296	0.000122376	0.00209053	down
TRINITY_DN19865_c0_g2_i1	-2.67427	0.00480002	0.0344153	down
TRINITY_DN24582_c8_g2_i2	-2.67553	2.10282e-09	2.28227e-07	down
TRINITY_DN19589_c0_g3_i2	-2.67673	0.00168782	0.0159169	down
TRINITY_DN22417_c1_g1_i3	-2.67814	8.43741e-08	5.57323e-06	down
TRINITY_DN3953_c0_g1_i1	-2.67826	0.00506433	0.0358991	down
TRINITY_DN20407_c0_g1_i1	-2.67839	2.88287e-05	0.000672919	down
TRINITY_DN18333_c0_g4_i2	-2.68014	0.00213395	0.0190038	down
TRINITY_DN23748_c4_g2_i6	-2.68151	0.0050307	0.0357184	down
TRINITY_DN22192_c0_g1_i5	-2.68207	0.0015495	0.0149805	down
TRINITY_DN21511_c0_g2_i6	-2.68274	0.00299098	0.0243288	down
TRINITY_DN4481_c0_g2_i1	-2.68275	0.00502421	0.0356806	down
TRINITY_DN23618_c3_g15_i4	-2.68366	1.15629e-05	0.000321989	down
TRINITY_DN24589_c11_g6_i1	-2.68604	0.000724503	0.00839107	down
TRINITY_DN24293_c6_g1_i2	-2.687	5.57289e-09	5.33244e-07	down
TRINITY_DN31308_c0_g1_i1	-2.68797	0.000500577	0.00632986	down
TRINITY_DN18423_c0_g7_i1	-2.68805	0.00307439	0.0248304	down
TRINITY_DN23959_c8_g2_i5	-2.6881	4.31793e-06	0.000143069	down
TRINITY_DN23388_c1_g1_i4	-2.69054	3.17612e-06	0.000110606	down
TRINITY_DN23990_c3_g3_i7	-2.69131	1.06611e-06	4.56701e-05	down
TRINITY_DN24055_c3_g2_i11	-2.69174	0.000787344	0.00893842	down
TRINITY_DN24458_c5_g2_i7	-2.69228	3.96308e-10	5.41004e-08	down
TRINITY_DN28446_c0_g1_i3	-2.69328	0.000951217	0.0103035	down
TRINITY_DN24289_c2_g8_i1	-2.69445	1.60079e-05	0.000417034	down
TRINITY_DN22470_c2_g2_i8	-2.69457	0.00439213	0.0322517	down
TRINITY_DN23442_c1_g2_i3	-2.69499	7.33082e-06	0.000220968	down
TRINITY_DN18716_c0_g1_i9	-2.69578	0.00433149	0.0319658	down
TRINITY_DN22464_c1_g1_i5	-2.69659	1.8663e-06	7.09448e-05	down
TRINITY_DN20216_c0_g1_i2	-2.69916	0.00472073	0.033989	down
TRINITY_DN22667_c0_g1_i8	-2.69953	0.00185897	0.01708	down
TRINITY_DN18623_c0_g1_i2	-2.70273	0.00456977	0.0331978	down
TRINITY_DN20757_c1_g1_i2	-2.70378	7.42082e-08	5.02587e-06	down
TRINITY_DN24273_c3_g18_i1	-2.70688	0.00454187	0.0330734	down
TRINITY_DN22404_c1_g3_i1	-2.70794	2.43886e-15	9.72852e-13	down
TRINITY_DN22101_c0_g1_i3	-2.70802	1.48913e-06	5.96332e-05	down
TRINITY_DN20756_c1_g1_i2	-2.7098	5.28803e-06	0.000169046	down
TRINITY_DN21257_c0_g1_i4	-2.71515	0.00436826	0.0321522	down
TRINITY_DN23605_c5_g18_i11	-2.71763	0.000596332	0.00723109	down
TRINITY_DN24546_c9_g6_i1	-2.71848	0.00191491	0.0174841	down
TRINITY_DN23673_c4_g5_i3	-2.71876	1.59518e-07	9.55856e-06	down
TRINITY_DN14785_c0_g2_i1	-2.71949	0.00130143	0.0130594	down
TRINITY_DN19709_c0_g3_i3	-2.71951	0.0012557	0.012708	down
TRINITY_DN24068_c2_g1_i2	-2.72043	0.00341155	0.0267903	down
TRINITY_DN22838_c3_g9_i2	-2.72139	0.000597405	0.00723989	down
TRINITY_DN21288_c0_g2_i1	-2.72283	3.01904e-07	1.60155e-05	down
TRINITY_DN16998_c0_g1_i1	-2.72338	0.00439293	0.0322517	down
TRINITY_DN23387_c14_g5_i1	-2.72474	4.54383e-06	0.000149106	down
TRINITY_DN20128_c0_g1_i4	-2.72492	0.0011527	0.011903	down
TRINITY_DN32570_c0_g1_i1	-2.7282	1.55683e-05	0.000408352	down
TRINITY_DN24264_c3_g1_i2	-2.72901	1.13372e-24	1.24365e-21	down
TRINITY_DN24462_c3_g3_i8	-2.73246	0.00273235	0.0227922	down
TRINITY_DN24037_c3_g6_i1	-2.73297	5.09745e-13	1.28335e-10	down
TRINITY_DN22980_c1_g1_i3	-2.73359	0.00118107	0.0121049	down
TRINITY_DN24552_c4_g15_i1	-2.73582	0.000521118	0.00654113	down
TRINITY_DN26518_c0_g1_i1	-2.73607	0.000867097	0.00962518	down
TRINITY_DN23194_c1_g1_i3	-2.73783	0.0029399	0.0240605	down
TRINITY_DN20479_c1_g2_i2	-2.74128	0.00198597	0.0179739	down
TRINITY_DN21073_c2_g1_i1	-2.74294	0.000145354	0.00239258	down
TRINITY_DN21170_c2_g1_i3	-2.74323	3.38073e-05	0.000757002	down
TRINITY_DN16325_c0_g1_i2	-2.74411	0.00230586	0.0201664	down
TRINITY_DN3979_c0_g2_i1	-2.74494	0.000119367	0.0020462	down
TRINITY_DN16077_c0_g2_i1	-2.74524	0.00388277	0.0293236	down
TRINITY_DN15266_c0_g3_i1	-2.74533	0.00323887	0.0257859	down
TRINITY_DN21381_c1_g1_i22	-2.74564	0.0039765	0.0298627	down
TRINITY_DN20425_c0_g1_i1	-2.74648	0.00037892	0.00507346	down
TRINITY_DN24531_c3_g10_i1	-2.74824	1.50109e-06	5.98003e-05	down
TRINITY_DN23104_c3_g1_i13	-2.74968	7.13762e-06	0.000217492	down
TRINITY_DN22404_c0_g1_i3	-2.75258	0.00397149	0.0298323	down
TRINITY_DN21619_c0_g1_i9	-2.7533	1.01967e-06	4.39525e-05	down
TRINITY_DN24085_c9_g5_i9	-2.75416	0.000240661	0.0035385	down
TRINITY_DN21715_c1_g3_i6	-2.75507	0.00392062	0.0295586	down
TRINITY_DN22890_c0_g4_i3	-2.7556	0.00389513	0.0293953	down
TRINITY_DN24069_c3_g2_i5	-2.75592	0.00019465	0.00300134	down
TRINITY_DN5314_c0_g1_i1	-2.75598	4.79108e-09	4.6569e-07	down
TRINITY_DN22614_c2_g1_i10	-2.75674	0.000672275	0.00789634	down
TRINITY_DN22930_c2_g1_i9	-2.75859	3.36646e-06	0.00011579	down
TRINITY_DN23662_c3_g1_i1	-2.7605	0.00298227	0.0242709	down
TRINITY_DN24551_c11_g1_i1	-2.76099	2.39389e-07	1.33204e-05	down
TRINITY_DN20036_c0_g1_i1	-2.76234	0.00383962	0.0291125	down
TRINITY_DN24490_c10_g2_i1	-2.76478	2.60623e-09	2.71357e-07	down
TRINITY_DN6924_c0_g1_i4	-2.7675	0.00379158	0.0288264	down
TRINITY_DN24484_c6_g1_i8	-2.76767	4.14829e-05	0.000889768	down
TRINITY_DN24161_c1_g1_i4	-2.76786	1.96028e-07	1.13062e-05	down
TRINITY_DN20127_c0_g6_i1	-2.77006	0.00224608	0.0197787	down
TRINITY_DN21138_c0_g6_i1	-2.77017	3.27125e-05	0.000743719	down
TRINITY_DN24342_c8_g19_i1	-2.77094	5.99569e-06	0.000187916	down
TRINITY_DN23558_c2_g2_i1	-2.77236	2.22103e-05	0.000543577	down
TRINITY_DN21065_c1_g1_i1	-2.77638	0.00149615	0.0145471	down
TRINITY_DN11360_c0_g1_i1	-2.77655	0.00227377	0.0199741	down
TRINITY_DN23941_c6_g1_i3	-2.77966	0.000253431	0.00369267	down
TRINITY_DN23549_c1_g2_i15	-2.77968	5.3911e-09	5.17462e-07	down
TRINITY_DN9197_c0_g2_i1	-2.78059	0.000549857	0.00679905	down
TRINITY_DN5187_c0_g2_i1	-2.78076	0.00072797	0.00842169	down
TRINITY_DN21084_c3_g1_i1	-2.78185	1.07633e-07	6.80237e-06	down
TRINITY_DN20977_c0_g2_i5	-2.78193	8.39387e-07	3.75017e-05	down
TRINITY_DN23314_c4_g1_i13	-2.78361	8.26429e-08	5.48246e-06	down
TRINITY_DN23194_c1_g5_i4	-2.7877	5.11455e-08	3.65334e-06	down
TRINITY_DN7879_c0_g2_i1	-2.79026	0.00340744	0.0267808	down
TRINITY_DN31699_c0_g1_i1	-2.79119	0.000233218	0.0034472	down
TRINITY_DN24449_c8_g3_i1	-2.79165	0.00138405	0.0136823	down
TRINITY_DN22734_c0_g1_i2	-2.7952	2.26623e-08	1.81269e-06	down
TRINITY_DN21836_c0_g2_i13	-2.79644	0.00339291	0.0266951	down
TRINITY_DN23894_c3_g34_i1	-2.79685	0.000558009	0.00688287	down
TRINITY_DN22269_c7_g8_i7	-2.79767	2.51386e-06	9.06466e-05	down
TRINITY_DN23814_c0_g2_i27	-2.79966	1.50045e-05	0.000397639	down
TRINITY_DN18802_c0_g2_i1	-2.80073	0.00210802	0.0188604	down
TRINITY_DN21723_c0_g1_i3	-2.80225	2.48861e-09	2.61773e-07	down
TRINITY_DN22502_c0_g1_i10	-2.80297	2.43339e-06	8.84516e-05	down
TRINITY_DN14474_c0_g1_i1	-2.80334	0.00333419	0.0263331	down
TRINITY_DN23926_c6_g1_i1	-2.80435	5.71922e-05	0.00113773	down
TRINITY_DN21507_c1_g1_i11	-2.80664	0.000829741	0.00929449	down
TRINITY_DN23542_c0_g1_i12	-2.80886	0.00302382	0.0245579	down
TRINITY_DN20371_c0_g2_i6	-2.80934	0.00326922	0.0259691	down
TRINITY_DN20957_c0_g2_i1	-2.80989	0.00302974	0.0245796	down
TRINITY_DN25217_c0_g1_i1	-2.81061	7.3954e-06	0.000222478	down
TRINITY_DN6539_c0_g2_i1	-2.81081	0.000710492	0.00825369	down
TRINITY_DN25265_c0_g1_i1	-2.81145	0.00172777	0.0161942	down
TRINITY_DN23284_c0_g3_i7	-2.81636	0.00199449	0.0180285	down
TRINITY_DN2926_c0_g1_i2	-2.81642	0.00186193	0.0170918	down
TRINITY_DN20397_c2_g2_i7	-2.81704	0.00305932	0.0247672	down
TRINITY_DN23724_c1_g10_i1	-2.82326	0.000674854	0.00791755	down
TRINITY_DN3616_c0_g2_i1	-2.82472	0.000279659	0.0039841	down
TRINITY_DN21929_c1_g1_i7	-2.82477	0.00311565	0.0250385	down
TRINITY_DN23952_c5_g1_i6	-2.82933	8.74374e-06	0.000255919	down
TRINITY_DN3323_c0_g1_i1	-2.83026	0.000651571	0.00772703	down
TRINITY_DN22595_c1_g1_i1	-2.83809	0.000423242	0.00555076	down
TRINITY_DN22399_c0_g2_i6	-2.83821	1.29658e-05	0.000353148	down
TRINITY_DN10823_c0_g1_i3	-2.83879	5.90337e-05	0.0011678	down
TRINITY_DN23894_c3_g10_i1	-2.83952	0.000956638	0.0103462	down
TRINITY_DN9204_c0_g2_i1	-2.84022	2.65545e-07	1.44358e-05	down
TRINITY_DN19991_c0_g1_i1	-2.84125	0.00291779	0.0239178	down
TRINITY_DN23894_c3_g52_i1	-2.84171	8.87823e-07	3.91803e-05	down
TRINITY_DN23354_c1_g2_i10	-2.84207	5.54671e-07	2.64135e-05	down
TRINITY_DN24449_c8_g2_i1	-2.84292	1.3996e-07	8.51262e-06	down
TRINITY_DN23983_c5_g1_i2	-2.84332	4.8787e-08	3.50935e-06	down
TRINITY_DN17491_c0_g1_i1	-2.84335	0.00276918	0.0230378	down
TRINITY_DN23558_c2_g3_i7	-2.84764	2.33401e-08	1.84573e-06	down
TRINITY_DN21073_c2_g1_i14	-2.84777	7.57341e-08	5.09009e-06	down
TRINITY_DN11609_c0_g1_i2	-2.85022	0.00282983	0.023447	down
TRINITY_DN23591_c7_g3_i14	-2.85193	5.40857e-06	0.000172149	down
TRINITY_DN23900_c3_g2_i1	-2.85213	5.16253e-11	8.76062e-09	down
TRINITY_DN21036_c0_g1_i24	-2.85429	0.00280409	0.0232651	down
TRINITY_DN22753_c2_g1_i2	-2.85472	2.67151e-12	5.76952e-10	down
TRINITY_DN30726_c0_g1_i1	-2.85656	1.42913e-09	1.61977e-07	down
TRINITY_DN23236_c3_g2_i4	-2.85936	0.00273431	0.0227971	down
TRINITY_DN22364_c1_g1_i2	-2.86029	1.76713e-06	6.79316e-05	down
TRINITY_DN22768_c8_g42_i6	-2.86095	0.000354071	0.00482061	down
TRINITY_DN24069_c3_g3_i3	-2.86148	2.97084e-05	0.000687636	down
TRINITY_DN24161_c1_g1_i1	-2.86234	0.00141443	0.013911	down
TRINITY_DN24239_c5_g1_i1	-2.86441	4.6714e-23	4.34794e-20	down
TRINITY_DN21245_c0_g1_i5	-2.86545	0.00109847	0.0114604	down
TRINITY_DN20758_c2_g3_i2	-2.86798	7.60984e-12	1.53774e-09	down
TRINITY_DN21171_c1_g1_i2	-2.86923	0.00264549	0.0222437	down
TRINITY_DN23874_c8_g1_i1	-2.86923	0.000282577	0.00402008	down
TRINITY_DN23427_c5_g6_i3	-2.87282	0.00235494	0.0204787	down
TRINITY_DN21447_c1_g1_i2	-2.87309	4.49038e-07	2.21384e-05	down
TRINITY_DN21728_c0_g1_i3	-2.87408	0.00116211	0.0119686	down
TRINITY_DN23387_c14_g5_i3	-2.87553	1.48212e-06	5.94984e-05	down
TRINITY_DN23894_c3_g18_i1	-2.87618	0.00142325	0.013962	down
TRINITY_DN15843_c0_g1_i1	-2.88316	0.0025113	0.0215039	down
TRINITY_DN32921_c0_g1_i1	-2.88607	0.000153491	0.00249575	down
TRINITY_DN22324_c2_g5_i4	-2.8868	5.18355e-07	2.49942e-05	down
TRINITY_DN22522_c0_g2_i7	-2.8886	0.00248462	0.021335	down
TRINITY_DN18182_c0_g1_i3	-2.88897	0.000503683	0.00635605	down
TRINITY_DN22470_c2_g2_i22	-2.89239	0.000453807	0.00586397	down
TRINITY_DN23284_c0_g1_i3	-2.89262	0.00217759	0.0193033	down
TRINITY_DN21874_c0_g1_i4	-2.89423	0.00240516	0.0208097	down
TRINITY_DN18351_c2_g1_i2	-2.89461	9.42583e-08	6.12081e-06	down
TRINITY_DN21565_c0_g1_i5	-2.89579	8.49102e-05	0.00157339	down
TRINITY_DN22393_c2_g1_i5	-2.89827	4.55002e-11	7.89571e-09	down
TRINITY_DN22881_c0_g2_i1	-2.89827	0.00234546	0.0204139	down
TRINITY_DN20068_c0_g1_i6	-2.89945	0.00232761	0.0202989	down
TRINITY_DN23976_c2_g13_i17	-2.90255	4.67706e-07	2.29121e-05	down
TRINITY_DN16929_c0_g1_i1	-2.90379	0.00102304	0.0108956	down
TRINITY_DN10522_c0_g3_i1	-2.90438	0.00016707	0.0026613	down
TRINITY_DN17197_c0_g2_i4	-2.90498	0.00219788	0.0194491	down
TRINITY_DN18351_c2_g1_i1	-2.90646	1.32663e-07	8.11701e-06	down
TRINITY_DN23366_c1_g3_i2	-2.9076	3.29604e-05	0.000747143	down
TRINITY_DN22336_c2_g2_i19	-2.90767	0.00229899	0.0201355	down
TRINITY_DN20759_c1_g12_i3	-2.91065	0.0011789	0.0120942	down
TRINITY_DN23874_c9_g1_i1	-2.91287	0.00225548	0.0198502	down
TRINITY_DN20724_c3_g1_i7	-2.91498	5.67325e-08	4.00583e-06	down
TRINITY_DN23477_c1_g2_i7	-2.9154	6.11498e-07	2.84884e-05	down
TRINITY_DN20966_c0_g1_i1	-2.92011	0.0013147	0.0131689	down
TRINITY_DN23967_c4_g1_i8	-2.921	0.0011128	0.0115824	down
TRINITY_DN22708_c0_g3_i13	-2.9215	0.000258682	0.00375315	down
TRINITY_DN5579_c0_g2_i2	-2.92228	0.00161841	0.0154569	down
TRINITY_DN20578_c0_g3_i1	-2.9233	4.85437e-07	2.36295e-05	down
TRINITY_DN21739_c0_g1_i3	-2.92445	3.10752e-07	1.6288e-05	down
TRINITY_DN21017_c1_g2_i8	-2.92546	2.41267e-06	8.79337e-05	down
TRINITY_DN23522_c1_g1_i3	-2.92715	6.70356e-06	0.000207351	down
TRINITY_DN20920_c0_g2_i4	-2.92724	0.000391148	0.00520316	down
TRINITY_DN20539_c0_g1_i1	-2.9275	0.00069218	0.00808069	down
TRINITY_DN5579_c0_g2_i1	-2.93066	0.00211475	0.0188986	down
TRINITY_DN23826_c6_g2_i13	-2.93134	1.79676e-06	6.88125e-05	down
TRINITY_DN21557_c1_g1_i7	-2.93199	6.11252e-08	4.25728e-06	down
TRINITY_DN21511_c0_g2_i10	-2.93307	0.00209816	0.0188105	down
TRINITY_DN29272_c0_g2_i1	-2.9344	0.00197893	0.0179354	down
TRINITY_DN21482_c1_g1_i2	-2.93676	4.18411e-05	0.000895574	down
TRINITY_DN4389_c0_g3_i1	-2.93939	4.74895e-06	0.000154517	down
TRINITY_DN22397_c1_g1_i7	-2.94051	0.00179171	0.016616	down
TRINITY_DN8810_c0_g1_i1	-2.94536	1.61685e-06	6.32631e-05	down
TRINITY_DN24069_c4_g7_i6	-2.94728	2.97986e-07	1.5835e-05	down
TRINITY_DN23894_c3_g17_i1	-2.95198	0.000568861	0.00696856	down
TRINITY_DN20758_c2_g3_i1	-2.95264	3.71174e-17	1.96562e-14	down
TRINITY_DN24518_c2_g3_i1	-2.95347	0.00182864	0.016866	down
TRINITY_DN21735_c1_g17_i2	-2.95491	0.00193717	0.0176401	down
TRINITY_DN18247_c1_g1_i5	-2.95519	0.00192922	0.0175919	down
TRINITY_DN22354_c1_g1_i7	-2.95525	0.000138422	0.00229447	down
TRINITY_DN15800_c0_g2_i1	-2.95735	0.000872717	0.00966313	down
TRINITY_DN23894_c3_g13_i1	-2.95869	2.3071e-16	1.0902e-13	down
TRINITY_DN7519_c0_g1_i1	-2.96047	0.00166993	0.0158211	down
TRINITY_DN20732_c0_g3_i36	-2.96142	0.0018895	0.0172932	down
TRINITY_DN22003_c0_g1_i2	-2.96419	1.50098e-08	1.26309e-06	down
TRINITY_DN24090_c2_g1_i3	-2.96828	9.34984e-08	6.09725e-06	down
TRINITY_DN24314_c3_g2_i2	-2.96834	1.09974e-05	0.000309006	down
TRINITY_DN22615_c0_g1_i7	-2.97017	9.27773e-06	0.000268329	down
TRINITY_DN1562_c0_g2_i1	-2.9702	7.01295e-10	8.86432e-08	down
TRINITY_DN23542_c0_g1_i11	-2.97197	8.2197e-08	5.46468e-06	down
TRINITY_DN20784_c1_g1_i10	-2.9805	0.0016823	0.0158986	down
TRINITY_DN24458_c5_g2_i8	-2.98095	0.000116266	0.00200737	down
TRINITY_DN22243_c1_g1_i4	-2.98365	0.00174536	0.0163143	down
TRINITY_DN24188_c5_g16_i1	-2.98589	5.18401e-05	0.00105345	down
TRINITY_DN19971_c0_g1_i2	-2.98784	7.32341e-08	4.97652e-06	down
TRINITY_DN23439_c1_g3_i6	-2.99119	0.000631456	0.00754676	down
TRINITY_DN27770_c1_g1_i1	-2.99281	4.26131e-08	3.13124e-06	down
TRINITY_DN21481_c0_g1_i2	-3.00064	0.000322702	0.00446276	down
TRINITY_DN23491_c2_g1_i4	-3.00384	9.49059e-07	4.1231e-05	down
TRINITY_DN23491_c2_g1_i10	-3.0052	1.0028e-08	8.92779e-07	down
TRINITY_DN23535_c1_g1_i13	-3.00763	0.00161047	0.0154002	down
TRINITY_DN22429_c2_g1_i1	-3.00772	0.00158834	0.0152453	down
TRINITY_DN22743_c0_g15_i13	-3.00863	0.00136273	0.0135282	down
TRINITY_DN23894_c3_g33_i1	-3.01324	9.38015e-10	1.12106e-07	down
TRINITY_DN21000_c0_g1_i6	-3.0133	0.0015551	0.0150157	down
TRINITY_DN21485_c0_g2_i5	-3.01463	0.00139766	0.0137903	down
TRINITY_DN23720_c2_g2_i1	-3.02313	4.7737e-09	4.65474e-07	down
TRINITY_DN17285_c0_g1_i1	-3.02365	0.00134297	0.0133882	down
TRINITY_DN10699_c0_g1_i1	-3.02662	0.000138182	0.00229171	down
TRINITY_DN24143_c1_g2_i1	-3.02756	1.0012e-07	6.40661e-06	down
TRINITY_DN15764_c0_g1_i2	-3.03055	0.00146304	0.0142658	down
TRINITY_DN22564_c0_g1_i4	-3.03294	0.0013017	0.0130594	down
TRINITY_DN21047_c0_g1_i4	-3.0381	0.00119022	0.0121778	down
TRINITY_DN13660_c0_g1_i1	-3.03828	0.00128441	0.0129389	down
TRINITY_DN22870_c0_g1_i4	-3.03829	2.26163e-06	8.32923e-05	down
TRINITY_DN23477_c1_g2_i6	-3.03975	0.000308906	0.00431667	down
TRINITY_DN21316_c0_g1_i3	-3.04145	0.000753921	0.00864056	down
TRINITY_DN22421_c3_g7_i2	-3.04154	0.000870121	0.00964829	down
TRINITY_DN2393_c0_g3_i1	-3.04381	1.41196e-06	5.74417e-05	down
TRINITY_DN3280_c0_g1_i4	-3.04504	0.000654275	0.00775311	down
TRINITY_DN28163_c0_g2_i1	-3.04581	0.000225637	0.00337412	down
TRINITY_DN20228_c0_g1_i7	-3.04807	0.00116396	0.0119728	down
TRINITY_DN24552_c4_g1_i1	-3.05003	1.03828e-06	4.46649e-05	down
TRINITY_DN24562_c2_g1_i2	-3.05579	2.29727e-08	1.83274e-06	down
TRINITY_DN17907_c0_g2_i1	-3.05638	0.0013207	0.0132178	down
TRINITY_DN24069_c3_g3_i9	-3.05722	2.96169e-12	6.27368e-10	down
TRINITY_DN21720_c0_g3_i5	-3.06272	0.0012958	0.0130109	down
TRINITY_DN3657_c0_g1_i1	-3.06324	0.00106985	0.0112574	down
TRINITY_DN24037_c3_g2_i1	-3.06566	2.22306e-06	8.20687e-05	down
TRINITY_DN21720_c0_g3_i6	-3.06778	4.58985e-05	0.000961646	down
TRINITY_DN22324_c2_g14_i1	-3.06875	3.83864e-05	0.000834421	down
TRINITY_DN24306_c2_g1_i7	-3.06879	4.56664e-10	6.17905e-08	down
TRINITY_DN4534_c0_g1_i1	-3.07212	0.00124448	0.012611	down
TRINITY_DN2480_c0_g1_i1	-3.07234	7.72211e-05	0.00144978	down
TRINITY_DN23298_c1_g10_i23	-3.073	7.47267e-05	0.00141506	down
TRINITY_DN20843_c1_g2_i11	-3.07897	0.0010562	0.0111674	down
TRINITY_DN18854_c0_g1_i6	-3.08192	0.000207413	0.00315693	down
TRINITY_DN23564_c1_g1_i2	-3.08304	0.00119497	0.0122141	down
TRINITY_DN24069_c3_g3_i15	-3.08571	1.13301e-07	7.11666e-06	down
TRINITY_DN20848_c0_g1_i3	-3.09587	7.19607e-06	0.000218623	down
TRINITY_DN24539_c2_g7_i2	-3.09737	0.00112749	0.0116845	down
TRINITY_DN24166_c2_g1_i1	-3.09755	3.6922e-05	0.000809463	down
TRINITY_DN23671_c0_g1_i2	-3.0976	4.34634e-11	7.58511e-09	down
TRINITY_DN19350_c0_g1_i8	-3.09773	5.54516e-06	0.00017595	down
TRINITY_DN21409_c10_g3_i2	-3.10183	1.38198e-06	5.65974e-05	down
TRINITY_DN3992_c0_g1_i1	-3.10402	1.83985e-06	7.02001e-05	down
TRINITY_DN20228_c0_g1_i3	-3.10813	0.00108494	0.0113695	down
TRINITY_DN23078_c2_g5_i4	-3.10821	5.85222e-06	0.000183607	down
TRINITY_DN21575_c0_g4_i7	-3.11222	0.0010652	0.0112285	down
TRINITY_DN21736_c2_g1_i2	-3.11658	0.000140874	0.00232796	down
TRINITY_DN23263_c1_g9_i4	-3.1186	3.18007e-08	2.42975e-06	down
TRINITY_DN21073_c2_g1_i11	-3.12109	2.6204e-05	0.00062151	down
TRINITY_DN22624_c2_g8_i18	-3.12155	1.43046e-21	1.15622e-18	down
TRINITY_DN24519_c3_g6_i2	-3.12258	2.57181e-07	1.40557e-05	down
TRINITY_DN23871_c1_g2_i3	-3.12552	0.000140849	0.00232796	down
TRINITY_DN19440_c0_g1_i1	-3.12581	0.00018848	0.00293248	down
TRINITY_DN20255_c1_g1_i3	-3.12735	0.000807257	0.00911578	down
TRINITY_DN8697_c0_g1_i4	-3.12836	0.000710791	0.00825404	down
TRINITY_DN25491_c0_g1_i1	-3.1352	0.000268554	0.00385992	down
TRINITY_DN24005_c1_g2_i2	-3.14135	1.381e-05	0.000371105	down
TRINITY_DN24595_c11_g2_i1	-3.14468	1.84488e-05	0.000469494	down
TRINITY_DN12018_c0_g2_i1	-3.14684	0.000371927	0.00500602	down
TRINITY_DN22465_c1_g1_i11	-3.14759	1.75034e-05	0.000449513	down
TRINITY_DN16017_c0_g1_i1	-3.14806	4.13489e-08	3.05296e-06	down
TRINITY_DN22894_c0_g3_i9	-3.15894	0.000934723	0.0101953	down
TRINITY_DN22410_c1_g1_i33	-3.1594	0.000950296	0.0103028	down
TRINITY_DN19109_c0_g1_i1	-3.16111	0.000728406	0.00842357	down
TRINITY_DN22352_c1_g2_i4	-3.16248	2.09993e-06	7.8403e-05	down
TRINITY_DN22569_c0_g1_i1	-3.16271	3.50837e-05	0.000778771	down
TRINITY_DN24069_c3_g3_i13	-3.1656	0.000109901	0.00191905	down
TRINITY_DN20760_c0_g1_i1	-3.16575	9.45573e-05	0.00171145	down
TRINITY_DN23970_c6_g15_i2	-3.16712	1.1887e-05	0.00032952	down
TRINITY_DN23807_c0_g1_i12	-3.17062	0.000112748	0.00195873	down
TRINITY_DN20585_c0_g1_i1	-3.17195	4.34437e-08	3.17708e-06	down
TRINITY_DN21017_c1_g2_i2	-3.17478	6.13767e-05	0.00120075	down
TRINITY_DN23591_c7_g3_i9	-3.17989	0.000367546	0.00496664	down
TRINITY_DN3130_c0_g1_i1	-3.18061	0.000662482	0.0078232	down
TRINITY_DN21278_c1_g1_i2	-3.18239	8.62572e-10	1.06401e-07	down
TRINITY_DN14849_c0_g1_i3	-3.18343	0.000638317	0.00760564	down
TRINITY_DN20889_c1_g1_i1	-3.18697	1.60592e-12	3.62691e-10	down
TRINITY_DN24042_c2_g8_i5	-3.18961	0.000762374	0.00872116	down
TRINITY_DN24289_c2_g1_i4	-3.18975	0.000670674	0.00788965	down
TRINITY_DN31082_c0_g2_i1	-3.19225	0.000358935	0.00487171	down
TRINITY_DN24090_c2_g1_i2	-3.19308	1.41703e-07	8.58466e-06	down
TRINITY_DN18464_c0_g1_i1	-3.19768	0.000167225	0.0026613	down
TRINITY_DN21058_c0_g4_i3	-3.19859	1.5761e-05	0.000413054	down
TRINITY_DN14921_c0_g1_i1	-3.20141	4.67715e-07	2.29121e-05	down
TRINITY_DN24558_c3_g1_i2	-3.20673	0.000244766	0.00358298	down
TRINITY_DN22190_c1_g3_i10	-3.20701	3.08645e-05	0.000709053	down
TRINITY_DN24549_c7_g4_i4	-3.20751	4.87255e-13	1.25765e-10	down
TRINITY_DN24522_c2_g1_i1	-3.20758	0.000597765	0.00723989	down
TRINITY_DN21243_c1_g18_i5	-3.20788	0.000729928	0.00843164	down
TRINITY_DN19715_c0_g1_i3	-3.20885	0.000608628	0.00733098	down
TRINITY_DN23780_c0_g1_i1	-3.21145	6.04776e-08	4.23137e-06	down
TRINITY_DN21739_c0_g1_i4	-3.21654	0.000387674	0.00516815	down
TRINITY_DN22098_c0_g1_i1	-3.21747	4.32133e-08	3.16777e-06	down
TRINITY_DN20994_c4_g1_i1	-3.21851	0.000596129	0.00723109	down
TRINITY_DN21558_c0_g1_i13	-3.22317	0.000240992	0.0035385	down
TRINITY_DN21557_c1_g1_i8	-3.22831	2.67349e-06	9.50418e-05	down
TRINITY_DN21693_c0_g2_i14	-3.23197	0.00066091	0.00780763	down
TRINITY_DN21856_c2_g1_i2	-3.23431	0.00052538	0.00657849	down
TRINITY_DN20129_c1_g1_i1	-3.23538	0.000493864	0.00626015	down
TRINITY_DN22079_c0_g1_i1	-3.23888	2.52758e-05	0.00060233	down
TRINITY_DN24391_c7_g1_i4	-3.24171	9.25484e-11	1.45776e-08	down
TRINITY_DN24069_c4_g1_i1	-3.24225	6.41273e-05	0.00124663	down
TRINITY_DN21518_c1_g1_i8	-3.24369	5.82346e-11	9.77419e-09	down
TRINITY_DN18833_c0_g1_i2	-3.24689	1.54524e-05	0.000406007	down
TRINITY_DN20758_c2_g3_i3	-3.24763	4.79871e-10	6.40437e-08	down
TRINITY_DN21438_c0_g1_i1	-3.24777	3.77558e-20	2.57704e-17	down
TRINITY_DN23034_c0_g1_i4	-3.25081	5.59904e-07	2.65803e-05	down
TRINITY_DN20669_c0_g1_i8	-3.25272	0.000601911	0.00727289	down
TRINITY_DN22242_c1_g3_i6	-3.25615	0.000578852	0.00705813	down
TRINITY_DN9677_c0_g2_i1	-3.26111	0.000451143	0.00584185	down
TRINITY_DN23894_c3_g24_i1	-3.26174	0.000167865	0.00266873	down
TRINITY_DN23242_c0_g1_i2	-3.26551	0.000568854	0.00696856	down
TRINITY_DN22346_c0_g5_i8	-3.26673	0.000548808	0.00679155	down
TRINITY_DN24005_c1_g4_i2	-3.26981	4.76288e-07	2.32578e-05	down
TRINITY_DN22768_c8_g22_i1	-3.27207	3.58175e-05	0.000792033	down
TRINITY_DN19974_c0_g1_i4	-3.27629	1.80564e-06	6.89805e-05	down
TRINITY_DN1742_c0_g2_i1	-3.28453	0.000451913	0.00584689	down
TRINITY_DN10363_c0_g1_i4	-3.28754	7.72278e-11	1.23544e-08	down
TRINITY_DN33200_c0_g1_i1	-3.29024	0.00010853	0.00190497	down
TRINITY_DN16087_c0_g3_i1	-3.29047	0.000183092	0.00286629	down
TRINITY_DN5158_c0_g1_i2	-3.29079	0.000213538	0.00323095	down
TRINITY_DN24165_c4_g3_i1	-3.29784	9.96247e-06	0.000285379	down
TRINITY_DN22551_c0_g5_i1	-3.30315	3.63789e-07	1.85718e-05	down
TRINITY_DN23894_c3_g37_i1	-3.30702	3.20189e-08	2.44035e-06	down
TRINITY_DN20925_c1_g3_i17	-3.30726	0.000218246	0.00328921	down
TRINITY_DN22434_c3_g1_i11	-3.3107	0.000478589	0.00610206	down
TRINITY_DN22027_c2_g1_i2	-3.31305	8.98949e-07	3.96144e-05	down
TRINITY_DN1742_c0_g7_i1	-3.31652	0.000255829	0.00372054	down
TRINITY_DN23894_c3_g4_i1	-3.32022	2.46535e-06	8.91911e-05	down
TRINITY_DN21365_c1_g1_i1	-3.32385	0.000433558	0.00565761	down
TRINITY_DN23307_c4_g2_i2	-3.32736	1.78842e-05	0.000457762	down
TRINITY_DN24598_c11_g12_i1	-3.32834	1.36406e-15	5.73933e-13	down
TRINITY_DN19927_c0_g1_i4	-3.33019	0.000384994	0.00513688	down
TRINITY_DN23894_c3_g11_i1	-3.33339	2.27482e-07	1.2727e-05	down
TRINITY_DN23194_c1_g4_i6	-3.33393	1.13785e-06	4.8073e-05	down
TRINITY_DN21963_c1_g1_i4	-3.34148	4.94691e-07	2.40039e-05	down
TRINITY_DN23748_c4_g1_i4	-3.34577	6.79506e-06	0.00020997	down
TRINITY_DN23460_c2_g1_i1	-3.34584	3.50413e-09	3.5173e-07	down
TRINITY_DN22897_c0_g1_i7	-3.34805	4.01319e-05	0.000866235	down
TRINITY_DN23680_c0_g1_i6	-3.34865	0.000406381	0.00536167	down
TRINITY_DN22004_c0_g1_i1	-3.35042	1.03389e-07	6.574e-06	down
TRINITY_DN19056_c0_g2_i6	-3.35157	0.000335855	0.00461144	down
TRINITY_DN24427_c6_g3_i1	-3.35401	0.000119381	0.0020462	down
TRINITY_DN24451_c3_g3_i2	-3.36201	0.000392827	0.00522098	down
TRINITY_DN24284_c5_g1_i4	-3.36654	1.05949e-05	0.000300482	down
TRINITY_DN22399_c0_g2_i7	-3.37566	0.000109096	0.00191131	down
TRINITY_DN24342_c8_g18_i1	-3.37638	1.53221e-06	6.07248e-05	down
TRINITY_DN19085_c0_g2_i2	-3.37739	1.88529e-05	0.000476992	down
TRINITY_DN20119_c0_g2_i2	-3.3786	0.000259941	0.00376431	down
TRINITY_DN297_c0_g2_i1	-3.3831	0.000272748	0.00390557	down
TRINITY_DN22435_c1_g7_i25	-3.38638	0.0003168	0.00440494	down
TRINITY_DN19586_c0_g1_i3	-3.38908	0.000254967	0.00371151	down
TRINITY_DN23429_c4_g1_i1	-3.39268	3.71405e-08	2.78236e-06	down
TRINITY_DN23629_c7_g1_i1	-3.39406	9.96944e-06	0.000285379	down
TRINITY_DN10421_c0_g1_i1	-3.39788	0.000269027	0.0038613	down
TRINITY_DN20568_c0_g1_i5	-3.40649	9.84985e-05	0.00176923	down
TRINITY_DN23894_c3_g38_i1	-3.41015	2.34772e-15	9.48817e-13	down
TRINITY_DN32145_c0_g1_i1	-3.41079	4.99126e-13	1.267e-10	down
TRINITY_DN7711_c0_g3_i2	-3.41128	0.000243946	0.00357311	down
TRINITY_DN23194_c1_g5_i1	-3.41494	1.69238e-06	6.57993e-05	down
TRINITY_DN22399_c0_g2_i4	-3.41869	1.45241e-05	0.000387584	down
TRINITY_DN21568_c3_g5_i1	-3.42458	7.03568e-05	0.00134391	down
TRINITY_DN20133_c0_g1_i2	-3.42627	7.28393e-10	9.16909e-08	down
TRINITY_DN22524_c1_g9_i11	-3.42948	5.55703e-05	0.00111213	down
TRINITY_DN22615_c0_g1_i4	-3.42949	1.44325e-06	5.82515e-05	down
TRINITY_DN22650_c8_g2_i2	-3.42989	2.06777e-09	2.2546e-07	down
TRINITY_DN23355_c1_g1_i9	-3.43015	1.79872e-09	1.97313e-07	down
TRINITY_DN22470_c2_g2_i11	-3.43847	3.45096e-05	0.000769203	down
TRINITY_DN29735_c0_g1_i1	-3.44008	0.000137024	0.0022762	down
TRINITY_DN23899_c0_g1_i1	-3.44571	9.72974e-05	0.00175175	down
TRINITY_DN20847_c0_g2_i1	-3.44812	2.26957e-07	1.27208e-05	down
TRINITY_DN23787_c0_g10_i11	-3.44972	1.86089e-06	7.08707e-05	down
TRINITY_DN21619_c0_g1_i11	-3.45351	0.000181988	0.00285192	down
TRINITY_DN14056_c0_g1_i2	-3.45778	0.000192588	0.00298003	down
TRINITY_DN20353_c0_g1_i2	-3.461	5.16483e-05	0.00105267	down
TRINITY_DN19143_c0_g1_i2	-3.46463	1.09272e-05	0.000308199	down
TRINITY_DN21005_c0_g1_i1	-3.46584	0.000234647	0.00346666	down
TRINITY_DN3295_c0_g1_i1	-3.48024	0.000174904	0.00276204	down
TRINITY_DN20307_c0_g2_i1	-3.48253	2.89548e-05	0.000674326	down
TRINITY_DN23464_c1_g2_i7	-3.48413	4.5257e-07	2.22767e-05	down
TRINITY_DN20193_c0_g2_i3	-3.48525	0.000193814	0.00299296	down
TRINITY_DN23629_c7_g4_i1	-3.49048	1.59944e-05	0.000417034	down
TRINITY_DN20518_c0_g1_i4	-3.49785	0.000141357	0.00233429	down
TRINITY_DN21005_c0_g1_i6	-3.5009	1.00649e-07	6.42709e-06	down
TRINITY_DN23180_c3_g1_i1	-3.50555	3.98589e-05	0.000861552	down
TRINITY_DN23894_c3_g42_i1	-3.51125	1.29861e-05	0.000353293	down
TRINITY_DN22894_c0_g3_i7	-3.5198	1.35067e-06	5.58356e-05	down
TRINITY_DN24332_c4_g18_i1	-3.52128	1.83618e-05	0.000468034	down
TRINITY_DN24069_c3_g2_i6	-3.52158	1.09928e-08	9.64699e-07	down
TRINITY_DN23050_c0_g2_i12	-3.52219	0.000136035	0.00226344	down
TRINITY_DN4366_c0_g2_i1	-3.52854	0.000119888	0.00205375	down
TRINITY_DN24284_c5_g1_i1	-3.53313	3.5422e-09	3.54393e-07	down
TRINITY_DN21446_c1_g1_i2	-3.53629	0.000115488	0.00199651	down
TRINITY_DN21653_c0_g1_i6	-3.53783	1.26662e-05	0.000345816	down
TRINITY_DN24486_c6_g1_i3	-3.54432	6.91357e-05	0.00132388	down
TRINITY_DN24683_c0_g1_i1	-3.54527	8.01529e-05	0.00149933	down
TRINITY_DN23029_c0_g4_i2	-3.54828	6.72115e-09	6.27477e-07	down
TRINITY_DN23489_c0_g2_i8	-3.55349	0.000127916	0.00216297	down
TRINITY_DN21110_c0_g2_i7	-3.55449	0.000101085	0.00180514	down
TRINITY_DN23739_c2_g7_i8	-3.55771	0.000116512	0.00200991	down
TRINITY_DN23314_c4_g1_i8	-3.56932	5.7484e-06	0.000180719	down
TRINITY_DN22456_c0_g2_i1	-3.57439	0.000103955	0.00183864	down
TRINITY_DN21543_c1_g1_i3	-3.57461	1.48946e-05	0.000395409	down
TRINITY_DN24590_c10_g4_i1	-3.5798	2.573e-13	7.05621e-11	down
TRINITY_DN21929_c1_g1_i3	-3.58444	0.000102036	0.00181788	down
TRINITY_DN18236_c0_g1_i1	-3.58523	9.81606e-05	0.00176419	down
TRINITY_DN20995_c2_g1_i6	-3.58856	0.000136564	0.00227102	down
TRINITY_DN3408_c0_g1_i1	-3.5896	3.00501e-06	0.000105485	down
TRINITY_DN22980_c1_g1_i1	-3.59024	1.96198e-07	1.13062e-05	down
TRINITY_DN23307_c4_g2_i3	-3.59088	1.22153e-06	5.1095e-05	down
TRINITY_DN21543_c1_g3_i1	-3.59168	8.10892e-05	0.001515	down
TRINITY_DN23758_c3_g1_i2	-3.5946	2.22823e-17	1.2007e-14	down
TRINITY_DN23820_c5_g6_i2	-3.60245	2.24434e-32	4.92393e-29	down
TRINITY_DN15985_c2_g1_i1	-3.60297	8.41424e-35	2.15369e-31	down
TRINITY_DN24495_c9_g4_i1	-3.62756	9.3136e-07	4.06106e-05	down
TRINITY_DN23142_c1_g1_i32	-3.63081	7.69424e-05	0.00144543	down
TRINITY_DN21324_c0_g2_i2	-3.63116	8.71909e-05	0.00160076	down
TRINITY_DN21409_c10_g1_i1	-3.63167	3.53593e-06	0.000120406	down
TRINITY_DN21275_c1_g2_i17	-3.64087	2.3373e-05	0.000566169	down
TRINITY_DN8254_c0_g1_i1	-3.64579	1.25199e-05	0.000343041	down
TRINITY_DN21170_c2_g1_i4	-3.65017	1.30086e-06	5.40675e-05	down
TRINITY_DN20724_c3_g1_i23	-3.65289	2.56599e-09	2.68076e-07	down
TRINITY_DN24353_c3_g17_i2	-3.65517	2.92567e-08	2.24095e-06	down
TRINITY_DN21243_c1_g18_i12	-3.65881	9.09801e-05	0.00165646	down
TRINITY_DN23709_c2_g1_i9	-3.66333	8.44634e-05	0.0015685	down
TRINITY_DN18833_c0_g1_i3	-3.66835	1.3048e-05	0.000354663	down
TRINITY_DN8180_c0_g2_i1	-3.66966	8.14852e-05	0.00152055	down
TRINITY_DN24069_c3_g3_i8	-3.67003	1.08019e-06	4.60189e-05	down
TRINITY_DN20172_c1_g1_i1	-3.67269	1.86271e-05	0.000473226	down
TRINITY_DN17441_c0_g1_i2	-3.67668	5.49666e-05	0.00110346	down
TRINITY_DN8788_c0_g1_i3	-3.6816	1.27391e-05	0.000347496	down
TRINITY_DN23102_c2_g2_i10	-3.69369	4.80719e-17	2.50259e-14	down
TRINITY_DN115_c0_g1_i1	-3.69922	5.05671e-09	4.88417e-07	down
TRINITY_DN24165_c4_g3_i9	-3.70632	1.77775e-09	1.95712e-07	down
TRINITY_DN21580_c2_g3_i1	-3.70786	2.19984e-05	0.000540113	down
TRINITY_DN18785_c0_g1_i10	-3.71373	2.48978e-06	8.9969e-05	down
TRINITY_DN22671_c3_g1_i1	-3.71928	5.08749e-05	0.00104175	down
TRINITY_DN22768_c8_g30_i1	-3.7247	3.69244e-07	1.8777e-05	down
TRINITY_DN23709_c2_g1_i5	-3.72807	2.27069e-12	4.98173e-10	down
TRINITY_DN24666_c0_g2_i1	-3.73116	4.35762e-08	3.1792e-06	down
TRINITY_DN23704_c4_g2_i3	-3.73256	1.37871e-06	5.65974e-05	down
TRINITY_DN24037_c3_g5_i1	-3.73437	3.24726e-07	1.67912e-05	down
TRINITY_DN21252_c0_g1_i3	-3.74186	1.90852e-07	1.11023e-05	down
TRINITY_DN21270_c0_g1_i5	-3.75487	4.667e-05	0.000975812	down
TRINITY_DN11799_c0_g1_i2	-3.75498	3.81305e-05	0.000830622	down
TRINITY_DN21522_c0_g1_i4	-3.76163	3.73717e-05	0.000817572	down
TRINITY_DN23662_c3_g5_i2	-3.76419	2.64978e-09	2.74959e-07	down
TRINITY_DN21324_c0_g2_i1	-3.7674	1.76318e-06	6.78648e-05	down
TRINITY_DN20856_c0_g1_i36	-3.76818	1.42434e-05	0.000380753	down
TRINITY_DN23355_c1_g1_i12	-3.77024	1.36854e-08	1.17088e-06	down
TRINITY_DN21084_c4_g3_i1	-3.78751	3.11348e-06	0.000108795	down
TRINITY_DN23885_c5_g1_i2	-3.79044	8.13657e-27	9.99659e-24	down
TRINITY_DN24189_c2_g7_i1	-3.79797	3.50691e-05	0.000778771	down
TRINITY_DN23078_c2_g2_i1	-3.80505	1.24194e-07	7.72192e-06	down
TRINITY_DN23093_c9_g1_i3	-3.81319	2.48445e-19	1.65891e-16	down
TRINITY_DN18423_c0_g3_i1	-3.81427	3.99044e-05	0.00086193	down
TRINITY_DN22894_c0_g2_i4	-3.81782	3.45745e-05	0.00077009	down
TRINITY_DN2420_c0_g1_i1	-3.81935	3.33377e-05	0.00075121	down
TRINITY_DN752_c0_g2_i1	-3.82007	2.92665e-06	0.000103205	down
TRINITY_DN21084_c4_g3_i4	-3.823	7.83414e-09	7.16148e-07	down
TRINITY_DN24166_c2_g1_i9	-3.82725	1.01664e-09	1.19183e-07	down
TRINITY_DN20724_c3_g1_i16	-3.82912	2.09299e-05	0.00051802	down
TRINITY_DN23973_c1_g1_i3	-3.83104	1.97403e-14	6.45024e-12	down
TRINITY_DN21349_c0_g1_i6	-3.8318	2.68612e-12	5.76952e-10	down
TRINITY_DN23894_c3_g49_i1	-3.83877	6.35327e-07	2.94774e-05	down
TRINITY_DN23926_c6_g1_i5	-3.84169	2.06445e-05	0.000513678	down
TRINITY_DN6682_c0_g1_i1	-3.84201	3.81932e-06	0.000128489	down
TRINITY_DN23726_c1_g3_i9	-3.84963	3.30832e-05	0.000749374	down
TRINITY_DN24050_c1_g2_i2	-3.85745	9.36207e-12	1.87945e-09	down
TRINITY_DN22503_c1_g1_i17	-3.86101	2.24988e-05	0.000548888	down
TRINITY_DN21278_c1_g1_i5	-3.86112	6.44499e-10	8.21401e-08	down
TRINITY_DN12056_c0_g1_i1	-3.86422	1.91898e-05	0.000483523	down
TRINITY_DN23894_c3_g9_i1	-3.88142	9.97348e-11	1.56294e-08	down
TRINITY_DN19294_c0_g2_i1	-3.88406	1.63085e-05	0.000422712	down
TRINITY_DN23679_c0_g4_i1	-3.88445	1.60502e-05	0.000417781	down
TRINITY_DN23307_c4_g2_i6	-3.88471	1.905e-11	3.50372e-09	down
TRINITY_DN21825_c1_g1_i7	-3.88882	1.48467e-05	0.000394754	down
TRINITY_DN23462_c3_g3_i2	-3.88972	5.89319e-14	1.81009e-11	down
TRINITY_DN20474_c0_g1_i3	-3.90321	4.69171e-06	0.000152979	down
TRINITY_DN24043_c2_g1_i1	-3.90973	5.89458e-07	2.76838e-05	down
TRINITY_DN24069_c4_g7_i5	-3.91004	7.74866e-07	3.51551e-05	down
TRINITY_DN22659_c6_g1_i2	-3.92351	1.04805e-08	9.25021e-07	down
TRINITY_DN16390_c0_g2_i1	-3.92371	3.45153e-06	0.000118342	down
TRINITY_DN24225_c3_g1_i2	-3.92436	6.25194e-19	4.08571e-16	down
TRINITY_DN23120_c0_g1_i2	-3.94014	4.16084e-23	3.99375e-20	down
TRINITY_DN5364_c0_g2_i1	-3.95242	2.35746e-06	8.65107e-05	down
TRINITY_DN22612_c0_g1_i1	-3.969	3.16385e-10	4.51989e-08	down
TRINITY_DN21653_c0_g1_i3	-3.97357	7.54638e-08	5.08305e-06	down
TRINITY_DN14421_c1_g2_i1	-3.9827	8.63868e-07	3.8399e-05	down
TRINITY_DN17949_c0_g6_i1	-3.99169	1.01342e-05	0.000289554	down
TRINITY_DN17104_c0_g1_i2	-4.02033	8.77217e-06	0.000256363	down
TRINITY_DN23894_c3_g5_i1	-4.03237	7.69689e-15	2.74895e-12	down
TRINITY_DN32299_c0_g1_i1	-4.03361	8.21796e-10	1.02192e-07	down
TRINITY_DN22230_c1_g1_i2	-4.05721	2.11611e-18	1.27444e-15	down
TRINITY_DN24471_c11_g30_i1	-4.06534	2.37095e-13	6.5607e-11	down
TRINITY_DN20428_c0_g1_i8	-4.06607	6.46753e-06	0.000201267	down
TRINITY_DN3295_c0_g2_i1	-4.0676	5.0149e-09	4.85907e-07	down
TRINITY_DN20480_c1_g1_i2	-4.07546	1.73897e-40	5.93473e-37	down
TRINITY_DN23664_c2_g2_i3	-4.09748	6.81589e-42	2.61688e-38	down
TRINITY_DN24332_c3_g1_i1	-4.10226	5.29455e-06	0.000169046	down
TRINITY_DN20856_c0_g1_i34	-4.10425	5.61322e-06	0.000177377	down
TRINITY_DN18902_c0_g1_i1	-4.1072	4.00206e-06	0.00013405	down
TRINITY_DN4627_c0_g1_i1	-4.11622	3.48993e-06	0.000119236	down
TRINITY_DN23105_c2_g1_i1	-4.15658	1.64629e-47	1.26415e-43	down
TRINITY_DN20992_c1_g1_i2	-4.16336	1.57901e-06	6.21221e-05	down
TRINITY_DN24239_c5_g2_i1	-4.17355	2.89348e-06	0.000102153	down
TRINITY_DN19841_c1_g2_i1	-4.17463	3.2396e-06	0.000112181	down
TRINITY_DN23258_c0_g6_i8	-4.17604	2.44034e-06	8.85994e-05	down
TRINITY_DN22079_c0_g1_i4	-4.17834	5.68216e-13	1.41892e-10	down
TRINITY_DN23894_c3_g26_i2	-4.20254	5.17532e-43	2.27086e-39	down
TRINITY_DN20480_c1_g1_i1	-4.20983	2.62639e-56	4.03348e-52	down
TRINITY_DN21082_c8_g2_i1	-4.22291	1.45517e-10	2.20176e-08	down
TRINITY_DN23781_c3_g3_i1	-4.22531	1.15938e-07	7.26739e-06	down
TRINITY_DN20606_c1_g2_i1	-4.23637	1.94867e-06	7.36205e-05	down
TRINITY_DN22752_c1_g25_i31	-4.23753	3.41005e-09	3.44539e-07	down
TRINITY_DN19777_c0_g1_i2	-4.23978	1.89449e-07	1.10626e-05	down
TRINITY_DN23307_c4_g2_i4	-4.27035	3.25807e-08	2.47702e-06	down
TRINITY_DN21243_c1_g18_i1	-4.28578	2.57702e-06	9.21563e-05	down
TRINITY_DN23707_c3_g3_i5	-4.29792	3.19347e-07	1.6625e-05	down
TRINITY_DN20607_c0_g2_i1	-4.30107	1.26897e-07	7.84444e-06	down
TRINITY_DN22200_c0_g1_i4	-4.31479	2.30955e-08	1.83777e-06	down
TRINITY_DN21030_c0_g1_i4	-4.32366	2.29246e-09	2.45304e-07	down
TRINITY_DN23284_c0_g4_i3	-4.33343	3.32721e-09	3.37278e-07	down
TRINITY_DN22881_c0_g2_i22	-4.35543	8.29193e-07	3.71805e-05	down
TRINITY_DN20479_c1_g2_i6	-4.36397	1.11489e-06	4.7168e-05	down
TRINITY_DN21575_c0_g4_i16	-4.36724	8.15898e-07	3.66915e-05	down
TRINITY_DN23194_c1_g4_i7	-4.39144	9.24314e-07	4.03845e-05	down
TRINITY_DN23664_c2_g2_i5	-4.40224	4.9496e-28	6.91032e-25	down
TRINITY_DN24273_c2_g3_i5	-4.41002	2.45307e-06	8.88516e-05	down
TRINITY_DN21121_c1_g2_i11	-4.41935	4.84709e-07	2.36295e-05	down
TRINITY_DN18802_c0_g1_i1	-4.42792	2.40796e-08	1.89642e-06	down
TRINITY_DN23016_c0_g10_i11	-4.4356	3.86068e-07	1.9355e-05	down
TRINITY_DN23739_c1_g1_i11	-4.44037	1.25774e-06	5.24885e-05	down
TRINITY_DN23894_c3_g47_i1	-4.45814	1.07074e-33	2.52982e-30	down
TRINITY_DN5364_c0_g1_i1	-4.45849	3.21246e-07	1.66673e-05	down
TRINITY_DN20604_c2_g1_i1	-4.4701	2.01123e-08	1.63426e-06	down
TRINITY_DN23120_c0_g1_i3	-4.5068	1.06226e-28	1.55368e-25	down
TRINITY_DN23284_c0_g3_i3	-4.52326	2.02576e-07	1.15868e-05	down
TRINITY_DN20925_c1_g3_i9	-4.53908	2.46726e-07	1.36253e-05	down
TRINITY_DN24589_c11_g4_i1	-4.56187	9.61128e-09	8.5817e-07	down
TRINITY_DN20035_c0_g2_i3	-4.57204	2.89376e-07	1.54577e-05	down
TRINITY_DN32187_c1_g1_i1	-4.59658	4.93396e-13	1.26289e-10	down
TRINITY_DN20334_c3_g1_i1	-4.59867	8.58603e-30	1.388e-26	down
TRINITY_DN22569_c0_g1_i12	-4.60724	7.98297e-08	5.33037e-06	down
TRINITY_DN22000_c1_g1_i12	-4.6106	7.92675e-08	5.30436e-06	down
TRINITY_DN22587_c1_g1_i20	-4.63083	1.01931e-07	6.49548e-06	down
TRINITY_DN18784_c0_g2_i1	-4.65807	6.64532e-08	4.58677e-06	down
TRINITY_DN22331_c3_g1_i11	-4.66191	1.33049e-11	2.55412e-09	down
TRINITY_DN21532_c2_g1_i25	-4.69172	1.23742e-11	2.40553e-09	down
TRINITY_DN23894_c3_g2_i1	-4.69624	2.1354e-14	6.90409e-12	down
TRINITY_DN21343_c0_g3_i2	-4.7187	4.38678e-09	4.30479e-07	down
TRINITY_DN23093_c9_g1_i2	-4.72854	3.88542e-18	2.29501e-15	down
TRINITY_DN23723_c0_g1_i16	-4.74145	2.84167e-08	2.20409e-06	down
TRINITY_DN22569_c0_g1_i2	-4.76058	4.83068e-08	3.48297e-06	down
TRINITY_DN21532_c2_g1_i23	-4.7835	4.23505e-08	3.11941e-06	down
TRINITY_DN22714_c4_g2_i1	-4.7982	1.82547e-10	2.70866e-08	down
TRINITY_DN22907_c3_g1_i4	-4.81776	2.49953e-09	2.62024e-07	down
TRINITY_DN23894_c3_g46_i1	-4.82918	1.0815e-09	1.25574e-07	down
TRINITY_DN22408_c1_g1_i5	-4.84158	1.52152e-09	1.7056e-07	down
TRINITY_DN15520_c0_g2_i1	-4.88879	4.28947e-25	5.06735e-22	down
TRINITY_DN23016_c0_g10_i14	-4.89705	8.97778e-09	8.06294e-07	down
TRINITY_DN22303_c0_g1_i1	-4.92081	3.18498e-12	6.70045e-10	down
TRINITY_DN21736_c1_g1_i2	-4.93846	8.49625e-09	7.74369e-07	down
TRINITY_DN23899_c0_g4_i1	-5.00089	7.66263e-11	1.23224e-08	down
TRINITY_DN23894_c3_g1_i1	-5.0336	7.04908e-19	4.51067e-16	down
TRINITY_DN21438_c0_g1_i2	-5.04153	1.49807e-09	1.69166e-07	down
TRINITY_DN19732_c0_g1_i1	-5.04739	2.04277e-20	1.45915e-17	down
TRINITY_DN21030_c0_g1_i3	-5.10934	2.89168e-11	5.22458e-09	down
TRINITY_DN23283_c0_g4_i22	-5.1166	9.69975e-10	1.14588e-07	down
TRINITY_DN24264_c3_g1_i6	-5.15019	9.04003e-17	4.55188e-14	down
TRINITY_DN19732_c0_g1_i2	-5.1502	1.87356e-17	1.02761e-14	down
TRINITY_DN21822_c0_g1_i1	-5.16277	2.88565e-22	2.39548e-19	down
TRINITY_DN3784_c0_g2_i1	-5.25181	2.35629e-09	2.49564e-07	down
TRINITY_DN23678_c1_g1_i24	-5.29489	3.517e-10	4.95526e-08	down
TRINITY_DN21245_c0_g1_i9	-5.29667	5.36551e-10	7.07303e-08	down
TRINITY_DN23464_c1_g2_i3	-5.30747	1.06164e-17	6.03857e-15	down
TRINITY_DN22605_c0_g4_i19	-5.32122	1.05974e-10	1.65228e-08	down
TRINITY_DN21543_c1_g1_i2	-5.37314	1.31438e-10	2.02871e-08	down
TRINITY_DN24488_c2_g20_i3	-5.39109	5.48066e-10	7.13299e-08	down
TRINITY_DN22503_c1_g1_i8	-5.45754	4.85071e-11	8.3702e-09	down
TRINITY_DN21030_c0_g1_i1	-5.46358	1.85922e-12	4.13811e-10	down
TRINITY_DN24488_c2_g20_i6	-5.53467	1.27523e-11	2.46343e-09	down
TRINITY_DN23853_c0_g3_i16	-5.58733	4.25818e-11	7.47372e-09	down
TRINITY_DN23708_c1_g1_i4	-5.6932	2.73569e-37	8.40267e-34	down
TRINITY_DN21686_c0_g1_i1	-5.71102	2.92497e-12	6.23892e-10	down
TRINITY_DN24549_c4_g3_i2	-5.76875	2.40016e-44	1.47442e-40	down
TRINITY_DN20591_c0_g1_i26	-5.781	2.35153e-14	7.52366e-12	down
TRINITY_DN23292_c1_g1_i9	-5.81785	6.4367e-11	1.06867e-08	down
TRINITY_DN19536_c1_g1_i1	-5.8613	5.88702e-16	2.62058e-13	down
TRINITY_DN22605_c0_g4_i7	-5.8862	9.05455e-13	2.17274e-10	down
TRINITY_DN22502_c0_g1_i12	-6.01126	3.71229e-13	9.82958e-11	down
TRINITY_DN24297_c3_g17_i2	-6.02891	3.27924e-14	1.02777e-11	down
TRINITY_DN20458_c0_g1_i3	-6.03595	1.61009e-13	4.62185e-11	down
TRINITY_DN20655_c1_g1_i6	-6.20288	4.69546e-15	1.75879e-12	down
TRINITY_DN23542_c0_g1_i8	-6.22171	1.65919e-50	1.69873e-46	down
TRINITY_DN23853_c0_g3_i20	-6.28069	8.42236e-15	2.93969e-12	down
TRINITY_DN21246_c2_g1_i1	-6.33187	2.4543e-105	7.53837e-101	down
TRINITY_DN15130_c0_g1_i1	-6.39546	1.48038e-22	1.26305e-19	down
TRINITY_DN22343_c2_g1_i2	-6.42416	1.42434e-16	6.94421e-14	down
TRINITY_DN21816_c0_g1_i7	-6.44917	4.3995e-16	1.98722e-13	down
TRINITY_DN24337_c7_g1_i1	-6.45766	7.21119e-15	2.63681e-12	down
TRINITY_DN23433_c5_g1_i6	-7.35813	1.70423e-23	1.68856e-20	down
TRINITY_DN24113_c3_g4_i7	-7.59389	1.33729e-22	1.17357e-19	down
TRINITY_DN23908_c7_g1_i4	-7.80741	9.37985e-24	9.93455e-21	down
TRINITY_DN22502_c0_g1_i15	-8.62196	4.77412e-31	8.62572e-28	down

## Sheet: MF vs PI
geneID	log2 Ratio(MF/PI)	pvalue	padj	Up-Down-Regulation(MF/PI)
TRINITY_DN23642_c0_g3_i2	9.17313	3.22e-09	2.72e-07	up
TRINITY_DN23606_c5_g1_i7	8.67404	0.0125203	0.072042	up
TRINITY_DN23606_c5_g1_i6	8.63952	0.000773993	0.00984656	up
TRINITY_DN24383_c5_g7_i1	8.40507	4.37e-05	0.0009755	up
TRINITY_DN21166_c0_g1_i3	8.13749	0.000278928	0.00441461	up
TRINITY_DN23539_c1_g1_i4	8.13308	0.0260935	0.119661	up
TRINITY_DN22915_c1_g2_i13	8.03577	0.000442173	0.00636484	up
TRINITY_DN19177_c0_g1_i5	7.77504	0.0350241	0.14496	up
TRINITY_DN24158_c4_g2_i2	7.76384	0.0848131	0.262965	up
TRINITY_DN24401_c4_g12_i8	7.25893	9.53e-05	0.00189857	up
TRINITY_DN22148_c0_g3_i5	7.13325	0.0113099	0.0667007	up
TRINITY_DN23491_c3_g1_i4	7.00552	0.000142584	0.0025895	up
TRINITY_DN23526_c0_g1_i7	6.90924	4.3e-05	0.000970153	up
TRINITY_DN20440_c0_g8_i3	6.76399	8.02e-06	0.000234383	up
TRINITY_DN23016_c0_g10_i17	6.73997	0.0198089	0.0989433	up
TRINITY_DN21328_c0_g2_i18	6.58371	0.0132118	0.0746873	up
TRINITY_DN22150_c0_g1_i2	6.52964	0.00021526	0.00364534	up
TRINITY_DN22992_c0_g1_i7	6.39807	6.56e-05	0.0013793	up
TRINITY_DN22534_c2_g1_i3	6.34645	0.0130875	0.0741467	up
TRINITY_DN18075_c1_g1_i4	6.31604	0.0134253	0.0756746	up
TRINITY_DN21845_c2_g3_i18	6.30608	0.0299011	0.131089	up
TRINITY_DN22299_c0_g1_i4	6.29396	0.00218645	0.020726	up
TRINITY_DN23783_c1_g3_i2	6.23015	0.0150917	0.0824949	up
TRINITY_DN24462_c4_g11_i3	6.22644	0.00550757	0.0400783	up
TRINITY_DN23626_c1_g1_i10	6.2258	0.0195757	0.0980423	up
TRINITY_DN26266_c1_g1_i1	6.19682	5.04e-06	0.000161142	up
TRINITY_DN23159_c2_g1_i3	6.19302	0.0416089	0.163264	up
TRINITY_DN23783_c1_g3_i1	6.15952	0.000148884	0.0026851	up
TRINITY_DN24279_c3_g2_i1	6.14658	7.85e-05	0.00161403	up
TRINITY_DN22335_c1_g1_i4	6.03311	0.0437704	0.16952	up
TRINITY_DN24462_c4_g11_i4	6.02909	0.0012972	0.0144248	up
TRINITY_DN21328_c0_g2_i17	5.96643	0.0159672	0.0852423	up
TRINITY_DN21087_c5_g1_i1	5.9545	0.0432599	0.168467	up
TRINITY_DN20193_c0_g2_i12	5.93059	2.4e-05	0.000594446	up
TRINITY_DN351_c0_g1_i1	5.92866	6.01e-06	0.000186594	up
TRINITY_DN23783_c1_g5_i1	5.89909	0.0677299	0.226729	up
TRINITY_DN21371_c3_g3_i4	5.85271	2.58e-11	3.24e-09	up
TRINITY_DN23315_c3_g1_i15	5.82359	0.19044	0.427088	up
TRINITY_DN22850_c2_g1_i7	5.80049	0.0192646	0.096888	up
TRINITY_DN24291_c3_g1_i2	5.79913	0.164121	0.391684	up
TRINITY_DN22623_c0_g1_i3	5.76817	1.58e-13	3.77e-11	up
TRINITY_DN24596_c5_g3_i24	5.70045	5.74e-09	4.88e-07	up
TRINITY_DN20834_c2_g4_i1	5.68237	1.86e-09	1.81e-07	up
TRINITY_DN23773_c1_g1_i5	5.56867	2.4e-09	2.28e-07	up
TRINITY_DN23597_c9_g1_i6	5.56242	6.19e-09	5.19e-07	up
TRINITY_DN20834_c2_g5_i3	5.54455	9.09e-09	7.25e-07	up
TRINITY_DN23286_c1_g1_i1	5.53706	1.07e-08	8.41e-07	up
TRINITY_DN23315_c3_g1_i14	5.52398	2.71e-09	2.53e-07	up
TRINITY_DN20644_c0_g1_i8	5.52371	4.9e-09	4.22e-07	up
TRINITY_DN23783_c1_g1_i1	5.52358	1.18e-12	2.47e-10	up
TRINITY_DN23783_c1_g5_i3	5.4404	2.15e-32	3.32e-29	up
TRINITY_DN23315_c3_g1_i8	5.42312	1.56e-08	1.19e-06	up
TRINITY_DN23022_c0_g1_i39	5.41985	1.65e-08	1.25e-06	up
TRINITY_DN22421_c2_g1_i5	5.40956	5.6e-10	6.15e-08	up
TRINITY_DN26257_c0_g1_i1	5.38789	4.78e-13	1.03e-10	up
TRINITY_DN24596_c5_g3_i9	5.32567	6.57e-08	4.15e-06	up
TRINITY_DN22407_c2_g1_i1	5.30591	2.03e-08	1.51e-06	up
TRINITY_DN22232_c0_g1_i5	5.23954	1.32e-07	7.43e-06	up
TRINITY_DN21614_c0_g1_i4	5.14682	7.89e-08	4.83e-06	up
TRINITY_DN23236_c3_g2_i2	5.14505	1.16e-07	6.67e-06	up
TRINITY_DN17141_c0_g1_i1	5.14312	9.42e-08	5.63e-06	up
TRINITY_DN21633_c1_g1_i4	5.12876	6.36e-09	5.31e-07	up
TRINITY_DN22847_c2_g1_i4	5.123	9.18e-08	5.52e-06	up
TRINITY_DN22200_c0_g1_i1	5.11734	7.37e-08	4.57e-06	up
TRINITY_DN19177_c0_g1_i3	5.09052	1.16e-07	6.67e-06	up
TRINITY_DN24043_c2_g1_i11	5.09045	2.33e-07	1.2e-05	up
TRINITY_DN23562_c8_g1_i32	5.04345	1.34e-14	3.86e-12	up
TRINITY_DN19687_c0_g1_i2	5.03479	1.64e-07	8.84e-06	up
TRINITY_DN10416_c0_g2_i1	5.03269	1.62e-07	8.76e-06	up
TRINITY_DN23513_c1_g1_i3	4.97319	1.89e-26	1.69e-23	up
TRINITY_DN22513_c1_g1_i12	4.9537	2.99e-07	1.48e-05	up
TRINITY_DN22410_c1_g1_i25	4.93872	6.94e-07	2.99e-05	up
TRINITY_DN23224_c1_g2_i28	4.90623	5.37e-07	2.43e-05	up
TRINITY_DN23783_c1_g4_i1	4.90077	1.67e-13	3.96e-11	up
TRINITY_DN23179_c2_g1_i1	4.89214	4.5e-12	7.79e-10	up
TRINITY_DN21661_c1_g1_i2	4.85437	7e-07	3e-05	up
TRINITY_DN21830_c1_g2_i6	4.84904	6.96e-07	2.99e-05	up
TRINITY_DN14120_c1_g1_i2	4.84533	1.53e-07	8.41e-06	up
TRINITY_DN21597_c0_g1_i1	4.8339	5.32e-17	2.01e-14	up
TRINITY_DN23837_c2_g1_i1	4.80304	1.36e-09	1.39e-07	up
TRINITY_DN20216_c0_g1_i3	4.78013	8.4e-07	3.49e-05	up
TRINITY_DN22570_c1_g1_i19	4.77516	1.3e-06	4.98e-05	up
TRINITY_DN19530_c1_g1_i6	4.76793	9.5e-07	3.84e-05	up
TRINITY_DN23844_c3_g1_i9	4.76259	2.32e-06	8.2e-05	up
TRINITY_DN16345_c0_g1_i1	4.76151	7.79e-08	4.79e-06	up
TRINITY_DN19243_c0_g1_i3	4.73979	1.83e-06	6.64e-05	up
TRINITY_DN23515_c1_g3_i3	4.68676	2.15e-06	7.66e-05	up
TRINITY_DN23016_c0_g10_i12	4.65669	2.08e-06	7.44e-05	up
TRINITY_DN24495_c11_g1_i2	4.6411	2.21e-06	7.85e-05	up
TRINITY_DN20152_c0_g1_i1	4.64038	6.05e-07	2.68e-05	up
TRINITY_DN22110_c0_g1_i3	4.63066	4.46e-06	0.0001404	up
TRINITY_DN20426_c0_g1_i3	4.62743	3.09e-06	0.000103411	up
TRINITY_DN23783_c1_g4_i5	4.57345	1.31e-30	1.78e-27	up
TRINITY_DN20683_c0_g1_i28	4.56692	3.29e-07	1.61e-05	up
TRINITY_DN23113_c0_g3_i11	4.55768	2.52e-07	1.28e-05	up
TRINITY_DN21011_c2_g1_i8	4.54278	4.33e-06	0.000136979	up
TRINITY_DN20358_c0_g1_i4	4.53607	5.86e-06	0.000177049	up
TRINITY_DN18093_c0_g1_i6	4.43403	2.31e-09	2.2e-07	up
TRINITY_DN22489_c1_g1_i7	4.43369	1.47e-10	1.86e-08	up
TRINITY_DN23783_c1_g6_i1	4.41397	1.03e-05	0.000285561	up
TRINITY_DN2479_c0_g2_i1	4.40433	1.38e-05	0.000366324	up
TRINITY_DN22966_c1_g1_i25	4.34232	1.61e-06	5.94e-05	up
TRINITY_DN23067_c2_g1_i1	4.31001	1.62e-05	0.00041656	up
TRINITY_DN3921_c0_g1_i1	4.29882	2.87e-10	3.43e-08	up
TRINITY_DN19366_c0_g1_i6	4.29047	3.59e-07	1.72e-05	up
TRINITY_DN22798_c1_g1_i9	4.27593	2.34e-05	0.000558501	up
TRINITY_DN22271_c0_g2_i1	4.27217	2.9e-05	0.000664035	up
TRINITY_DN3424_c0_g5_i1	4.27032	3.86e-05	0.000846427	up
TRINITY_DN21663_c2_g1_i15	4.26224	2.14e-05	0.000522291	up
TRINITY_DN23224_c1_g2_i11	4.25793	2.17e-05	0.000527373	up
TRINITY_DN23267_c4_g1_i1	4.25013	4.84e-07	2.21e-05	up
TRINITY_DN18913_c1_g2_i4	4.2498	2.3e-05	0.000550907	up
TRINITY_DN23117_c1_g6_i16	4.24042	3.01e-09	2.78e-07	up
TRINITY_DN18792_c0_g1_i2	4.24031	3.64e-15	1.1e-12	up
TRINITY_DN22501_c1_g1_i8	4.22293	3.08e-05	0.000699206	up
TRINITY_DN21062_c0_g1_i2	4.21738	6.67e-06	0.000197856	up
TRINITY_DN4936_c0_g1_i1	4.21216	5.03e-05	0.0010309	up
TRINITY_DN19263_c0_g2_i1	4.19317	2.56e-05	0.000598838	up
TRINITY_DN20575_c1_g1_i3	4.19222	3.76e-05	0.000826477	up
TRINITY_DN20647_c0_g1_i9	4.17822	3.58e-05	0.000793821	up
TRINITY_DN20583_c0_g1_i5	4.17431	3.5e-05	0.000778646	up
TRINITY_DN21959_c3_g4_i2	4.12536	5.02e-05	0.0010298	up
TRINITY_DN23117_c1_g6_i22	4.11669	5.59e-05	0.00111923	up
TRINITY_DN20687_c0_g1_i2	4.10806	5.29e-05	0.00107203	up
TRINITY_DN21784_c0_g1_i12	4.10708	3.09e-05	0.000700326	up
TRINITY_DN24034_c2_g3_i4	4.09396	3.53e-06	0.000115352	up
TRINITY_DN23809_c3_g1_i9	4.09297	4.74e-08	3.19e-06	up
TRINITY_DN23155_c4_g1_i5	4.08821	9.86e-11	1.29e-08	up
TRINITY_DN21365_c1_g1_i12	4.08187	7.18e-05	0.00135908	up
TRINITY_DN19520_c1_g2_i11	4.05748	6.8e-05	0.00130286	up
TRINITY_DN22847_c2_g1_i20	4.05538	9.3e-05	0.00166898	up
TRINITY_DN20619_c2_g1_i6	4.05528	1.3e-06	4.98e-05	up
TRINITY_DN1531_c1_g2_i1	4.04927	5.49e-12	9.36e-10	up
TRINITY_DN24159_c1_g4_i12	4.00436	4.22e-08	2.88e-06	up
TRINITY_DN22847_c2_g1_i3	4.00042	2.6e-08	1.87e-06	up
TRINITY_DN22855_c2_g3_i9	3.98734	0.000113361	0.00195645	up
TRINITY_DN21919_c4_g1_i1	3.97995	5.26e-06	0.000161591	up
TRINITY_DN23270_c2_g1_i4	3.96721	2.31e-10	2.82e-08	up
TRINITY_DN22847_c2_g1_i19	3.95958	1.28e-09	1.32e-07	up
TRINITY_DN19644_c0_g1_i4	3.95794	0.00011134	0.0019314	up
TRINITY_DN24574_c6_g10_i1	3.95794	0.00011134	0.0019314	up
TRINITY_DN20377_c0_g2_i5	3.95306	0.000118092	0.00202266	up
TRINITY_DN24148_c3_g2_i1	3.94836	5.35e-08	3.51e-06	up
TRINITY_DN22671_c3_g1_i8	3.93972	0.000180845	0.00281221	up
TRINITY_DN19448_c0_g1_i1	3.93827	0.000116547	0.0020043	up
TRINITY_DN21825_c1_g1_i6	3.93792	2.56e-05	0.000598838	up
TRINITY_DN10819_c0_g2_i1	3.93445	1.62e-05	0.000417412	up
TRINITY_DN20644_c0_g1_i2	3.93282	0.000129489	0.00217178	up
TRINITY_DN20699_c2_g4_i1	3.92958	0.000131479	0.00219647	up
TRINITY_DN24034_c4_g4_i1	3.92879	5.36e-05	0.00108483	up
TRINITY_DN21683_c0_g1_i2	3.92319	5e-05	0.00102511	up
TRINITY_DN21012_c0_g1_i3	3.91871	0.000137011	0.0022721	up
TRINITY_DN21735_c1_g1_i1	3.91359	4.16e-05	0.000896079	up
TRINITY_DN20818_c0_g2_i3	3.90393	0.000165436	0.00261314	up
TRINITY_DN16782_c0_g2_i4	3.89387	0.000153085	0.00248163	up
TRINITY_DN22936_c1_g1_i8	3.88463	0.000267631	0.00378647	up
TRINITY_DN22005_c0_g1_i8	3.88322	0.000285909	0.00399507	up
TRINITY_DN20188_c0_g1_i21	3.86039	0.000175794	0.00274725	up
TRINITY_DN22191_c0_g11_i2	3.85168	0.000178607	0.0027836	up
TRINITY_DN19644_c0_g1_i3	3.84725	7.33e-06	0.000213324	up
TRINITY_DN32734_c0_g1_i1	3.84689	0.000188489	0.0029016	up
TRINITY_DN24148_c3_g22_i1	3.83813	4.13e-12	7.29e-10	up
TRINITY_DN23117_c1_g6_i17	3.82263	1.34e-07	7.49e-06	up
TRINITY_DN22718_c1_g1_i1	3.82214	0.000355116	0.00475071	up
TRINITY_DN23785_c1_g4_i6	3.82081	4.22e-06	0.000134063	up
TRINITY_DN22435_c1_g7_i17	3.80807	0.000385529	0.00505782	up
TRINITY_DN23194_c1_g1_i11	3.80447	0.000387915	0.00507929	up
TRINITY_DN21233_c0_g1_i10	3.79569	0.000296829	0.00412218	up
TRINITY_DN19177_c0_g1_i1	3.79549	0.000405582	0.0052478	up
TRINITY_DN21902_c0_g2_i6	3.79123	0.000240102	0.00349767	up
TRINITY_DN9512_c0_g1_i1	3.78794	0.000249035	0.00358508	up
TRINITY_DN21870_c0_g1_i13	3.78549	0.000429306	0.00549606	up
TRINITY_DN22671_c3_g1_i16	3.77722	0.000303313	0.00419505	up
TRINITY_DN20624_c0_g2_i12	3.77526	0.00012115	0.00206563	up
TRINITY_DN20894_c1_g1_i10	3.77345	1.39e-05	0.000370028	up
TRINITY_DN21913_c3_g1_i1	3.76363	4.14e-06	0.000131981	up
TRINITY_DN23837_c2_g1_i3	3.75083	6.65e-05	0.00128458	up
TRINITY_DN23237_c0_g3_i6	3.7433	0.000328979	0.0044878	up
TRINITY_DN20439_c0_g2_i22	3.74298	5.85e-05	0.00116037	up
TRINITY_DN31000_c0_g1_i1	3.73915	4.91e-06	0.000152062	up
TRINITY_DN19848_c0_g1_i6	3.73906	1.19e-05	0.000323704	up
TRINITY_DN23783_c1_g4_i9	3.72918	2.03e-19	9.98e-17	up
TRINITY_DN22455_c0_g1_i11	3.72794	3.56e-05	0.00079035	up
TRINITY_DN24034_c4_g9_i1	3.72155	0.000341996	0.00462076	up
TRINITY_DN20992_c1_g1_i1	3.72058	0.000542389	0.00660104	up
TRINITY_DN8121_c0_g2_i1	3.71874	0.000332543	0.00453094	up
TRINITY_DN20339_c0_g1_i1	3.71509	0.00033367	0.00454083	up
TRINITY_DN22974_c0_g1_i26	3.71367	0.000548133	0.00664443	up
TRINITY_DN23817_c0_g1_i2	3.70396	0.000569504	0.00684809	up
TRINITY_DN23491_c3_g1_i5	3.69588	2.73e-05	0.000631616	up
TRINITY_DN23831_c0_g2_i19	3.69193	0.000413456	0.00533138	up
TRINITY_DN21889_c1_g3_i15	3.68549	0.00063523	0.00743359	up
TRINITY_DN19900_c0_g1_i6	3.68146	0.000440031	0.00560164	up
TRINITY_DN22366_c0_g1_i14	3.67611	0.000637571	0.00745167	up
TRINITY_DN21812_c2_g1_i2	3.67572	3.37e-05	0.000754978	up
TRINITY_DN19532_c0_g1_i3	3.6675	0.000433604	0.00554063	up
TRINITY_DN20818_c0_g2_i9	3.66585	0.000427225	0.00548183	up
TRINITY_DN22977_c5_g1_i8	3.66448	0.000762638	0.00851609	up
TRINITY_DN22627_c0_g2_i1	3.65238	0.000517549	0.0063628	up
TRINITY_DN23187_c1_g1_i4	3.65114	0.000696577	0.00799045	up
TRINITY_DN21292_c1_g1_i9	3.64929	1.18e-06	4.61e-05	up
TRINITY_DN21984_c1_g1_i11	3.64595	0.000708718	0.00807502	up
TRINITY_DN18526_c0_g3_i1	3.64247	0.000560318	0.0067599	up
TRINITY_DN23602_c2_g1_i3	3.6291	0.000775011	0.00862584	up
TRINITY_DN24521_c7_g3_i3	3.62834	3.45e-20	1.86e-17	up
TRINITY_DN7428_c1_g1_i3	3.6261	0.000549397	0.00665656	up
TRINITY_DN20660_c0_g1_i7	3.61534	0.000650414	0.00756741	up
TRINITY_DN3138_c1_g8_i1	3.60602	0.000827441	0.00906527	up
TRINITY_DN23848_c6_g2_i1	3.60289	1.39e-19	7.04e-17	up
TRINITY_DN23783_c1_g4_i8	3.59897	2.58e-21	1.56e-18	up
TRINITY_DN23949_c0_g1_i14	3.59663	2.93e-06	9.93e-05	up
TRINITY_DN17761_c0_g2_i2	3.59531	0.000602496	0.00715498	up
TRINITY_DN22459_c0_g8_i23	3.59419	0.00085214	0.00927243	up
TRINITY_DN21082_c11_g1_i1	3.58562	3.59e-07	1.72e-05	up
TRINITY_DN24556_c8_g1_i16	3.58445	0.000926291	0.00990019	up
TRINITY_DN9673_c0_g2_i2	3.58229	0.000681085	0.00784833	up
TRINITY_DN24012_c5_g1_i2	3.57346	0.000928204	0.00991131	up
TRINITY_DN24159_c1_g4_i3	3.57188	1.81e-06	6.58e-05	up
TRINITY_DN20983_c4_g1_i1	3.56814	2.01e-05	0.000496273	up
TRINITY_DN21518_c1_g1_i18	3.55219	1.99e-05	0.00049318	up
TRINITY_DN22407_c1_g1_i23	3.55116	0.000996476	0.0104558	up
TRINITY_DN20643_c0_g1_i2	3.54869	2.89e-10	3.43e-08	up
TRINITY_DN22735_c0_g1_i4	3.54635	0.000803164	0.00886482	up
TRINITY_DN23242_c0_g1_i9	3.54455	2.13e-05	0.000520404	up
TRINITY_DN22500_c1_g1_i15	3.5421	3.26e-06	0.000107793	up
TRINITY_DN20921_c0_g1_i2	3.54158	0.00103501	0.0107503	up
TRINITY_DN22027_c3_g1_i2	3.53486	7.69e-09	6.27e-07	up
TRINITY_DN23049_c0_g1_i5	3.53471	0.000740854	0.00833676	up
TRINITY_DN20740_c0_g1_i1	3.53006	0.00107498	0.0110572	up
TRINITY_DN22168_c2_g6_i2	3.52953	7.84e-06	0.000225572	up
TRINITY_DN25026_c0_g1_i1	3.51806	3.74e-05	0.000822048	up
TRINITY_DN22739_c1_g1_i18	3.51452	0.00113791	0.0115504	up
TRINITY_DN21158_c1_g1_i2	3.50455	0.000833648	0.00910515	up
TRINITY_DN19582_c0_g1_i1	3.50299	6.72e-05	0.00129258	up
TRINITY_DN20732_c0_g3_i25	3.49708	0.00104691	0.010827	up
TRINITY_DN22472_c0_g2_i2	3.49438	0.000964162	0.0102084	up
TRINITY_DN23049_c0_g1_i12	3.49195	0.000969215	0.0102555	up
TRINITY_DN23653_c6_g9_i3	3.48604	9.05e-05	0.00163582	up
TRINITY_DN22168_c2_g6_i5	3.48039	0.00016179	0.00257146	up
TRINITY_DN15318_c0_g1_i1	3.47923	1.8e-09	1.76e-07	up
TRINITY_DN21027_c1_g1_i2	3.4769	0.000366238	0.00485623	up
TRINITY_DN18625_c0_g1_i8	3.4756	0.00104981	0.0108411	up
TRINITY_DN22861_c3_g1_i7	3.47474	0.00095333	0.010119	up
TRINITY_DN21025_c0_g1_i1	3.47331	0.000952812	0.0101167	up
TRINITY_DN23346_c2_g1_i12	3.47171	5.24e-05	0.00106576	up
TRINITY_DN3424_c0_g3_i1	3.4704	0.00110277	0.0112577	up
TRINITY_DN23746_c2_g1_i18	3.4625	1.69e-07	9.09e-06	up
TRINITY_DN18902_c0_g1_i3	3.45826	0.00104605	0.010827	up
TRINITY_DN21158_c1_g1_i4	3.45698	0.00109275	0.0111833	up
TRINITY_DN23809_c3_g1_i10	3.45133	0.000186075	0.00287616	up
TRINITY_DN22271_c0_g3_i2	3.45023	4.95e-05	0.00101741	up
TRINITY_DN22093_c0_g1_i8	3.44482	0.00144745	0.0137847	up
TRINITY_DN20682_c0_g1_i15	3.44366	0.0014597	0.0138702	up
TRINITY_DN21228_c1_g1_i7	3.43735	0.00149314	0.0140697	up
TRINITY_DN3921_c0_g2_i1	3.41309	3.12e-07	1.53e-05	up
TRINITY_DN23351_c1_g15_i5	3.40805	0.000177016	0.00276134	up
TRINITY_DN11263_c0_g2_i1	3.40624	0.000323319	0.00443556	up
TRINITY_DN19688_c0_g2_i1	3.40477	0.00038722	0.00507411	up
TRINITY_DN22460_c2_g7_i11	3.40092	0.000458707	0.00579156	up
TRINITY_DN21021_c1_g2_i1	3.39846	0.00174372	0.015841	up
TRINITY_DN20439_c0_g2_i27	3.3983	1.57e-05	0.000406693	up
TRINITY_DN21658_c0_g1_i3	3.3967	1.67e-05	0.000425845	up
TRINITY_DN24315_c2_g1_i5	3.39574	0.00143788	0.0137393	up
TRINITY_DN22331_c3_g1_i10	3.39309	0.00173975	0.0158135	up
TRINITY_DN20935_c0_g1_i12	3.38876	0.00132722	0.0129675	up
TRINITY_DN22271_c0_g1_i4	3.38791	3.34e-05	0.00074924	up
TRINITY_DN21622_c0_g2_i9	3.38783	0.00134373	0.0130797	up
TRINITY_DN22168_c2_g4_i1	3.38334	3.34e-06	0.000110061	up
TRINITY_DN20713_c0_g1_i1	3.37798	0.00138055	0.0133424	up
TRINITY_DN23837_c2_g1_i5	3.37716	0.000689947	0.00793159	up
TRINITY_DN21413_c0_g1_i1	3.37585	1.11e-07	6.49e-06	up
TRINITY_DN23616_c3_g2_i31	3.3708	0.000145605	0.00238316	up
TRINITY_DN23837_c2_g1_i2	3.36849	0.00168067	0.0154212	up
TRINITY_DN23419_c5_g1_i10	3.36502	2.36e-05	0.000562319	up
TRINITY_DN20069_c0_g1_i3	3.36211	0.00153367	0.0143601	up
TRINITY_DN9040_c0_g1_i1	3.35699	0.000245316	0.00353867	up
TRINITY_DN22977_c5_g1_i4	3.35155	0.00222626	0.0190414	up
TRINITY_DN22459_c0_g8_i7	3.35064	0.00209378	0.0181173	up
TRINITY_DN23783_c1_g4_i2	3.34644	1.6e-05	0.000413759	up
TRINITY_DN21968_c0_g2_i3	3.34189	0.00169311	0.0154901	up
TRINITY_DN20228_c0_g1_i9	3.34122	0.00206605	0.0179518	up
TRINITY_DN4200_c0_g2_i1	3.33893	0.00160335	0.0148971	up
TRINITY_DN23496_c2_g1_i2	3.33804	0.00160509	0.0148989	up
TRINITY_DN19281_c0_g2_i3	3.33738	0.00166561	0.0153037	up
TRINITY_DN22996_c0_g1_i3	3.33235	4.86e-11	6.78e-09	up
TRINITY_DN21139_c0_g1_i3	3.32986	0.00217556	0.0186879	up
TRINITY_DN22132_c2_g1_i3	3.32907	8.27e-05	0.00152259	up
TRINITY_DN20905_c0_g2_i2	3.32318	0.00221857	0.0190044	up
TRINITY_DN22605_c0_g4_i14	3.3179	1.47e-07	8.15e-06	up
TRINITY_DN24480_c9_g3_i1	3.31432	0.000818333	0.0089905	up
TRINITY_DN22271_c0_g1_i3	3.31153	3.64e-06	0.000118427	up
TRINITY_DN21087_c6_g1_i13	3.31147	0.00186952	0.0167329	up
TRINITY_DN24159_c1_g4_i14	3.30575	5.73e-07	2.56e-05	up
TRINITY_DN24146_c4_g1_i7	3.30086	0.00233624	0.0197529	up
TRINITY_DN23692_c3_g2_i8	3.29987	0.000413413	0.00533138	up
TRINITY_DN21584_c1_g2_i10	3.29986	0.000128231	0.00215709	up
TRINITY_DN15800_c0_g2_i2	3.2991	0.00189364	0.0168819	up
TRINITY_DN21651_c1_g2_i8	3.29571	0.000388537	0.00508387	up
TRINITY_DN23930_c6_g1_i10	3.29427	5.43e-05	0.00109466	up
TRINITY_DN23376_c2_g1_i2	3.2923	1.52e-12	3.09e-10	up
TRINITY_DN20830_c0_g1_i1	3.2893	0.00100381	0.0105133	up
TRINITY_DN22152_c1_g1_i10	3.28805	0.00243452	0.0204159	up
TRINITY_DN20439_c0_g2_i37	3.28665	0.00110236	0.0112577	up
TRINITY_DN21781_c1_g2_i2	3.2863	5.64e-05	0.00112597	up
TRINITY_DN23844_c3_g3_i4	3.28342	0.000971136	0.0102695	up
TRINITY_DN15886_c0_g1_i1	3.28052	0.00214878	0.0185001	up
TRINITY_DN9673_c0_g2_i1	3.28007	0.000696446	0.00799045	up
TRINITY_DN22191_c0_g9_i5	3.2785	0.00255541	0.0211863	up
TRINITY_DN19177_c0_g1_i6	3.27543	1.55e-05	0.000401861	up
TRINITY_DN20432_c0_g1_i1	3.27204	0.000687805	0.00791232	up
TRINITY_DN22093_c0_g1_i6	3.27133	0.000806694	0.00888805	up
TRINITY_DN23834_c5_g1_i10	3.27072	0.00218898	0.0187919	up
TRINITY_DN21235_c0_g1_i20	3.26922	0.0026541	0.0218019	up
TRINITY_DN23675_c1_g2_i7	3.26669	8.27e-11	1.1e-08	up
TRINITY_DN21661_c1_g1_i1	3.26593	0.0026767	0.0218999	up
TRINITY_DN22440_c0_g2_i7	3.2644	0.00270094	0.0220331	up
TRINITY_DN21614_c0_g1_i13	3.26358	0.00274926	0.0223105	up
TRINITY_DN20644_c0_g1_i35	3.26159	0.00223625	0.0191028	up
TRINITY_DN20698_c0_g2_i6	3.25986	0.000223994	0.00332152	up
TRINITY_DN22130_c1_g4_i13	3.25484	0.00224124	0.0191344	up
TRINITY_DN16485_c0_g1_i3	3.25192	0.00225662	0.019209	up
TRINITY_DN21812_c2_g1_i5	3.25075	0.000189748	0.00291436	up
TRINITY_DN21036_c0_g1_i14	3.24996	1.77e-05	0.000447839	up
TRINITY_DN22785_c0_g2_i2	3.24771	0.00247288	0.0206711	up
TRINITY_DN22974_c0_g1_i1	3.24177	7.64e-05	0.00143233	up
TRINITY_DN20928_c0_g1_i3	3.23914	7.98e-05	0.00147908	up
TRINITY_DN21990_c1_g5_i3	3.23442	0.00239283	0.020156	up
TRINITY_DN24522_c7_g1_i2	3.22911	5.48e-20	2.91e-17	up
TRINITY_DN21328_c0_g2_i10	3.22332	0.00303948	0.0240107	up
TRINITY_DN20405_c1_g1_i4	3.223	0.00267176	0.0218859	up
TRINITY_DN21794_c0_g2_i16	3.21821	0.00261038	0.0215548	up
TRINITY_DN21957_c0_g1_i10	3.21683	0.00316539	0.0247118	up
TRINITY_DN22110_c0_g1_i18	3.213	0.00289128	0.0231254	up
TRINITY_DN20240_c0_g1_i3	3.21272	0.0028256	0.022745	up
TRINITY_DN21491_c1_g1_i13	3.21222	0.000102818	0.00180976	up
TRINITY_DN14445_c0_g1_i1	3.21154	0.00257355	0.0213026	up
TRINITY_DN22192_c0_g1_i1	3.20755	0.00319704	0.0249032	up
TRINITY_DN19021_c0_g2_i2	3.20345	0.00279108	0.0225581	up
TRINITY_DN20683_c0_g1_i26	3.20301	0.000113501	0.00195786	up
TRINITY_DN6382_c0_g1_i1	3.1953	0.00289883	0.0231749	up
TRINITY_DN1477_c0_g2_i1	3.194	0.00276617	0.0224048	up
TRINITY_DN22458_c2_g7_i5	3.193	9.12e-07	3.71e-05	up
TRINITY_DN22318_c1_g1_i8	3.19007	0.00341695	0.0261431	up
TRINITY_DN4663_c0_g1_i1	3.18351	0.00301261	0.023854	up
TRINITY_DN23161_c1_g2_i3	3.1833	0.00112503	0.0114574	up
TRINITY_DN20998_c0_g1_i7	3.18277	0.00286785	0.0230092	up
TRINITY_DN18648_c0_g3_i1	3.17899	0.00322449	0.0250412	up
TRINITY_DN21735_c1_g5_i2	3.17777	0.00123982	0.0123338	up
TRINITY_DN19428_c1_g1_i3	3.17445	0.00100801	0.0105444	up
TRINITY_DN18608_c0_g1_i3	3.17125	0.00321812	0.0250255	up
TRINITY_DN18965_c1_g2_i1	3.16694	2.14e-09	2.06e-07	up
TRINITY_DN20228_c0_g1_i4	3.16694	0.00373141	0.0279099	up
TRINITY_DN22168_c2_g1_i1	3.16668	2.7e-05	0.000625372	up
TRINITY_DN24345_c0_g6_i2	3.16619	7.8e-05	0.00145027	up
TRINITY_DN21719_c0_g1_i11	3.1659	0.0037069	0.0277694	up
TRINITY_DN18247_c1_g1_i1	3.16558	0.000299177	0.00414291	up
TRINITY_DN18075_c1_g1_i3	3.16427	1.19e-06	4.62e-05	up
TRINITY_DN20409_c0_g1_i3	3.16344	0.00308852	0.0242625	up
TRINITY_DN22369_c1_g1_i5	3.16204	0.00365899	0.0274833	up
TRINITY_DN20644_c0_g1_i24	3.16094	0.0036748	0.0275715	up
TRINITY_DN20644_c0_g1_i37	3.1572	0.00127295	0.0125639	up
TRINITY_DN21957_c0_g1_i20	3.15677	0.00340838	0.026104	up
TRINITY_DN23427_c4_g1_i3	3.15628	9.16e-06	0.000257925	up
TRINITY_DN19745_c0_g1_i1	3.1495	0.00321117	0.0249829	up
TRINITY_DN20663_c0_g1_i1	3.14927	6.61e-16	2.2e-13	up
TRINITY_DN4743_c0_g1_i1	3.149	2.16e-09	2.08e-07	up
TRINITY_DN20376_c1_g2_i4	3.1487	0.00321719	0.0250239	up
TRINITY_DN20845_c0_g1_i5	3.14786	0.00339644	0.0260419	up
TRINITY_DN23692_c3_g2_i22	3.14624	0.00388605	0.0288439	up
TRINITY_DN15652_c0_g1_i2	3.14338	0.00331905	0.0255816	up
TRINITY_DN1524_c0_g2_i1	3.14034	0.000262575	0.00372738	up
TRINITY_DN18113_c0_g1_i2	3.13956	0.00347146	0.0264318	up
TRINITY_DN18864_c0_g1_i3	3.13907	0.000235382	0.00344967	up
TRINITY_DN21518_c1_g1_i4	3.13864	0.000190807	0.00292533	up
TRINITY_DN21069_c0_g1_i2	3.13767	0.00334201	0.02572	up
TRINITY_DN20856_c0_g1_i27	3.13741	0.00307777	0.0242131	up
TRINITY_DN22718_c1_g1_i3	3.13641	0.00399652	0.0293745	up
TRINITY_DN21531_c1_g1_i2	3.13483	0.00252225	0.0210034	up
TRINITY_DN9771_c0_g1_i1	3.13469	0.0036384	0.0273613	up
TRINITY_DN23462_c3_g4_i1	3.13353	0.00342639	0.0261887	up
TRINITY_DN21253_c2_g5_i3	3.13261	0.0034804	0.0264584	up
TRINITY_DN21170_c3_g1_i1	3.13253	0.00146397	0.0138949	up
TRINITY_DN21522_c0_g1_i10	3.13029	0.00406223	0.029719	up
TRINITY_DN23695_c4_g2_i6	3.12989	4.17e-05	0.000897343	up
TRINITY_DN15143_c0_g1_i1	3.12768	0.000384328	0.00504792	up
TRINITY_DN22130_c1_g5_i1	3.1243	0.0035059	0.0266045	up
TRINITY_DN21642_c0_g1_i2	3.12178	2.91e-05	0.00066551	up
TRINITY_DN938_c0_g1_i1	3.11227	0.00198462	0.0174862	up
TRINITY_DN21194_c0_g2_i12	3.11051	0.00111808	0.0114003	up
TRINITY_DN22130_c1_g4_i5	3.10975	0.00431245	0.0311498	up
TRINITY_DN23871_c0_g1_i7	3.10649	0.000203625	0.00307596	up
TRINITY_DN20074_c1_g1_i2	3.10556	0.000195044	0.00297415	up
TRINITY_DN22916_c3_g1_i2	3.10267	2.77e-09	2.58e-07	up
TRINITY_DN20651_c1_g1_i9	3.10237	1.15e-16	4.04e-14	up
TRINITY_DN25402_c0_g1_i1	3.09916	0.00085487	0.0092861	up
TRINITY_DN21414_c0_g1_i2	3.09754	0.000168226	0.00264736	up
TRINITY_DN21462_c1_g3_i14	3.0965	0.00392109	0.0290277	up
TRINITY_DN21663_c2_g1_i1	3.09602	0.00165434	0.0152456	up
TRINITY_DN4575_c0_g2_i1	3.09027	0.00431858	0.0311789	up
TRINITY_DN20813_c3_g3_i7	3.08901	0.0041222	0.0300766	up
TRINITY_DN22474_c2_g1_i11	3.08697	1.35e-05	0.000359147	up
TRINITY_DN21085_c1_g1_i6	3.08535	0.000807454	0.00889353	up
TRINITY_DN17828_c0_g1_i4	3.07842	0.0047827	0.0335392	up
TRINITY_DN19898_c0_g1_i6	3.07367	0.00415976	0.0302986	up
TRINITY_DN20644_c0_g1_i50	3.07266	0.000947878	0.0100769	up
TRINITY_DN11312_c0_g1_i2	3.06733	0.00180134	0.0162126	up
TRINITY_DN24574_c9_g6_i1	3.0649	0.00445109	0.0318594	up
TRINITY_DN22641_c2_g1_i17	3.06329	0.00101584	0.010587	up
TRINITY_DN22591_c1_g1_i3	3.06109	0.00438414	0.0315132	up
TRINITY_DN19383_c0_g7_i1	3.06013	0.00435942	0.0313754	up
TRINITY_DN13190_c0_g2_i1	3.05684	0.00443327	0.0317744	up
TRINITY_DN23327_c3_g2_i13	3.05624	0.0051295	0.0352853	up
TRINITY_DN24148_c2_g1_i2	3.05304	1.81e-06	6.59e-05	up
TRINITY_DN8083_c0_g1_i4	3.05233	0.00133358	0.0130109	up
TRINITY_DN19926_c0_g4_i3	3.05128	0.000103097	0.00181345	up
TRINITY_DN29525_c0_g1_i1	3.04405	7.96e-06	0.000228659	up
TRINITY_DN19760_c1_g1_i2	3.03913	0.00539142	0.0366411	up
TRINITY_DN21261_c0_g1_i11	3.03879	0.00538605	0.0366267	up
TRINITY_DN21556_c2_g1_i3	3.0382	5.51e-07	2.48e-05	up
TRINITY_DN20963_c0_g6_i7	3.03714	0.00478802	0.0335626	up
TRINITY_DN21124_c0_g3_i2	3.03675	0.000712101	0.00809842	up
TRINITY_DN20683_c0_g1_i22	3.03424	0.000118071	0.00202266	up
TRINITY_DN26807_c0_g1_i1	3.03405	0.00487597	0.0340034	up
TRINITY_DN23799_c4_g16_i2	3.0339	0.00498314	0.0345448	up
TRINITY_DN21658_c0_g1_i4	3.03319	0.00551368	0.0372555	up
TRINITY_DN2111_c0_g1_i1	3.02929	0.000277888	0.00390176	up
TRINITY_DN14419_c0_g1_i1	3.02603	0.00262248	0.0216232	up
TRINITY_DN20500_c1_g2_i7	3.02548	0.00492873	0.0342587	up
TRINITY_DN17719_c0_g1_i4	3.02256	0.000166758	0.00263159	up
TRINITY_DN14102_c0_g2_i1	3.02184	0.0009949	0.0104491	up
TRINITY_DN21889_c1_g3_i2	3.01983	0.00570398	0.0381386	up
TRINITY_DN21020_c0_g1_i1	3.01808	0.000563969	0.00679669	up
TRINITY_DN21957_c0_g1_i1	3.0174	0.0052545	0.0359266	up
TRINITY_DN21038_c0_g1_i3	3.01152	0.00601322	0.0396812	up
TRINITY_DN19645_c1_g6_i1	3.01061	0.000803279	0.00886482	up
TRINITY_DN23745_c5_g2_i1	3.01028	3.94e-07	1.85e-05	up
TRINITY_DN20537_c3_g2_i1	3.00067	0.000806504	0.00888805	up
TRINITY_DN20863_c1_g1_i3	3.00043	0.000163325	0.00258742	up
TRINITY_DN22565_c0_g1_i1	2.99927	0.00608772	0.0400133	up
TRINITY_DN23458_c0_g4_i1	2.99846	0.00563397	0.0378196	up
TRINITY_DN21214_c0_g1_i12	2.99711	0.00621313	0.0405281	up
TRINITY_DN22729_c0_g1_i3	2.99586	3e-11	4.46e-09	up
TRINITY_DN7577_c0_g1_i1	2.99411	0.00544972	0.0369337	up
TRINITY_DN21235_c0_g1_i9	2.98977	9.33e-09	7.43e-07	up
TRINITY_DN14651_c0_g1_i1	2.9895	0.00567378	0.0379974	up
TRINITY_DN18675_c0_g1_i6	2.98773	7.69e-08	4.74e-06	up
TRINITY_DN21075_c0_g1_i2	2.98705	4.71e-08	3.17e-06	up
TRINITY_DN23974_c1_g7_i1	2.98515	0.000106733	0.00186196	up
TRINITY_DN24684_c0_g1_i1	2.98508	0.00588045	0.0390637	up
TRINITY_DN20517_c0_g1_i4	2.98429	0.00493386	0.0342803	up
TRINITY_DN20710_c0_g1_i1	2.98346	0.000371367	0.00491001	up
TRINITY_DN20887_c1_g1_i7	2.98345	0.00571764	0.0382074	up
TRINITY_DN21957_c0_g1_i24	2.98332	0.00577085	0.0384946	up
TRINITY_DN20644_c0_g1_i48	2.98187	0.000867375	0.00938287	up
TRINITY_DN18133_c0_g1_i7	2.98109	0.00641016	0.0415258	up
TRINITY_DN24304_c3_g11_i1	2.97963	1.52e-06	5.67e-05	up
TRINITY_DN2326_c0_g2_i1	2.9764	0.000126634	0.00213872	up
TRINITY_DN24232_c5_g7_i1	2.97551	0.00234049	0.019779	up
TRINITY_DN9426_c0_g1_i1	2.97162	0.0066045	0.0423883	up
TRINITY_DN18587_c0_g1_i4	2.96724	0.00160729	0.0149132	up
TRINITY_DN7827_c0_g1_i1	2.96614	0.00595907	0.0394398	up
TRINITY_DN24528_c6_g1_i8	2.96417	0.00596118	0.0394414	up
TRINITY_DN19366_c0_g1_i2	2.96313	0.00243776	0.020433	up
TRINITY_DN18697_c0_g1_i2	2.96097	0.00679905	0.0433132	up
TRINITY_DN19424_c0_g1_i5	2.95927	0.00686378	0.0435932	up
TRINITY_DN20925_c1_g4_i1	2.95831	0.00620013	0.0404823	up
TRINITY_DN27499_c0_g1_i1	2.95831	0.00620013	0.0404823	up
TRINITY_DN22773_c2_g7_i13	2.95745	0.000714279	0.00811462	up
TRINITY_DN16002_c0_g4_i1	2.95605	0.00616054	0.0403403	up
TRINITY_DN22855_c2_g4_i6	2.95538	0.00131039	0.0128549	up
TRINITY_DN22535_c0_g1_i3	2.95455	1.84e-17	7.43e-15	up
TRINITY_DN22366_c0_g2_i5	2.9542	1.14e-12	2.4e-10	up
TRINITY_DN22384_c0_g3_i7	2.9476	0.00665583	0.0426448	up
TRINITY_DN24402_c4_g2_i4	2.94418	1.5e-06	5.61e-05	up
TRINITY_DN23047_c0_g4_i2	2.94363	0.0071788	0.044951	up
TRINITY_DN9882_c0_g1_i1	2.93986	0.00663208	0.0425329	up
TRINITY_DN23332_c0_g10_i1	2.9378	6.07e-05	0.00119514	up
TRINITY_DN19085_c0_g2_i4	2.93582	0.000861484	0.00932807	up
TRINITY_DN23642_c0_g3_i7	2.93283	0.0027532	0.0223318	up
TRINITY_DN23117_c1_g6_i13	2.93231	5.67e-06	0.000172591	up
TRINITY_DN24464_c3_g3_i1	2.93095	1.75e-05	0.000442498	up
TRINITY_DN107_c0_g1_i2	2.92573	0.00682993	0.0434109	up
TRINITY_DN18988_c0_g1_i3	2.92573	0.00682993	0.0434109	up
TRINITY_DN28516_c0_g1_i1	2.92325	9.87e-05	0.00175227	up
TRINITY_DN1979_c0_g1_i1	2.9221	0.00717651	0.0449452	up
TRINITY_DN23960_c1_g6_i1	2.91705	0.00710962	0.0446415	up
TRINITY_DN11843_c0_g2_i1	2.91652	0.0014554	0.0138371	up
TRINITY_DN2112_c0_g1_i2	2.91388	0.000542674	0.00660104	up
TRINITY_DN15503_c0_g1_i5	2.91385	0.00432016	0.0311789	up
TRINITY_DN11263_c0_g3_i1	2.91251	0.00105381	0.0108758	up
TRINITY_DN23049_c0_g1_i19	2.91209	0.00785944	0.0482508	up
TRINITY_DN20266_c0_g1_i7	2.90936	0.00795547	0.0486028	up
TRINITY_DN22379_c0_g1_i6	2.90695	3.44e-05	0.000767235	up
TRINITY_DN19116_c0_g3_i13	2.90645	0.00798986	0.0487514	up
TRINITY_DN21570_c1_g1_i7	2.90534	8.09e-06	0.000231968	up
TRINITY_DN22807_c2_g3_i10	2.9043	0.00798546	0.0487333	up
TRINITY_DN22407_c1_g1_i17	2.90375	0.00803066	0.0489035	up
TRINITY_DN20684_c1_g1_i2	2.90202	0.00745718	0.0463263	up
TRINITY_DN9129_c0_g2_i2	2.89936	0.00734349	0.0457541	up
TRINITY_DN22320_c0_g12_i1	2.89625	0.00664672	0.042601	up
TRINITY_DN21923_c0_g1_i3	2.89623	2.76e-06	9.4e-05	up
TRINITY_DN21404_c0_g2_i5	2.8951	0.00322456	0.0250412	up
TRINITY_DN19907_c2_g1_i10	2.89464	0.00189851	0.0169076	up
TRINITY_DN22922_c0_g1_i8	2.89324	0.00104583	0.010827	up
TRINITY_DN17011_c0_g2_i1	2.8919	0.00756431	0.0468289	up
TRINITY_DN24044_c1_g1_i2	2.88984	0.00203038	0.0177679	up
TRINITY_DN19399_c0_g2_i1	2.88922	0.00772016	0.0475852	up
TRINITY_DN22752_c1_g25_i22	2.88668	0.000497214	0.00616301	up
TRINITY_DN13425_c0_g1_i2	2.88223	0.00786922	0.0482933	up
TRINITY_DN24462_c4_g11_i1	2.88192	3.58e-06	0.00011684	up
TRINITY_DN2479_c0_g1_i1	2.88015	0.000999494	0.0104746	up
TRINITY_DN21431_c1_g1_i4	2.88015	0.00780772	0.0480202	up
TRINITY_DN21615_c0_g1_i5	2.88015	0.00780772	0.0480202	up
TRINITY_DN23695_c5_g13_i7	2.87719	0.000221338	0.00329076	up
TRINITY_DN21463_c2_g2_i2	2.87506	0.00428996	0.0310468	up
TRINITY_DN24462_c3_g3_i5	2.87379	0.00724573	0.0453032	up
TRINITY_DN20500_c1_g2_i5	2.87019	0.00123355	0.0122995	up
TRINITY_DN21326_c0_g1_i1	2.8612	0.001047	0.010827	up
TRINITY_DN19766_c0_g2_i1	2.85699	4.81e-06	0.000149355	up
TRINITY_DN24567_c9_g1_i8	2.85412	0.000241557	0.0035067	up
TRINITY_DN19844_c0_g1_i1	2.85281	0.000656558	0.00762007	up
TRINITY_DN24001_c1_g1_i5	2.85122	9.05e-07	3.69e-05	up
TRINITY_DN20236_c0_g1_i2	2.85082	0.00124847	0.0123944	up
TRINITY_DN21891_c0_g2_i3	2.84977	1.78e-06	6.48e-05	up
TRINITY_DN21081_c2_g1_i1	2.84515	6.52e-06	0.000194058	up
TRINITY_DN23519_c0_g1_i11	2.84488	6.73e-05	0.00129309	up
TRINITY_DN32312_c0_g1_i1	2.84481	0.00450777	0.0321159	up
TRINITY_DN24034_c3_g8_i10	2.84437	0.00231528	0.0196197	up
TRINITY_DN20829_c0_g3_i6	2.84337	0.00519269	0.0356089	up
TRINITY_DN21428_c0_g1_i1	2.84333	8.65e-06	0.000245296	up
TRINITY_DN22863_c1_g1_i13	2.84317	0.00397008	0.0292436	up
TRINITY_DN22996_c0_g1_i2	2.83912	0.000397084	0.00517338	up
TRINITY_DN22956_c1_g1_i2	2.83783	0.00169241	0.0154901	up
TRINITY_DN21874_c0_g2_i1	2.83527	0.00455342	0.0323258	up
TRINITY_DN24497_c5_g2_i1	2.82724	5.8e-07	2.58e-05	up
TRINITY_DN18972_c0_g1_i2	2.82522	0.00466904	0.0329602	up
TRINITY_DN24684_c0_g2_i1	2.82502	0.000182714	0.00283716	up
TRINITY_DN24229_c2_g21_i1	2.82276	0.00477175	0.0334832	up
TRINITY_DN22415_c2_g4_i5	2.82221	0.000414703	0.0053434	up
TRINITY_DN23248_c1_g1_i4	2.82117	0.00347605	0.0264454	up
TRINITY_DN26526_c0_g1_i1	2.81922	0.00191288	0.016991	up
TRINITY_DN13583_c0_g1_i1	2.81571	0.00508269	0.0350318	up
TRINITY_DN20512_c1_g2_i3	2.81328	0.00183698	0.0164851	up
TRINITY_DN24443_c9_g1_i1	2.81123	1.62e-12	3.27e-10	up
TRINITY_DN24082_c4_g9_i1	2.80842	0.00181838	0.0163442	up
TRINITY_DN20713_c0_g1_i3	2.80823	0.000122151	0.00207644	up
TRINITY_DN21364_c0_g1_i1	2.80643	5.76e-06	0.000174592	up
TRINITY_DN22520_c1_g1_i3	2.80621	0.00045627	0.00576508	up
TRINITY_DN7314_c0_g2_i2	2.80382	3.28e-05	0.000739914	up
TRINITY_DN23513_c1_g1_i21	2.80114	1.03e-10	1.34e-08	up
TRINITY_DN24497_c6_g21_i1	2.80071	0.000161065	0.00256441	up
TRINITY_DN24062_c2_g3_i7	2.80018	6.17e-05	0.00120908	up
TRINITY_DN20678_c0_g1_i1	2.79885	0.00123208	0.0122893	up
TRINITY_DN1081_c0_g2_i1	2.79796	0.000545612	0.0066297	up
TRINITY_DN19633_c0_g1_i2	2.79786	4.55e-05	0.000958784	up
TRINITY_DN123_c0_g1_i1	2.79781	3.17e-09	2.91e-07	up
TRINITY_DN23001_c3_g1_i15	2.79315	1.05e-06	4.18e-05	up
TRINITY_DN20079_c0_g1_i3	2.79261	0.00146471	0.0138949	up
TRINITY_DN23551_c4_g2_i6	2.79204	8.43e-10	8.88e-08	up
TRINITY_DN19217_c0_g1_i1	2.78859	0.00556756	0.0375001	up
TRINITY_DN23844_c3_g1_i10	2.78695	0.00137194	0.013282	up
TRINITY_DN22614_c2_g1_i11	2.78645	0.00188844	0.0168489	up
TRINITY_DN22168_c2_g2_i1	2.78553	0.000998478	0.0104672	up
TRINITY_DN24902_c0_g1_i1	2.78453	0.000946145	0.010068	up
TRINITY_DN17003_c0_g1_i1	2.77698	0.000154648	0.00250117	up
TRINITY_DN21638_c1_g1_i1	2.77606	0.00307605	0.0242131	up
TRINITY_DN22366_c0_g1_i7	2.77556	0.00176504	0.0159876	up
TRINITY_DN18869_c0_g2_i1	2.77538	0.001787	0.0161297	up
TRINITY_DN20447_c0_g1_i5	2.77156	0.00102579	0.0106678	up
TRINITY_DN23721_c7_g1_i9	2.77142	2.34e-05	0.000558429	up
TRINITY_DN24162_c3_g11_i1	2.76989	0.00101958	0.0106144	up
TRINITY_DN22318_c1_g1_i15	2.76514	0.00234934	0.0198439	up
TRINITY_DN21990_c1_g5_i6	2.75302	0.00194929	0.0172601	up
TRINITY_DN23430_c1_g3_i3	2.75171	0.00239814	0.0201947	up
TRINITY_DN32636_c0_g1_i1	2.75149	0.000208384	0.00313529	up
TRINITY_DN19177_c0_g1_i2	2.74926	0.00527387	0.0360372	up
TRINITY_DN20090_c0_g1_i1	2.74644	0.0012927	0.0127145	up
TRINITY_DN23346_c2_g2_i1	2.74637	0.00659576	0.042364	up
TRINITY_DN19988_c0_g1_i4	2.74283	0.00177828	0.0160794	up
TRINITY_DN23871_c1_g5_i1	2.74253	0.00807998	0.0491284	up
TRINITY_DN3356_c0_g3_i2	2.74113	0.00695732	0.0439947	up
TRINITY_DN23551_c4_g2_i15	2.7399	3.01e-08	2.12e-06	up
TRINITY_DN21923_c0_g1_i1	2.73504	0.00132589	0.0129613	up
TRINITY_DN24159_c1_g4_i13	2.73316	0.00253883	0.021093	up
TRINITY_DN21880_c0_g1_i1	2.73279	0.0065131	0.0419842	up
TRINITY_DN21470_c0_g3_i3	2.73155	0.00668686	0.0427951	up
TRINITY_DN22544_c1_g4_i1	2.72683	0.00704241	0.0443673	up
TRINITY_DN3098_c0_g1_i1	2.71673	0.00401207	0.0294632	up
TRINITY_DN21494_c0_g1_i2	2.7166	8.26e-07	3.43e-05	up
TRINITY_DN19644_c0_g1_i2	2.71357	9.72e-05	0.00172971	up
TRINITY_DN20230_c0_g1_i7	2.71062	0.00212648	0.0183406	up
TRINITY_DN23667_c25_g2_i6	2.70562	2.14e-05	0.000522195	up
TRINITY_DN24002_c1_g2_i3	2.70234	5.41e-05	0.00109341	up
TRINITY_DN22260_c0_g1_i2	2.70192	4.84e-09	4.18e-07	up
TRINITY_DN24445_c4_g12_i2	2.70041	0.000303507	0.00419602	up
TRINITY_DN23319_c1_g4_i15	2.70011	0.00264849	0.0217689	up
TRINITY_DN14120_c1_g1_i3	2.69989	0.000862201	0.00933285	up
TRINITY_DN23539_c1_g1_i10	2.69122	1.94e-07	1.03e-05	up
TRINITY_DN23552_c3_g2_i4	2.69077	1.98e-08	1.48e-06	up
TRINITY_DN21923_c0_g1_i7	2.68604	1.21e-05	0.000327322	up
TRINITY_DN23489_c0_g2_i1	2.68596	1.11e-05	0.000303053	up
TRINITY_DN23506_c4_g1_i6	2.68538	7.31e-08	4.54e-06	up
TRINITY_DN24457_c1_g1_i1	2.6846	0.00228356	0.0194189	up
TRINITY_DN22769_c3_g3_i33	2.68322	0.00396376	0.0292224	up
TRINITY_DN18293_c0_g1_i1	2.68183	0.0037425	0.0279804	up
TRINITY_DN14120_c1_g1_i1	2.67973	0.00653984	0.0421245	up
TRINITY_DN25320_c0_g1_i1	2.67827	0.00098801	0.0104025	up
TRINITY_DN20622_c0_g1_i3	2.67499	0.00662446	0.042492	up
TRINITY_DN14141_c0_g2_i1	2.67431	0.00798251	0.0487241	up
TRINITY_DN20504_c0_g1_i2	2.67186	4.61e-05	0.000965869	up
TRINITY_DN23155_c4_g1_i4	2.66714	4.07e-05	0.000883977	up
TRINITY_DN23351_c1_g15_i11	2.66636	0.00296962	0.0235852	up
TRINITY_DN24463_c5_g1_i18	2.66548	0.00260364	0.0215149	up
TRINITY_DN20651_c1_g1_i6	2.66293	0.000634135	0.00742591	up
TRINITY_DN22708_c0_g3_i5	2.66258	0.00546236	0.0370046	up
TRINITY_DN28622_c0_g2_i1	2.6621	0.00224867	0.0191702	up
TRINITY_DN20599_c0_g1_i9	2.66102	0.0057724	0.0384974	up
TRINITY_DN22222_c1_g1_i27	2.65205	5.25e-05	0.00106632	up
TRINITY_DN21777_c1_g1_i9	2.65048	0.00327278	0.025297	up
TRINITY_DN23513_c1_g1_i6	2.64278	0.00013252	0.0022106	up
TRINITY_DN22905_c0_g1_i4	2.64234	0.000607316	0.00719588	up
TRINITY_DN3462_c0_g1_i1	2.64079	0.00223501	0.0191018	up
TRINITY_DN24574_c6_g14_i3	2.63747	0.00084676	0.00921965	up
TRINITY_DN18965_c1_g1_i1	2.63576	9.06e-12	1.51e-09	up
TRINITY_DN21767_c3_g8_i3	2.63449	0.000275054	0.0038705	up
TRINITY_DN22779_c0_g3_i12	2.63425	0.0042813	0.0309973	up
TRINITY_DN28017_c0_g1_i1	2.6288	0.00444533	0.0318367	up
TRINITY_DN20856_c0_g1_i40	2.62386	0.00823831	0.0497482	up
TRINITY_DN24315_c2_g1_i2	2.62088	0.00554222	0.0373898	up
TRINITY_DN24567_c8_g2_i6	2.62076	2.7e-07	1.36e-05	up
TRINITY_DN20624_c0_g2_i4	2.61902	0.00721748	0.0451598	up
TRINITY_DN23264_c1_g1_i2	2.61785	2.79e-08	1.99e-06	up
TRINITY_DN21689_c0_g6_i6	2.61679	0.000631972	0.00740837	up
TRINITY_DN19429_c0_g1_i3	2.61571	0.000155756	0.00250914	up
TRINITY_DN21121_c1_g2_i13	2.61192	0.000158414	0.00253649	up
TRINITY_DN1408_c0_g1_i1	2.61179	0.00079463	0.00878979	up
TRINITY_DN21283_c1_g1_i4	2.6096	0.00125315	0.0124258	up
TRINITY_DN24000_c4_g5_i1	2.60931	0.00286103	0.0229756	up
TRINITY_DN18155_c0_g2_i1	2.60818	0.00256778	0.0212652	up
TRINITY_DN23576_c2_g1_i10	2.60777	3.14e-10	3.7e-08	up
TRINITY_DN22818_c1_g2_i12	2.60286	0.00448741	0.032045	up
TRINITY_DN32388_c0_g1_i1	2.60232	0.00230191	0.0195308	up
TRINITY_DN21657_c0_g3_i1	2.60161	0.0029735	0.0235994	up
TRINITY_DN20297_c0_g1_i3	2.59853	0.00288293	0.0230914	up
TRINITY_DN19887_c0_g1_i7	2.59844	0.00696153	0.0440049	up
TRINITY_DN22379_c0_g1_i3	2.59834	3.68e-09	3.28e-07	up
TRINITY_DN22153_c1_g1_i2	2.59783	3.09e-12	5.66e-10	up
TRINITY_DN22377_c1_g2_i13	2.59604	2.41e-07	1.23e-05	up
TRINITY_DN21310_c2_g1_i1	2.59185	9.88e-07	3.97e-05	up
TRINITY_DN21197_c1_g1_i2	2.59131	3.15e-05	0.000712297	up
TRINITY_DN24411_c7_g3_i1	2.58994	2.37e-08	1.73e-06	up
TRINITY_DN21423_c0_g3_i9	2.58946	0.00126038	0.0124725	up
TRINITY_DN21954_c1_g2_i5	2.58461	0.00191019	0.0169763	up
TRINITY_DN24088_c4_g1_i3	2.58435	0.000242197	0.00350842	up
TRINITY_DN25863_c0_g1_i1	2.58002	9.42e-05	0.00168843	up
TRINITY_DN24592_c8_g1_i2	2.5773	2.47e-06	8.62e-05	up
TRINITY_DN21275_c1_g2_i12	2.5749	0.00354892	0.0268613	up
TRINITY_DN23117_c1_g2_i12	2.57303	0.00203431	0.0177808	up
TRINITY_DN23091_c0_g3_i4	2.57167	0.00687986	0.0436269	up
TRINITY_DN23695_c5_g13_i1	2.56487	0.000614179	0.00724475	up
TRINITY_DN18093_c0_g1_i5	2.46483	0.00352515	0.0267267	up
TRINITY_DN21141_c0_g1_i11	2.46404	0.00812121	0.0493133	up
TRINITY_DN20884_c0_g1_i2	2.46256	0.000606007	0.00718584	up
TRINITY_DN19638_c0_g2_i2	2.46175	0.00143965	0.0137406	up
TRINITY_DN24398_c8_g9_i5	2.35556	0.00742046	0.0461489	up
TRINITY_DN23001_c3_g1_i13	2.25465	1.33e-06	5.06e-05	up
TRINITY_DN24159_c1_g4_i2	2.15205	0.000144055	0.00236693	up
TRINITY_DN19633_c0_g1_i1	2.14931	4.34e-05	0.000927254	up
TRINITY_DN20318_c0_g1_i2	2.0479	0.0001417	0.00233616	up
TRINITY_DN22528_c0_g2_i5	1.94787	0.000373952	0.00494033	up
TRINITY_DN24412_c3_g2_i2	1.85458	0.00585587	0.0389392	up
TRINITY_DN12540_c0_g1_i1	1.84578	0.00706415	0.0444574	up
TRINITY_DN24566_c5_g2_i9	1.84534	0.00143998	0.0137406	up
TRINITY_DN10148_c0_g1_i1	1.74062	0.00115684	0.0117029	up
TRINITY_DN23527_c5_g3_i7	1.64038	3.62e-05	0.000800726	up
TRINITY_DN22859_c0_g1_i5	1.63841	3.75e-13	8.15e-11	up
TRINITY_DN24571_c8_g3_i1	1.53691	0.000162824	0.00258272	up
TRINITY_DN23765_c2_g3_i1	1.53341	0.00261459	0.0215741	up
TRINITY_DN24482_c2_g1_i5	1.49908	8.81e-12	1.47e-09	up
TRINITY_DN22320_c0_g2_i1	1.42798	0.00266936	0.0218768	up
TRINITY_DN21982_c0_g1_i6	1.32657	0.00649826	0.0419204	up
TRINITY_DN21550_c0_g1_i5	1.32471	2.49e-07	1.27e-05	up
TRINITY_DN32132_c0_g1_i1	1.31723	0.00384485	0.0286069	up
TRINITY_DN19483_c0_g2_i5	1.21506	0.00392801	0.0290663	up
TRINITY_DN24133_c2_g1_i13	1.11349	0.000485236	0.00604992	up
TRINITY_DN20371_c0_g2_i10	1.11136	0.0070368	0.0443499	up
TRINITY_DN21192_c0_g1_i2	1.01129	0.00796645	0.0486348	up
TRINITY_DN21641_c1_g1_i4	-1.0705	1.58e-14	4.5e-12	Down
TRINITY_DN23252_c7_g1_i1	-1.17066	5.03e-06	0.000155291	Down
TRINITY_DN10098_c1_g1_i4	-1.17155	1.92e-08	1.44e-06	Down
TRINITY_DN23078_c2_g5_i4	-1.27163	0.00031386	0.00431931	Down
TRINITY_DN20382_c0_g1_i2	-1.37175	0.000875082	0.00945418	Down
TRINITY_DN14715_c0_g1_i1	-1.37297	0.00161153	0.0149404	Down
TRINITY_DN9153_c0_g2_i1	-1.56967	0.00708215	0.0445196	Down
TRINITY_DN23781_c3_g3_i1	-1.56977	0.00427514	0.0309594	Down
TRINITY_DN24188_c5_g30_i1	-1.77461	3.87e-06	0.00012478	Down
TRINITY_DN24342_c8_g18_i1	-1.77461	0.000487894	0.00607637	Down
TRINITY_DN19940_c0_g1_i1	-1.87605	0.00386924	0.0287679	Down
TRINITY_DN32762_c0_g1_i1	-1.97938	0.000111256	0.0019314	Down
TRINITY_DN24465_c2_g1_i1	-2.07956	6.95e-07	2.99e-05	Down
TRINITY_DN21543_c2_g1_i10	-2.08037	0.000547644	0.00664443	Down
TRINITY_DN6796_c0_g2_i1	-2.28161	0.00471909	0.0332306	Down
TRINITY_DN24495_c9_g3_i2	-2.28193	4.71e-06	0.000147066	Down
TRINITY_DN22936_c1_g1_i9	-2.28266	6.56e-07	2.86e-05	Down
TRINITY_DN20758_c2_g3_i2	-2.2834	3.61e-09	3.23e-07	Down
TRINITY_DN23366_c1_g3_i2	-2.38353	5.7e-05	0.00113421	Down
TRINITY_DN24069_c3_g2_i4	-2.38527	0.000828659	0.00906775	Down
TRINITY_DN24043_c2_g1_i8	-2.38658	0.00307795	0.0242131	Down
TRINITY_DN19251_c0_g3_i1	-2.48842	0.00571528	0.0381991	Down
TRINITY_DN16768_c0_g2_i1	-2.48845	0.00104595	0.010827	Down
[truncated: 963 more rows]

## Sheet: MF vs VM)
geneID	log2 Ratio(MF/VM)	pvalue	padj	Up-Down-Regulation(MF/VM)
[truncated: 2,704 more rows]
