# Supplementary material for: Comparative transcriptome analysis on candidate genes associated with fruiting body growth and development in Lyophyllum decastes
Source: PeerJ. 2023 Oct 26;11:e16288. doi: 10.7717/peerj.16288 (PMC10613438; doi:10.7717/peerj.16288)
Supplement: Supplemental Information 2 — Table S1 Summary of the raw transcriptome sequencing data on the samples of the five stages during the fruiting body developmental period of L. decastes. Table S2 Summary of the clean transcriptome sequencing data on the samples of the five stages during the fruiting body developmental period of L. decastes. Table S3 Summary of the transcriptome sequencing data for assembled transcripts and unigenes of L. decastes. Table S4 Summarized annotation data on the unigenes of L. decastes in different databases. Table S5 All DEGs generated from all comparisons in L. decastes (PI vs VM, YF vs PI, MSF vs YF,MF vs MSF, MF vs YF, MF vs PI, MF vs VM). Table S6 GO enrichment analysis of all DEGs among the contrasts (PI vs VM, YF vs PI, MSF vs YF,MF vs MSF, MF vs YF, MF vs PI, MF vs VM) in L. decastes. Table S7 KEGG pathway enrichment analysis of DEGs in comparisons PI vs VM, YF vs PI, MSF vs YF,MF vs MSF, MF vs YF, MF vs PI, MF vs VM. Table S8 The FPKM values of ten genes used for qPCR analysis in RNA-Seq. Table S9 Gene-specific primers used for qRT-PCR. [file peerj-11-16288-s002.zip › Supplemental tables/Table S6.xlsx]

## Sheet: PI vs VM
Table S5 GO enrichment analysis of all DEGs among the contrasts (PI vs VM, YF vs PI, MSF vs YF,MF vs MSF, MF vs YF, MF vs PI, MF vs VM) in L. decastes.
	PI vs VM GO groups	The number of up-regulated DEGs	The number of down-regulated DEGs	Lists of up-regulated DEGs	Lists of down-regulated DEGs
biological process	developmental process	1	0	TRINITY_DN19876_c0_g1_i1
	immune system process	1	0	TRINITY_DN32587_c0_g1_i1
	reproduction	1	0	TRINITY_DN19876_c0_g1_i1
	reproductive process	1	0	TRINITY_DN19876_c0_g1_i1
	cellular component organization or biogenesis	1	3	TRINITY_DN16532_c1_g1_i1	TRINITY_DN23927_c1_g2_i1 TRINITY_DN23750_c3_g1_i3 TRINITY_DN23234_c1_g1_i3
	detoxification	1	4	TRINITY_DN23165_c11_g7_i5	TRINITY_DN1572_c0_g1_i1 TRINITY_DN9763_c0_g2_i1 TRINITY_DN23165_c11_g7_i4 TRINITY_DN22073_c1_g52_i1
	signaling	5	7	TRINITY_DN23941_c7_g17_i1 TRINITY_DN22313_c0_g1_i2 TRINITY_DN23941_c7_g21_i1 TRINITY_DN24598_c11_g14_i1 TRINITY_DN19939_c0_g1_i22	TRINITY_DN23014_c1_g1_i1 TRINITY_DN24374_c7_g1_i2 TRINITY_DN24355_c0_g1_i7 TRINITY_DN19939_c0_g1_i21 TRINITY_DN19939_c0_g1_i19 TRINITY_DN19939_c0_g1_i25 TRINITY_DN19939_c0_g1_i24
	biological regulation	15	13	TRINITY_DN20268_c1_g1_i1 TRINITY_DN24544_c6_g5_i16 TRINITY_DN23562_c8_g1_i16 TRINITY_DN23941_c7_g17_i1 TRINITY_DN22735_c0_g1_i4 TRINITY_DN14128_c0_g1_i1 TRINITY_DN21564_c1_g1_i4 TRINITY_DN22313_c0_g1_i2 TRINITY_DN23941_c7_g21_i1 TRINITY_DN19828_c0_g1_i1 TRINITY_DN24598_c11_g14_i1 TRINITY_DN23722_c2_g1_i3 TRINITY_DN21564_c1_g1_i2 TRINITY_DN19939_c0_g1_i22 TRINITY_DN24517_c11_g3_i1	TRINITY_DN23014_c1_g1_i1 TRINITY_DN24558_c6_g1_i2 TRINITY_DN24486_c7_g9_i1 TRINITY_DN24374_c7_g1_i2 TRINITY_DN24578_c7_g1_i5 TRINITY_DN24355_c0_g1_i7 TRINITY_DN23562_c8_g1_i10 TRINITY_DN24069_c3_g3_i6 TRINITY_DN19939_c0_g1_i21 TRINITY_DN19939_c0_g1_i19 TRINITY_DN19939_c0_g1_i25 TRINITY_DN23562_c8_g1_i11 TRINITY_DN19939_c0_g1_i24
	response to stimulus	18	13	TRINITY_DN20721_c0_g1_i1 TRINITY_DN27723_c0_g1_i1 TRINITY_DN28117_c0_g1_i1 TRINITY_DN32587_c0_g1_i1 TRINITY_DN25196_c0_g1_i1 TRINITY_DN32620_c0_g1_i1 TRINITY_DN4864_c0_g2_i1 TRINITY_DN20762_c0_g2_i1 TRINITY_DN8848_c0_g1_i1 TRINITY_DN8848_c0_g2_i1 TRINITY_DN23941_c7_g17_i1 TRINITY_DN22313_c0_g1_i2 TRINITY_DN23941_c7_g21_i1 TRINITY_DN23165_c11_g7_i5 TRINITY_DN24397_c0_g1_i2 TRINITY_DN24598_c11_g14_…	TRINITY_DN23014_c1_g1_i1 TRINITY_DN24374_c7_g1_i2 TRINITY_DN24492_c5_g18_i2 TRINITY_DN21931_c2_g1_i1 TRINITY_DN24355_c0_g1_i7 TRINITY_DN1572_c0_g1_i1 TRINITY_DN9763_c0_g2_i1 TRINITY_DN19939_c0_g1_i21 TRINITY_DN19939_c0_g1_i19 TRINITY_DN19939_c0_g1_i25 TRINITY_DN19939_c0_g1_i24 TRINITY_DN23165_c11_g7_i4 TRINITY_DN22073_c1_g52_i1
	localization	20	33	TRINITY_DN24266_c5_g9_i5 TRINITY_DN27800_c0_g1_i1 TRINITY_DN113_c0_g1_i1 TRINITY_DN25241_c0_g1_i1 TRINITY_DN23376_c2_g1_i4 TRINITY_DN23649_c3_g7_i5 TRINITY_DN21169_c1_g1_i1 TRINITY_DN21137_c2_g4_i1 TRINITY_DN23307_c4_g2_i1 TRINITY_DN24539_c2_g7_i10 TRINITY_DN18920_c0_g1_i3 TRINITY_DN23307_c4_g2_i6 TRINITY_DN21396_c0_g1_i1 TRINITY_DN22590_c4_g1_i1 TRINITY_DN23465_c0_g3_i3 TRINITY_DN23107_c1_g1_i2 …	TRINITY_DN24507_c5_g1_i3 TRINITY_DN23579_c2_g1_i2 TRINITY_DN18920_c0_g1_i11 TRINITY_DN23522_c1_g1_i4 TRINITY_DN24507_c5_g1_i8 TRINITY_DN24486_c7_g3_i1 TRINITY_DN24222_c3_g3_i11 TRINITY_DN23579_c2_g1_i6 TRINITY_DN24222_c3_g3_i2 TRINITY_DN24492_c5_g18_i2 TRINITY_DN24159_c1_g4_i14 TRINITY_DN23145_c1_g2_i3 TRINITY_DN23664_c2_g1_i14 TRINITY_DN23376_c2_g1_i3 TRINITY_DN23634_c0_g2_i10 TRINITY_DN23095_c1…
	cellular process	78	58	TRINITY_DN20463_c0_g1_i1 TRINITY_DN990_c0_g1_i1 TRINITY_DN29285_c0_g1_i1 TRINITY_DN18804_c0_g1_i1 TRINITY_DN9840_c0_g1_i1 TRINITY_DN29535_c0_g1_i1 TRINITY_DN21668_c0_g1_i1 TRINITY_DN33013_c0_g1_i1 TRINITY_DN32431_c0_g1_i1 TRINITY_DN19884_c0_g1_i1 TRINITY_DN20762_c0_g1_i1 TRINITY_DN15496_c0_g1_i1 TRINITY_DN23562_c7_g2_i3 TRINITY_DN13265_c0_g1_i1 TRINITY_DN19884_c0_g1_i2 TRINITY_DN5846_c0_g1_i1 TRI…	TRINITY_DN23014_c1_g1_i1 TRINITY_DN23659_c0_g3_i3 TRINITY_DN23927_c1_g2_i1 TRINITY_DN24406_c5_g2_i2 TRINITY_DN23302_c5_g3_i11 TRINITY_DN24586_c9_g21_i1 TRINITY_DN23792_c2_g1_i2 TRINITY_DN24374_c7_g1_i2 TRINITY_DN22900_c1_g1_i7 TRINITY_DN22292_c3_g1_i3 TRINITY_DN23792_c2_g1_i1 TRINITY_DN21444_c1_g1_i2 TRINITY_DN23306_c2_g1_i1 TRINITY_DN23112_c2_g1_i3 TRINITY_DN24406_c5_g2_i4 TRINITY_DN23559_c6_g3_…
	single-organism process	96	58	TRINITY_DN24549_c8_g22_i1 TRINITY_DN4749_c0_g2_i1 TRINITY_DN32647_c0_g1_i1 TRINITY_DN4726_c0_g1_i1 TRINITY_DN18405_c0_g2_i1 TRINITY_DN24549_c8_g9_i1 TRINITY_DN31023_c0_g1_i1 TRINITY_DN26449_c0_g1_i1 TRINITY_DN26157_c0_g1_i1 TRINITY_DN18823_c0_g1_i1 TRINITY_DN18804_c0_g1_i1 TRINITY_DN20838_c1_g1_i5 TRINITY_DN29644_c0_g1_i1 TRINITY_DN24307_c7_g15_i1 TRINITY_DN1462_c0_g1_i1 TRINITY_DN21668_c0_g1_i1 …	TRINITY_DN22596_c0_g1_i3 TRINITY_DN23014_c1_g1_i1 TRINITY_DN21163_c4_g1_i1 TRINITY_DN21008_c2_g1_i3 TRINITY_DN24253_c0_g1_i1 TRINITY_DN24499_c3_g6_i2 TRINITY_DN24574_c6_g8_i4 TRINITY_DN24406_c5_g2_i2 TRINITY_DN24465_c2_g1_i1 TRINITY_DN24114_c2_g3_i1 TRINITY_DN24046_c6_g1_i1 TRINITY_DN23792_c2_g1_i2 TRINITY_DN21579_c1_g2_i2 TRINITY_DN24374_c7_g1_i2 TRINITY_DN22409_c0_g1_i3 TRINITY_DN23792_c2_g1_i1…
	metabolic process	168	113	TRINITY_DN4749_c0_g2_i1 TRINITY_DN24549_c8_g22_i1 TRINITY_DN32647_c0_g1_i1 TRINITY_DN4726_c0_g1_i1 TRINITY_DN20463_c0_g1_i1 TRINITY_DN18405_c0_g2_i1 TRINITY_DN24549_c8_g9_i1 TRINITY_DN29581_c0_g1_i1 TRINITY_DN31023_c0_g1_i1 TRINITY_DN26449_c0_g1_i1 TRINITY_DN990_c0_g1_i1 TRINITY_DN26157_c0_g1_i1 TRINITY_DN29285_c0_g1_i1 TRINITY_DN18823_c0_g1_i1 TRINITY_DN30862_c0_g1_i1 TRINITY_DN18804_c0_g1_i1 TR…	TRINITY_DN22596_c0_g1_i3 TRINITY_DN23867_c1_g9_i1 TRINITY_DN23014_c1_g1_i1 TRINITY_DN21163_c4_g1_i1 TRINITY_DN23659_c0_g3_i3 TRINITY_DN21008_c2_g1_i3 TRINITY_DN24253_c0_g1_i1 TRINITY_DN24499_c3_g6_i2 TRINITY_DN24447_c2_g6_i2 TRINITY_DN24189_c2_g11_i1 TRINITY_DN23927_c1_g2_i1 TRINITY_DN24585_c11_g6_i1 TRINITY_DN24574_c6_g8_i4 TRINITY_DN24406_c5_g2_i2 TRINITY_DN24465_c2_g1_i1 TRINITY_DN23302_c5_g3_…
cellular component	macromolecular complex	5	1	TRINITY_DN20000_c0_g1_i1 TRINITY_DN9317_c0_g2_i1 TRINITY_DN24054_c5_g1_i3 TRINITY_DN22805_c2_g1_i2 TRINITY_DN23842_c3_g11_i2	TRINITY_DN20005_c0_g1_i2
	extracellular region	12	0	TRINITY_DN1303_c0_g1_i1 TRINITY_DN20598_c0_g1_i2 TRINITY_DN21876_c0_g1_i4 TRINITY_DN21876_c0_g1_i10 TRINITY_DN21876_c0_g1_i3 TRINITY_DN20598_c0_g1_i1 TRINITY_DN21876_c0_g1_i1 TRINITY_DN20387_c1_g1_i4 TRINITY_DN31149_c0_g1_i1 TRINITY_DN20387_c1_g1_i3 TRINITY_DN362_c0_g2_i1 TRINITY_DN30773_c0_g1_i1	TRINITY_DN20963_c0_g6_i2 TRINITY_DN23842_c3_g11_i2
	organelle part	25	2	TRINITY_DN20681_c0_g1_i1 TRINITY_DN20322_c0_g1_i1 TRINITY_DN18095_c0_g1_i1 TRINITY_DN20590_c0_g1_i2 TRINITY_DN1465_c0_g2_i1 TRINITY_DN20841_c0_g1_i1 TRINITY_DN20442_c1_g2_i1 TRINITY_DN19781_c0_g1_i1 TRINITY_DN20157_c0_g1_i2 TRINITY_DN10722_c0_g1_i2 TRINITY_DN15430_c0_g3_i1 TRINITY_DN19096_c0_g1_i2 TRINITY_DN26490_c0_g1_i1 TRINITY_DN29445_c0_g1_i1 TRINITY_DN25478_c0_g1_i1 TRINITY_DN32131_c0_g1_i1 …	TRINITY_DN20963_c0_g6_i2 TRINITY_DN23842_c3_g11_i2
	membrane part	21	26	TRINITY_DN21835_c0_g2_i16 TRINITY_DN32852_c0_g1_i1 TRINITY_DN20005_c0_g1_i2 TRINITY_DN20000_c0_g1_i1 TRINITY_DN10284_c0_g1_i4 TRINITY_DN10709_c0_g1_i1 TRINITY_DN24589_c6_g2_i4 TRINITY_DN21741_c0_g1_i3 TRINITY_DN22315_c0_g4_i2 TRINITY_DN21588_c1_g1_i1 TRINITY_DN22351_c3_g1_i1 TRINITY_DN20603_c1_g1_i1 TRINITY_DN22351_c3_g1_i8 TRINITY_DN22966_c2_g1_i2 TRINITY_DN24043_c3_g6_i5 TRINITY_DN24348_c3_g1_i…	TRINITY_DN24083_c3_g3_i7 TRINITY_DN24083_c3_g3_i4 TRINITY_DN18578_c0_g1_i1 TRINITY_DN21741_c0_g1_i1 TRINITY_DN24357_c4_g10_i1 TRINITY_DN24585_c11_g1_i1 TRINITY_DN21620_c2_g1_i4 TRINITY_DN24585_c11_g1_i2 TRINITY_DN22718_c1_g1_i10 TRINITY_DN24502_c10_g8_i2 TRINITY_DN24441_c5_g3_i1 TRINITY_DN24589_c9_g5_i7 TRINITY_DN24441_c6_g5_i1 TRINITY_DN23479_c0_g1_i5 TRINITY_DN24502_c10_g18_i1 TRINITY_DN20554_c…
	organelle	40	17	TRINITY_DN20681_c0_g1_i1 TRINITY_DN20322_c0_g1_i1 TRINITY_DN18095_c0_g1_i1 TRINITY_DN20590_c0_g1_i2 TRINITY_DN21127_c0_g1_i1 TRINITY_DN1465_c0_g2_i1 TRINITY_DN20841_c0_g1_i1 TRINITY_DN20442_c1_g2_i1 TRINITY_DN19781_c0_g1_i1 TRINITY_DN21127_c0_g1_i2 TRINITY_DN20157_c0_g1_i2 TRINITY_DN27767_c0_g1_i1 TRINITY_DN10722_c0_g1_i2 TRINITY_DN15430_c0_g3_i1 TRINITY_DN24067_c2_g1_i3 TRINITY_DN19096_c0_g1_i2 …	TRINITY_DN24080_c1_g10_i3 TRINITY_DN24569_c10_g3_i2 TRINITY_DN22975_c1_g1_i8 TRINITY_DN22324_c2_g5_i2 TRINITY_DN22324_c2_g5_i4 TRINITY_DN23789_c1_g1_i24 TRINITY_DN24080_c1_g10_i6 TRINITY_DN22324_c2_g5_i9 TRINITY_DN24579_c8_g7_i1 TRINITY_DN21232_c0_g1_i3 TRINITY_DN22324_c2_g5_i12 TRINITY_DN22324_c2_g5_i8 TRINITY_DN20963_c0_g6_i2 TRINITY_DN22324_c2_g5_i5 TRINITY_DN23302_c4_g3_i1 TRINITY_DN23842_c3_…
	cell	55	20	TRINITY_DN3094_c0_g2_i1 TRINITY_DN20681_c0_g1_i1 TRINITY_DN20322_c0_g1_i1 TRINITY_DN18095_c0_g1_i1 TRINITY_DN20590_c0_g1_i2 TRINITY_DN21127_c0_g1_i1 TRINITY_DN20005_c0_g1_i2 TRINITY_DN20000_c0_g1_i1 TRINITY_DN19920_c0_g1_i1 TRINITY_DN1465_c0_g2_i1 TRINITY_DN20841_c0_g1_i1 TRINITY_DN20442_c1_g2_i1 TRINITY_DN19781_c0_g1_i1 TRINITY_DN21127_c0_g1_i2 TRINITY_DN20157_c0_g1_i2 TRINITY_DN27767_c0_g1_i1 T…	TRINITY_DN24080_c1_g10_i3 TRINITY_DN4961_c1_g1_i1 TRINITY_DN24569_c10_g3_i2 TRINITY_DN22975_c1_g1_i8 TRINITY_DN22324_c2_g5_i2 TRINITY_DN22324_c2_g5_i4 TRINITY_DN23789_c1_g1_i24 TRINITY_DN24080_c1_g10_i6 TRINITY_DN22324_c2_g5_i9 TRINITY_DN24579_c8_g7_i1 TRINITY_DN21232_c0_g1_i3 TRINITY_DN22324_c2_g5_i12 TRINITY_DN22324_c2_g5_i8 TRINITY_DN20963_c0_g6_i2 TRINITY_DN22324_c2_g5_i5 TRINITY_DN23302_c4_g…
	cell part	55	20	TRINITY_DN3094_c0_g2_i1 TRINITY_DN20681_c0_g1_i1 TRINITY_DN20322_c0_g1_i1 TRINITY_DN18095_c0_g1_i1 TRINITY_DN20590_c0_g1_i2 TRINITY_DN21127_c0_g1_i1 TRINITY_DN20005_c0_g1_i2 TRINITY_DN20000_c0_g1_i1 TRINITY_DN19920_c0_g1_i1 TRINITY_DN1465_c0_g2_i1 TRINITY_DN20841_c0_g1_i1 TRINITY_DN20442_c1_g2_i1 TRINITY_DN19781_c0_g1_i1 TRINITY_DN21127_c0_g1_i2 TRINITY_DN20157_c0_g1_i2 TRINITY_DN27767_c0_g1_i1 T…	TRINITY_DN24080_c1_g10_i3 TRINITY_DN4961_c1_g1_i1 TRINITY_DN24569_c10_g3_i2 TRINITY_DN22975_c1_g1_i8 TRINITY_DN22324_c2_g5_i2 TRINITY_DN22324_c2_g5_i4 TRINITY_DN23789_c1_g1_i24 TRINITY_DN24080_c1_g10_i6 TRINITY_DN22324_c2_g5_i9 TRINITY_DN24579_c8_g7_i1 TRINITY_DN21232_c0_g1_i3 TRINITY_DN22324_c2_g5_i12 TRINITY_DN22324_c2_g5_i8 TRINITY_DN20963_c0_g6_i2 TRINITY_DN22324_c2_g5_i5 TRINITY_DN23302_c4_g…
	membrane	55	32	TRINITY_DN3094_c0_g2_i1 TRINITY_DN21835_c0_g2_i16 TRINITY_DN20681_c0_g1_i1 TRINITY_DN20322_c0_g1_i1 TRINITY_DN18095_c0_g1_i1 TRINITY_DN20005_c0_g1_i2 TRINITY_DN20000_c0_g1_i1 TRINITY_DN20264_c0_g1_i2 TRINITY_DN19920_c0_g1_i1 TRINITY_DN1465_c0_g2_i1 TRINITY_DN20841_c0_g1_i1 TRINITY_DN20442_c1_g2_i1 TRINITY_DN19781_c0_g1_i1 TRINITY_DN10722_c0_g1_i2 TRINITY_DN15430_c0_g3_i1 TRINITY_DN24396_c9_g1_i5 …	TRINITY_DN24083_c3_g3_i7 TRINITY_DN24083_c3_g3_i4 TRINITY_DN22944_c0_g3_i1 TRINITY_DN18578_c0_g1_i1 TRINITY_DN21741_c0_g1_i1 TRINITY_DN24357_c4_g10_i1 TRINITY_DN24585_c11_g1_i1 TRINITY_DN21620_c2_g1_i4 TRINITY_DN24538_c8_g4_i4 TRINITY_DN24585_c11_g1_i2 TRINITY_DN22718_c1_g1_i10 TRINITY_DN24502_c10_g8_i2 TRINITY_DN24441_c5_g3_i1 TRINITY_DN24589_c9_g5_i7 TRINITY_DN24441_c6_g5_i1 TRINITY_DN23479_c0_…
Molecular Function	structural molecule activity	1	0	TRINITY_DN21876_c0_g1_i2
	molecular function regulator	1	1	TRINITY_DN19828_c0_g1_i1	TRINITY_DN24558_c6_g1_i2
	nutrient reservoir activity	1	1	TRINITY_DN32476_c0_g1_i1	TRINITY_DN10117_c0_g1_i1
	antioxidant activity	3	4	TRINITY_DN23165_c11_g7_i5 TRINITY_DN22930_c2_g2_i2 TRINITY_DN22930_c2_g2_i4	TRINITY_DN1572_c0_g1_i1 TRINITY_DN9763_c0_g2_i1 TRINITY_DN23165_c11_g7_i4 TRINITY_DN22073_c1_g52_i1
	molecular transducer activity	1	6	TRINITY_DN19939_c0_g1_i22	TRINITY_DN23014_c1_g1_i1 TRINITY_DN24374_c7_g1_i2 TRINITY_DN19939_c0_g1_i21 TRINITY_DN19939_c0_g1_i19 TRINITY_DN19939_c0_g1_i25 TRINITY_DN19939_c0_g1_i24
	signal transducer activity	1	6	TRINITY_DN19939_c0_g1_i22	TRINITY_DN23014_c1_g1_i1 TRINITY_DN24374_c7_g1_i2 TRINITY_DN19939_c0_g1_i21 TRINITY_DN19939_c0_g1_i19 TRINITY_DN19939_c0_g1_i25 TRINITY_DN19939_c0_g1_i24
	transporter activity	11	5	TRINITY_DN21015_c0_g1_i2 TRINITY_DN25553_c0_g1_i1 TRINITY_DN23649_c3_g7_i5 TRINITY_DN21169_c1_g1_i1 TRINITY_DN23307_c4_g2_i1 TRINITY_DN23307_c4_g2_i6 TRINITY_DN23966_c0_g1_i1 TRINITY_DN21396_c0_g1_i1 TRINITY_DN23676_c6_g1_i3 TRINITY_DN23676_c6_g1_i2 TRINITY_DN21995_c2_g1_i3	TRINITY_DN24486_c7_g3_i1 TRINITY_DN24492_c5_g18_i2 TRINITY_DN24159_c1_g4_i14 TRINITY_DN23664_c2_g1_i14 TRINITY_DN24159_c1_g4_i10
	binding	119	72	TRINITY_DN3039_c0_g2_i1 TRINITY_DN4799_c0_g1_i1 TRINITY_DN4578_c0_g1_i1 TRINITY_DN23964_c11_g5_i5 TRINITY_DN22082_c1_g6_i1 TRINITY_DN23964_c11_g5_i2 TRINITY_DN27115_c0_g1_i1 TRINITY_DN13164_c0_g1_i1 TRINITY_DN8905_c0_g3_i1 TRINITY_DN24196_c3_g15_i2 TRINITY_DN24059_c1_g2_i3 TRINITY_DN11079_c0_g1_i2 TRINITY_DN28526_c0_g1_i1 TRINITY_DN24515_c10_g8_i1 TRINITY_DN5444_c0_g1_i1 TRINITY_DN22008_c3_g1_i1 …	TRINITY_DN24212_c5_g4_i2 TRINITY_DN23903_c0_g1_i7 TRINITY_DN23391_c2_g1_i3 TRINITY_DN24525_c3_g1_i3 TRINITY_DN23829_c9_g1_i3 TRINITY_DN24166_c3_g12_i1 TRINITY_DN23975_c7_g1_i1 TRINITY_DN23323_c0_g1_i1 TRINITY_DN23692_c4_g1_i3 TRINITY_DN23514_c7_g2_i1 TRINITY_DN22748_c2_g1_i1 TRINITY_DN24486_c5_g1_i4 TRINITY_DN23829_c9_g1_i5 TRINITY_DN22229_c1_g5_i3 TRINITY_DN24599_c14_g12_i1 TRINITY_DN23009_c0_g1…
	catalytic activity	125	156	TRINITY_DN18405_c0_g2_i1 TRINITY_DN29581_c0_g1_i1 TRINITY_DN21835_c0_g2_i3 TRINITY_DN30862_c0_g1_i1 TRINITY_DN29644_c0_g1_i1 TRINITY_DN9840_c0_g1_i1 TRINITY_DN12202_c0_g1_i1 TRINITY_DN3957_c0_g2_i1 TRINITY_DN24030_c5_g1_i1 TRINITY_DN24366_c10_g4_i2 TRINITY_DN29535_c0_g1_i1 TRINITY_DN24325_c5_g1_i1 TRINITY_DN24571_c9_g20_i1 TRINITY_DN7110_c0_g1_i1 TRINITY_DN21909_c2_g1_i1 TRINITY_DN32670_c0_g1_i1 …	TRINITY_DN24576_c3_g9_i1 TRINITY_DN24115_c2_g1_i2 TRINITY_DN24568_c9_g3_i3 TRINITY_DN23014_c1_g1_i1 TRINITY_DN23063_c1_g2_i3 TRINITY_DN23790_c10_g2_i3 TRINITY_DN22981_c4_g7_i7 TRINITY_DN23951_c2_g2_i3 TRINITY_DN23659_c0_g3_i3 TRINITY_DN21008_c2_g1_i3 TRINITY_DN24253_c0_g1_i1 TRINITY_DN24038_c1_g4_i4 TRINITY_DN24278_c1_g1_i7 TRINITY_DN24392_c3_g2_i2 TRINITY_DN23790_c10_g2_i6 TRINITY_DN24585_c11_g6…

## Sheet: YF vs PI
	YF vs PI GO groups	The number of up-regulated DEGs	The number of down-regulated DEGs	Lists of up-regulated DEGs	Lists of down-regulated DEGs
biological process	cellular component organization or biogenesis	1	0	TRINITY_DN23234_c1_g1_i1
	detoxification	0	2		TRINITY_DN23165_c11_g7_i1 TRINITY_DN23165_c11_g7_i5
	signaling	1	0	TRINITY_DN22313_c0_g1_i5
	biological regulation	1	2	TRINITY_DN22313_c0_g1_i5	TRINITY_DN20268_c1_g1_i1 TRINITY_DN24544_c6_g5_i16
	response to stimulus	2	5	TRINITY_DN24305_c4_g1_i7 TRINITY_DN22313_c0_g1_i5	TRINITY_DN21580_c2_g3_i2 TRINITY_DN21931_c2_g1_i1 TRINITY_DN23165_c11_g7_i1 TRINITY_DN21276_c2_g1_i1 TRINITY_DN23165_c11_g7_i5
	localization	5	6	TRINITY_DN23908_c7_g1_i4 TRINITY_DN21676_c0_g1_i1 TRINITY_DN23376_c2_g1_i2 TRINITY_DN22982_c2_g3_i5 TRINITY_DN23522_c1_g1_i3	TRINITY_DN23579_c2_g1_i2 TRINITY_DN23579_c2_g1_i1 TRINITY_DN23797_c6_g1_i1 TRINITY_DN23095_c1_g2_i22 TRINITY_DN23395_c2_g1_i1 TRINITY_DN21276_c2_g1_i1
	cellular process	12	12	TRINITY_DN24030_c6_g1_i1 TRINITY_DN24305_c4_g1_i7 TRINITY_DN23051_c0_g1_i2 TRINITY_DN24507_c4_g3_i1 TRINITY_DN20778_c2_g1_i2 TRINITY_DN21160_c0_g1_i1 TRINITY_DN22313_c0_g1_i5 TRINITY_DN20204_c1_g1_i1 TRINITY_DN24413_c5_g4_i1 TRINITY_DN24473_c7_g17_i1 TRINITY_DN23886_c2_g1_i1 TRINITY_DN23338_c2_g1_i2	TRINITY_DN23112_c2_g1_i4 TRINITY_DN23776_c2_g1_i3 TRINITY_DN24412_c4_g3_i1 TRINITY_DN21931_c2_g1_i1 TRINITY_DN24310_c1_g1_i3 TRINITY_DN22332_c1_g5_i1 TRINITY_DN23252_c7_g1_i3 TRINITY_DN22746_c1_g3_i2 TRINITY_DN23165_c11_g7_i1 TRINITY_DN24069_c3_g3_i1 TRINITY_DN23252_c7_g1_i1 TRINITY_DN23481_c2_g1_i1 TRINITY_DN23165_c11_g7_i5
	single-organism process	11	12	TRINITY_DN24550_c11_g1_i7 TRINITY_DN24549_c8_g9_i1 TRINITY_DN23467_c0_g2_i5 TRINITY_DN24507_c4_g3_i1 TRINITY_DN21529_c0_g1_i1 TRINITY_DN22313_c0_g1_i5 TRINITY_DN22704_c0_g1_i4 TRINITY_DN24473_c7_g17_i1 TRINITY_DN22704_c0_g1_i1 TRINITY_DN22117_c1_g1_i7 TRINITY_DN22404_c1_g3_i1	TRINITY_DN22926_c2_g1_i4 TRINITY_DN23776_c2_g1_i3 TRINITY_DN22926_c2_g1_i3 TRINITY_DN22926_c2_g1_i1 TRINITY_DN23095_c1_g2_i22 TRINITY_DN23314_c4_g1_i14 TRINITY_DN23477_c1_g2_i11 TRINITY_DN23165_c11_g7_i1 TRINITY_DN21276_c2_g1_i1 TRINITY_DN24253_c0_g1_i1 TRINITY_DN23481_c2_g1_i1 TRINITY_DN23165_c11_g7_i5
	metabolic process	22	24	TRINITY_DN24550_c11_g1_i7 TRINITY_DN24030_c6_g1_i1 TRINITY_DN24549_c8_g9_i1 TRINITY_DN24305_c4_g1_i7 TRINITY_DN20585_c0_g1_i1 TRINITY_DN23051_c0_g1_i2 TRINITY_DN23467_c0_g2_i5 TRINITY_DN24507_c4_g3_i1 TRINITY_DN21529_c0_g1_i1 TRINITY_DN23920_c2_g1_i4 TRINITY_DN20778_c2_g1_i2 TRINITY_DN21160_c0_g1_i1 TRINITY_DN22704_c0_g1_i4 TRINITY_DN20204_c1_g1_i1 TRINITY_DN24413_c5_g4_i1 TRINITY_DN24473_c7_g17_…	TRINITY_DN23112_c2_g1_i4 TRINITY_DN23230_c3_g1_i1 TRINITY_DN22926_c2_g1_i4 TRINITY_DN23776_c2_g1_i3 TRINITY_DN23230_c3_g1_i2 TRINITY_DN22926_c2_g1_i3 TRINITY_DN24412_c4_g3_i1 TRINITY_DN21931_c2_g1_i1 TRINITY_DN22926_c2_g1_i1 TRINITY_DN23314_c4_g1_i14 TRINITY_DN23477_c1_g2_i11 TRINITY_DN14312_c1_g2_i1 TRINITY_DN22332_c1_g5_i1 TRINITY_DN23252_c7_g1_i3 TRINITY_DN22746_c1_g3_i2 TRINITY_DN23165_c11_g7…
cellular component	membrane-enclosed lumen	0	1		TRINITY_DN23842_c3_g11_i2
	macromolecular complex	2	1	TRINITY_DN21815_c3_g2_i1 TRINITY_DN23735_c6_g1_i1	TRINITY_DN23842_c3_g11_i2
	organelle part	0	2		TRINITY_DN24137_c2_g1_i1 TRINITY_DN23842_c3_g11_i2
	membrane part	1	5	TRINITY_DN24589_c6_g2_i4	TRINITY_DN21620_c2_g1_i4 TRINITY_DN21620_c2_g1_i1 TRINITY_DN22370_c2_g2_i2 TRINITY_DN24441_c5_g3_i1 TRINITY_DN24441_c6_g5_i1
	organelle	2	5	TRINITY_DN23735_c6_g1_i1 TRINITY_DN22324_c2_g5_i4	TRINITY_DN24137_c2_g1_i1 TRINITY_DN23842_c3_g11_i2 TRINITY_DN22731_c0_g23_i2 TRINITY_DN21232_c0_g1_i1 TRINITY_DN24067_c2_g1_i3
	cell	5	5	TRINITY_DN20834_c2_g4_i1 TRINITY_DN19645_c1_g6_i1 TRINITY_DN21815_c3_g2_i1 TRINITY_DN23735_c6_g1_i1 TRINITY_DN22324_c2_g5_i4	TRINITY_DN24137_c2_g1_i1 TRINITY_DN23842_c3_g11_i2 TRINITY_DN22731_c0_g23_i2 TRINITY_DN21232_c0_g1_i1 TRINITY_DN24067_c2_g1_i3
	cell part	5	5	TRINITY_DN20834_c2_g4_i1 TRINITY_DN19645_c1_g6_i1 TRINITY_DN21815_c3_g2_i1 TRINITY_DN23735_c6_g1_i1 TRINITY_DN22324_c2_g5_i4	TRINITY_DN24137_c2_g1_i1 TRINITY_DN23842_c3_g11_i2 TRINITY_DN22731_c0_g23_i2 TRINITY_DN21232_c0_g1_i1 TRINITY_DN24067_c2_g1_i3
	membrane	4	7	TRINITY_DN20295_c0_g4_i3 TRINITY_DN24589_c6_g2_i4 TRINITY_DN22683_c1_g2_i2 TRINITY_DN21428_c0_g1_i1	TRINITY_DN24137_c2_g1_i1 TRINITY_DN24131_c1_g1_i1 TRINITY_DN21620_c2_g1_i4 TRINITY_DN21620_c2_g1_i1 TRINITY_DN22370_c2_g2_i2 TRINITY_DN24441_c5_g3_i1 TRINITY_DN24441_c6_g5_i1
Molecular Function	metallochaperone activity	1	0		TRINITY_DN24238_c5_g1_i1
	antioxidant activity	1	3	TRINITY_DN24566_c4_g1_i2	TRINITY_DN23165_c11_g7_i1 TRINITY_DN24566_c4_g1_i5 TRINITY_DN23165_c11_g7_i5
	transporter activity	1	4	TRINITY_DN23676_c6_g1_i2	TRINITY_DN23797_c6_g1_i1 TRINITY_DN23676_c6_g1_i3 TRINITY_DN16486_c0_g1_i1 TRINITY_DN21276_c2_g1_i1
	binding	23	23	TRINITY_DN22850_c2_g1_i7 TRINITY_DN23829_c9_g1_i2 TRINITY_DN23829_c9_g1_i5 TRINITY_DN22737_c1_g1_i5 TRINITY_DN22690_c2_g2_i2 TRINITY_DN24196_c3_g10_i1 TRINITY_DN22683_c1_g2_i4 TRINITY_DN22996_c0_g1_i4 TRINITY_DN23274_c0_g1_i1 TRINITY_DN22002_c0_g1_i1 TRINITY_DN24494_c3_g1_i4 TRINITY_DN20011_c0_g1_i1 TRINITY_DN20768_c2_g1_i1 TRINITY_DN22690_c2_g2_i5 TRINITY_DN23829_c9_g1_i1 TRINITY_DN24035_c1_g1_i…	TRINITY_DN23498_c1_g2_i1 TRINITY_DN23093_c9_g2_i4 TRINITY_DN22442_c0_g1_i3 TRINITY_DN23381_c1_g2_i4 TRINITY_DN23381_c1_g2_i3 TRINITY_DN24123_c1_g1_i15 TRINITY_DN23925_c4_g1_i6 TRINITY_DN24131_c1_g1_i2 TRINITY_DN22003_c0_g2_i1 TRINITY_DN22469_c1_g1_i1 TRINITY_DN24238_c5_g1_i1 TRINITY_DN23885_c5_g1_i3 TRINITY_DN21222_c0_g1_i1 TRINITY_DN24050_c2_g6_i12 TRINITY_DN25217_c0_g1_i1 TRINITY_DN24666_c0_g1_…
	catalytic activity	18	36	TRINITY_DN23266_c1_g1_i18 TRINITY_DN23826_c6_g2_i8 TRINITY_DN23826_c6_g2_i13 TRINITY_DN24053_c2_g3_i4 TRINITY_DN20439_c0_g2_i22 TRINITY_DN23435_c2_g2_i7 TRINITY_DN21767_c3_g8_i21 TRINITY_DN22704_c0_g1_i4 TRINITY_DN23155_c4_g1_i5 TRINITY_DN22729_c0_g1_i3 TRINITY_DN21704_c1_g1_i1 TRINITY_DN22704_c0_g1_i1 TRINITY_DN24522_c6_g1_i2 TRINITY_DN22109_c0_g1_i1 TRINITY_DN22117_c1_g1_i7 TRINITY_DN22047_c0_g…	TRINITY_DN22243_c1_g1_i2 TRINITY_DN23930_c8_g2_i5 TRINITY_DN23112_c2_g1_i4 TRINITY_DN24209_c1_g5_i8 TRINITY_DN22028_c1_g1_i1 TRINITY_DN22122_c2_g1_i3 TRINITY_DN24037_c5_g1_i20 TRINITY_DN23874_c10_g2_i5 TRINITY_DN24209_c1_g5_i5 TRINITY_DN21457_c1_g1_i1 TRINITY_DN23958_c4_g1_i3 TRINITY_DN23958_c4_g1_i4 TRINITY_DN24412_c4_g3_i1 TRINITY_DN23177_c0_g2_i9 TRINITY_DN23826_c6_g2_i15 TRINITY_DN23314_c4_g1…

## Sheet: MSF vs YF
	MSF vs YF GO groups	The number of up-regulated DEGs	The number of down-regulated DEGs	Lists of up-regulated DEGs	Lists of down-regulated DEGs
biological process	biological regulation	0	1		TRINITY_DN19828_c0_g1_i1
	localization	0	4		TRINITY_DN19828_c0_g1_i1 TRINITY_DN19828_c0_g1_i1 TRINITY_DN19828_c0_g1_i1 TRINITY_DN19828_c0_g1_i1
	cellular process	2	5	TRINITY_DN23776_c2_g1_i3 TRINITY_DN23364_c0_g1_i10	TRINITY_DN24353_c3_g17_i2 TRINITY_DN24507_c4_g3_i1 TRINITY_DN23685_c0_g1_i10 TRINITY_DN24473_c7_g17_i1 TRINITY_DN8337_c0_g2_i1
	single-organism process	3	15	TRINITY_DN22926_c2_g1_i3 TRINITY_DN23776_c2_g1_i3 TRINITY_DN23364_c0_g1_i10	TRINITY_DN24550_c11_g1_i7 TRINITY_DN24253_c0_g1_i1 TRINITY_DN24507_c4_g3_i1 TRINITY_DN22404_c1_g3_i1 TRINITY_DN21529_c0_g1_i1 TRINITY_DN23685_c0_g1_i10 TRINITY_DN24473_c7_g17_i1 TRINITY_DN22117_c1_g1_i8 TRINITY_DN8337_c0_g2_i1 TRINITY_DN23095_c1_g2_i6 TRINITY_DN24307_c7_g23_i2 TRINITY_DN23436_c0_g1_i1 TRINITY_DN18806_c0_g1_i1 TRINITY_DN24000_c4_g1_i1 TRINITY_DN22393_c2_g1_i2
	metabolic process	5	20	TRINITY_DN22926_c2_g1_i3 TRINITY_DN23776_c2_g1_i3 TRINITY_DN24314_c4_g1_i3 TRINITY_DN21922_c3_g2_i2 TRINITY_DN23364_c0_g1_i10	TRINITY_DN20585_c0_g1_i1 TRINITY_DN14921_c0_g1_i1 TRINITY_DN24550_c11_g1_i7 TRINITY_DN24253_c0_g1_i1 TRINITY_DN24507_c4_g3_i1 TRINITY_DN22404_c1_g3_i1 TRINITY_DN21529_c0_g1_i1 TRINITY_DN24561_c7_g6_i1 TRINITY_DN23685_c0_g1_i10 TRINITY_DN23472_c3_g9_i3 TRINITY_DN24196_c2_g1_i1 TRINITY_DN24473_c7_g17_i1 TRINITY_DN22117_c1_g1_i8 TRINITY_DN8337_c0_g2_i1 TRINITY_DN23369_c1_g1_i6 TRINITY_DN24307_c7_g23…
cellular component	macromolecular complex	1	0	TRINITY_DN23842_c3_g11_i2
	membrane-enclosed lumen	1	0	TRINITY_DN23842_c3_g11_i2
	organelle part	1	0	TRINITY_DN23842_c3_g11_i2
	membrane part	4	0	TRINITY_DN21620_c2_g1_i1 TRINITY_DN21620_c2_g1_i4 TRINITY_DN24441_c6_g5_i1 TRINITY_DN21397_c0_g1_i4
	organelle	1	0	TRINITY_DN23842_c3_g11_i2
	cell	2	0	TRINITY_DN20834_c2_g5_i9 TRINITY_DN23842_c3_g11_i2
	cell part	2	0	TRINITY_DN20834_c2_g5_i9 TRINITY_DN23842_c3_g11_i2
	membrane	5	1	TRINITY_DN22151_c2_g1_i6 TRINITY_DN21620_c2_g1_i1 TRINITY_DN21620_c2_g1_i4 TRINITY_DN24441_c6_g5_i1 TRINITY_DN21397_c0_g1_i4	TRINITY_DN22718_c1_g1_i7
Molecular Function	molecular function regulator	0	1		TRINITY_DN19828_c0_g1_i1
	transporter activity	1	0	TRINITY_DN23676_c6_g1_i3
	binding	6	12	TRINITY_DN24050_c2_g6_i12 TRINITY_DN24474_c7_g9_i1 TRINITY_DN24600_c10_g8_i1 TRINITY_DN23865_c4_g1_i1 TRINITY_DN24474_c7_g10_i1 TRINITY_DN24553_c3_g4_i1	TRINITY_DN23650_c5_g1_i4 TRINITY_DN15268_c0_g2_i1 TRINITY_DN15268_c0_g1_i1 TRINITY_DN23521_c1_g1_i1 TRINITY_DN23521_c1_g1_i3 TRINITY_DN22219_c0_g1_i1 TRINITY_DN23514_c7_g2_i8 TRINITY_DN21968_c1_g1_i4 TRINITY_DN24215_c9_g6_i2 TRINITY_DN21496_c5_g1_i4 TRINITY_DN22082_c1_g16_i1 TRINITY_DN23903_c0_g1_i7
	catalytic activity	1	23	TRINITY_DN21922_c3_g2_i2	TRINITY_DN21767_c3_g8_i15 TRINITY_DN24253_c0_g1_i1 TRINITY_DN21600_c2_g1_i4 TRINITY_DN22296_c0_g1_i1 TRINITY_DN21600_c2_g1_i2 TRINITY_DN24345_c1_g18_i9 TRINITY_DN22824_c3_g2_i1 TRINITY_DN24561_c7_g6_i1 TRINITY_DN23472_c3_g9_i3 TRINITY_DN24132_c4_g16_i2 TRINITY_DN24196_c2_g1_i1 TRINITY_DN23762_c1_g2_i5 TRINITY_DN22824_c3_g2_i2 TRINITY_DN22117_c1_g1_i8 TRINITY_DN24098_c4_g15_i1 TRINITY_DN23369_c1_g…

## Sheet: MF vs MSF
	MF vs MSF GO groups	The number of up-regulated DEGs	The number of down-regulated DEGs	Lists of up-regulated DEGs	Lists of down-regulated DEGs
biological process	cellular component organization or biogenesis	1	2	TRINITY_DN24542_c8_g28_i1	TRINITY_DN23450_c2_g1_i1 TRINITY_DN19640_c2_g1_i1
	detoxification	1	1	TRINITY_DN23165_c11_g7_i5	TRINITY_DN23993_c2_g15_i2
	signaling	0	5		TRINITY_DN24538_c5_g1_i2 TRINITY_DN24598_c11_g14_i1 TRINITY_DN12433_c0_g1_i1 TRINITY_DN24374_c7_g1_i2 TRINITY_DN23872_c4_g3_i1
	biological regulation	6	10	TRINITY_DN23562_c8_g1_i32 TRINITY_DN21087_c6_g1_i5 TRINITY_DN22735_c0_g1_i4 TRINITY_DN24244_c2_g2_i1 TRINITY_DN24517_c11_g3_i1 TRINITY_DN24244_c3_g14_i1	TRINITY_DN24538_c5_g1_i2 TRINITY_DN24598_c11_g14_i1 TRINITY_DN12433_c0_g1_i1 TRINITY_DN22735_c0_g1_i1 TRINITY_DN24558_c6_g1_i2 TRINITY_DN24374_c7_g1_i2 TRINITY_DN23872_c4_g3_i1 TRINITY_DN22735_c0_g1_i10 TRINITY_DN24486_c7_g9_i1 TRINITY_DN24069_c4_g10_i1
	response to stimulus	2	9	TRINITY_DN20721_c0_g1_i1 TRINITY_DN23165_c11_g7_i5	TRINITY_DN24538_c5_g1_i2 TRINITY_DN24598_c11_g14_i1 TRINITY_DN23993_c2_g15_i2 TRINITY_DN12433_c0_g1_i1 TRINITY_DN24374_c7_g1_i2 TRINITY_DN23872_c4_g3_i1 TRINITY_DN21580_c2_g3_i2 TRINITY_DN21931_c2_g1_i1 TRINITY_DN21276_c2_g1_i1
	localization	6	24	TRINITY_DN23376_c2_g1_i2 TRINITY_DN24159_c1_g4_i14 TRINITY_DN24222_c3_g4_i3 TRINITY_DN24222_c3_g4_i2 TRINITY_DN24091_c4_g1_i1 TRINITY_DN24222_c3_g3_i2	TRINITY_DN23374_c3_g1_i1 TRINITY_DN24518_c3_g6_i4 TRINITY_DN23790_c9_g2_i2 TRINITY_DN22592_c0_g2_i1 TRINITY_DN23162_c3_g1_i3 TRINITY_DN23522_c1_g1_i4 TRINITY_DN22689_c2_g1_i1 TRINITY_DN24362_c3_g1_i3 TRINITY_DN24482_c2_g1_i1 TRINITY_DN24362_c3_g1_i8 TRINITY_DN24108_c5_g1_i3 TRINITY_DN23304_c1_g2_i1 TRINITY_DN24054_c6_g4_i1 TRINITY_DN24271_c1_g2_i2 TRINITY_DN24518_c3_g6_i3 TRINITY_DN24486_c7_g8_i1…
	cellular process	24	28	TRINITY_DN23562_c8_g1_i32 TRINITY_DN21087_c6_g1_i5 TRINITY_DN21683_c0_g1_i2 TRINITY_DN990_c0_g1_i1 TRINITY_DN22960_c1_g2_i4 TRINITY_DN22255_c0_g2_i2 TRINITY_DN23165_c11_g7_i5 TRINITY_DN4538_c0_g1_i1 TRINITY_DN24376_c3_g1_i4 TRINITY_DN24326_c1_g6_i1 TRINITY_DN24507_c4_g3_i1 TRINITY_DN23838_c3_g1_i1 TRINITY_DN22255_c0_g1_i1 TRINITY_DN23364_c0_g1_i1 TRINITY_DN22961_c3_g1_i9 TRINITY_DN21229_c1_g1_i4 …	TRINITY_DN23792_c2_g1_i2 TRINITY_DN24538_c5_g1_i2 TRINITY_DN24259_c6_g1_i2 TRINITY_DN30919_c0_g1_i1 TRINITY_DN23450_c2_g1_i1 TRINITY_DN24598_c11_g14_i1 TRINITY_DN23993_c2_g15_i2 TRINITY_DN23774_c1_g7_i6 TRINITY_DN21160_c0_g1_i1 TRINITY_DN23774_c1_g7_i1 TRINITY_DN22592_c0_g2_i1 TRINITY_DN12433_c0_g1_i1 TRINITY_DN21018_c1_g1_i1 TRINITY_DN23649_c3_g3_i3 TRINITY_DN21018_c1_g1_i4 TRINITY_DN23792_c2_g1…
	single-organism process	24	30	TRINITY_DN4726_c0_g1_i1 TRINITY_DN32647_c0_g1_i1 TRINITY_DN20439_c0_g2_i27 TRINITY_DN22758_c7_g3_i4 TRINITY_DN24114_c2_g3_i1 TRINITY_DN23551_c4_g2_i6 TRINITY_DN23155_c4_g1_i3 TRINITY_DN24046_c6_g1_i1 TRINITY_DN23551_c4_g2_i12 TRINITY_DN23165_c11_g7_i5 TRINITY_DN24376_c3_g1_i4 TRINITY_DN24326_c1_g6_i1 TRINITY_DN24507_c4_g3_i1 TRINITY_DN23364_c0_g1_i1 TRINITY_DN23358_c2_g3_i3 TRINITY_DN18806_c0_g1_…	TRINITY_DN23792_c2_g1_i2 TRINITY_DN22969_c0_g1_i6 TRINITY_DN24314_c6_g1_i1 TRINITY_DN24538_c5_g1_i2 TRINITY_DN24598_c11_g14_i1 TRINITY_DN23993_c2_g15_i2 TRINITY_DN23774_c1_g7_i6 TRINITY_DN23774_c1_g7_i1 TRINITY_DN22592_c0_g2_i1 TRINITY_DN22596_c0_g1_i8 TRINITY_DN12433_c0_g1_i1 TRINITY_DN23649_c3_g3_i3 TRINITY_DN21163_c4_g1_i1 TRINITY_DN24120_c6_g1_i1 TRINITY_DN23792_c2_g1_i1 TRINITY_DN24499_c3_g6…
	metabolic process	45	45	TRINITY_DN21683_c0_g1_i2 TRINITY_DN4726_c0_g1_i1 TRINITY_DN32647_c0_g1_i1 TRINITY_DN990_c0_g1_i1 TRINITY_DN20439_c0_g2_i27 TRINITY_DN23369_c1_g1_i2 TRINITY_DN22758_c7_g3_i4 TRINITY_DN24114_c2_g3_i1 TRINITY_DN23551_c4_g2_i6 TRINITY_DN23369_c1_g1_i6 TRINITY_DN22960_c1_g2_i4 TRINITY_DN23155_c4_g1_i3 TRINITY_DN24046_c6_g1_i1 TRINITY_DN22255_c0_g2_i2 TRINITY_DN23551_c4_g2_i12 TRINITY_DN23165_c11_g7_i5…	TRINITY_DN23792_c2_g1_i2 TRINITY_DN22969_c0_g1_i6 TRINITY_DN24314_c6_g1_i1 TRINITY_DN24259_c6_g1_i2 TRINITY_DN30919_c0_g1_i1 TRINITY_DN23993_c2_g15_i2 TRINITY_DN23774_c1_g7_i6 TRINITY_DN23230_c3_g1_i2 TRINITY_DN21922_c3_g2_i2 TRINITY_DN21160_c0_g1_i1 TRINITY_DN23774_c1_g7_i1 TRINITY_DN22596_c0_g1_i8 TRINITY_DN23786_c3_g1_i1 TRINITY_DN21018_c1_g1_i1 TRINITY_DN24369_c0_g2_i1 TRINITY_DN23649_c3_g3_i…
cellular component	membrane-enclosed lumen	0	1		TRINITY_DN23842_c3_g11_i2
	macromolecular complex	1	2	TRINITY_DN23348_c0_g1_i1	TRINITY_DN24495_c13_g6_i4 TRINITY_DN23842_c3_g11_i2
	extracellular region	5	0	TRINITY_DN1303_c0_g1_i1 TRINITY_DN21876_c0_g1_i3 TRINITY_DN21876_c0_g1_i1 TRINITY_DN21876_c0_g1_i10 TRINITY_DN20598_c0_g1_i2
	organelle part	1	3	TRINITY_DN23348_c0_g1_i1	TRINITY_DN24495_c13_g6_i4 TRINITY_DN20835_c0_g1_i1 TRINITY_DN23842_c3_g11_i2
	membrane part	0	12		TRINITY_DN24519_c2_g1_i3 TRINITY_DN23911_c1_g1_i4 TRINITY_DN24589_c9_g5_i7 TRINITY_DN24186_c1_g1_i2 TRINITY_DN20815_c0_g1_i1 TRINITY_DN23479_c0_g1_i12 TRINITY_DN24502_c10_g18_i1 TRINITY_DN23911_c1_g1_i1 TRINITY_DN20603_c1_g1_i4 TRINITY_DN24492_c5_g39_i1 TRINITY_DN24589_c9_g5_i3 TRINITY_DN23673_c4_g2_i1
	organelle	2	11	TRINITY_DN23348_c0_g1_i1 TRINITY_DN21364_c0_g1_i1	TRINITY_DN24495_c13_g6_i4 TRINITY_DN17961_c0_g4_i5 TRINITY_DN20835_c0_g1_i1 TRINITY_DN22324_c2_g5_i14 TRINITY_DN22885_c0_g2_i11 TRINITY_DN23000_c0_g1_i5 TRINITY_DN22324_c2_g1_i1 TRINITY_DN22324_c2_g5_i12 TRINITY_DN22324_c2_g5_i2 TRINITY_DN23842_c3_g11_i2 TRINITY_DN22324_c2_g5_i4
	cell	3	14	TRINITY_DN3094_c0_g2_i1 TRINITY_DN23348_c0_g1_i1 TRINITY_DN21364_c0_g1_i1	TRINITY_DN24495_c13_g6_i4 TRINITY_DN17961_c0_g4_i5 TRINITY_DN20835_c0_g1_i1 TRINITY_DN22324_c2_g5_i14 TRINITY_DN22885_c0_g2_i11 TRINITY_DN23000_c0_g1_i5 TRINITY_DN22324_c2_g1_i1 TRINITY_DN22324_c2_g5_i12 TRINITY_DN22324_c2_g5_i2 TRINITY_DN24519_c3_g6_i2 TRINITY_DN20834_c2_g5_i9 TRINITY_DN20834_c2_g5_i8 TRINITY_DN23842_c3_g11_i2 TRINITY_DN22324_c2_g5_i4
	membrane	3	22	TRINITY_DN24401_c4_g12_i8 TRINITY_DN3094_c0_g2_i1 TRINITY_DN24131_c1_g1_i1	TRINITY_DN24396_c9_g1_i4 TRINITY_DN24519_c2_g1_i3 TRINITY_DN23911_c1_g1_i4 TRINITY_DN24589_c9_g5_i7 TRINITY_DN23880_c2_g1_i2 TRINITY_DN21406_c5_g3_i2 TRINITY_DN20835_c0_g1_i1 TRINITY_DN23761_c1_g1_i1 TRINITY_DN23880_c2_g1_i4 TRINITY_DN24186_c1_g1_i2 TRINITY_DN3171_c0_g1_i1 TRINITY_DN23880_c2_g1_i5 TRINITY_DN22151_c2_g1_i6 TRINITY_DN20815_c0_g1_i1 TRINITY_DN23479_c0_g1_i12 TRINITY_DN24502_c10_g18_…
Molecular Function	molecular function regulator	2	1	TRINITY_DN24244_c2_g2_i1 TRINITY_DN24244_c3_g14_i1	TRINITY_DN24558_c6_g1_i2
	antioxidant activity	1	0	TRINITY_DN23165_c11_g7_i5
	molecular transducer activity	0	2		TRINITY_DN12433_c0_g1_i1 TRINITY_DN24374_c7_g1_i2
	signal transducer activity	0	2		TRINITY_DN12433_c0_g1_i1 TRINITY_DN24374_c7_g1_i2
	transporter activity	3	7	TRINITY_DN24159_c1_g4_i3 TRINITY_DN21015_c0_g1_i2 TRINITY_DN24159_c1_g4_i14	TRINITY_DN24486_c7_g8_i1 TRINITY_DN23307_c4_g2_i1 TRINITY_DN24486_c6_g1_i3 TRINITY_DN23307_c4_g2_i3 TRINITY_DN23307_c4_g2_i6 TRINITY_DN21276_c2_g1_i1 TRINITY_DN23307_c4_g2_i4
	binding	35	52	TRINITY_DN22242_c1_g3_i3 TRINITY_DN3039_c0_g2_i1 TRINITY_DN23650_c5_g1_i11 TRINITY_DN15694_c0_g1_i3 TRINITY_DN20954_c1_g8_i2 TRINITY_DN23514_c7_g2_i2 TRINITY_DN6968_c0_g2_i1 TRINITY_DN23650_c5_g1_i12 TRINITY_DN22081_c0_g2_i2 TRINITY_DN23626_c1_g1_i6 TRINITY_DN20954_c1_g8_i6 TRINITY_DN20954_c1_g8_i7 TRINITY_DN23551_c4_g2_i15 TRINITY_DN23381_c1_g3_i3 TRINITY_DN22008_c3_g1_i1 TRINITY_DN24300_c2_g1_i…	TRINITY_DN22003_c0_g2_i1 TRINITY_DN24204_c2_g3_i4 TRINITY_DN24005_c1_g4_i6 TRINITY_DN22990_c0_g1_i2 TRINITY_DN23702_c0_g6_i1 TRINITY_DN23829_c9_g1_i3 TRINITY_DN24005_c1_g4_i7 TRINITY_DN24413_c6_g3_i3 TRINITY_DN22310_c2_g1_i1 TRINITY_DN23400_c3_g2_i6 TRINITY_DN21697_c1_g1_i1 TRINITY_DN21865_c2_g1_i3 TRINITY_DN23964_c11_g5_i2 TRINITY_DN24308_c2_g2_i8 TRINITY_DN23479_c0_g1_i7 TRINITY_DN23189_c7_g1_i…
	catalytic activity	55	59	TRINITY_DN24596_c5_g3_i9 TRINITY_DN24596_c5_g3_i24 TRINITY_DN21755_c0_g1_i13 TRINITY_DN20439_c0_g2_i22 TRINITY_DN20439_c0_g2_i34 TRINITY_DN20439_c0_g2_i27 TRINITY_DN23369_c1_g1_i2 TRINITY_DN22758_c7_g3_i4 TRINITY_DN21053_c0_g1_i6 TRINITY_DN23551_c4_g2_i6 TRINITY_DN22820_c0_g1_i1 TRINITY_DN21767_c3_g8_i3 TRINITY_DN23369_c1_g1_i6 TRINITY_DN23155_c4_g1_i5 TRINITY_DN22596_c0_g1_i1 TRINITY_DN22820_c0_…	TRINITY_DN22054_c0_g1_i1 TRINITY_DN23869_c1_g1_i4 TRINITY_DN23038_c3_g1_i3 TRINITY_DN24259_c6_g1_i2 TRINITY_DN24276_c1_g1_i4 TRINITY_DN24300_c1_g1_i1 TRINITY_DN22914_c2_g1_i3 TRINITY_DN21922_c3_g2_i2 TRINITY_DN24152_c4_g1_i4 TRINITY_DN23233_c1_g1_i10 TRINITY_DN24449_c6_g1_i5 TRINITY_DN21975_c3_g2_i3 TRINITY_DN21018_c1_g1_i1 TRINITY_DN21975_c3_g2_i2 TRINITY_DN24300_c1_g1_i2 TRINITY_DN23412_c5_g2_i…

## Sheet: MF vs YF
	MF vs YF GO groups	The number of up-regulated DEGs	The number of down-regulated DEGs	Lists of up-regulated DEGs	Lists of down-regulated DEGs
biological process	cellular component organization or biogenesis	1	1	TRINITY_DN23234_c1_g1_i3	TRINITY_DN19640_c2_g1_i1
	detoxification	2	0	TRINITY_DN23165_c11_g7_i4 TRINITY_DN23165_c11_g7_i5
	signaling	1	2	TRINITY_DN19939_c0_g1_i24	TRINITY_DN24598_c11_g14_i1 TRINITY_DN24374_c7_g1_i2
	biological regulation	6	7	TRINITY_DN23690_c4_g2_i2 TRINITY_DN19939_c0_g1_i24 TRINITY_DN20268_c1_g1_i1 TRINITY_DN21087_c6_g1_i5 TRINITY_DN23562_c8_g1_i32 TRINITY_DN22735_c0_g1_i4	TRINITY_DN24069_c3_g3_i6 TRINITY_DN24558_c6_g1_i2 TRINITY_DN24486_c7_g9_i1 TRINITY_DN24598_c11_g14_i1 TRINITY_DN22735_c0_g1_i10 TRINITY_DN24374_c7_g1_i2 TRINITY_DN22735_c0_g1_i1
	response to stimulus	4	6	TRINITY_DN23165_c11_g7_i4 TRINITY_DN24305_c4_g1_i11 TRINITY_DN19939_c0_g1_i24 TRINITY_DN23165_c11_g7_i5	TRINITY_DN21580_c2_g3_i1 TRINITY_DN21580_c2_g3_i3 TRINITY_DN24598_c11_g14_i1 TRINITY_DN21580_c2_g3_i2 TRINITY_DN24374_c7_g1_i2 TRINITY_DN21931_c2_g1_i1
	localization	7	22	TRINITY_DN24507_c5_g1_i3 TRINITY_DN24507_c5_g1_i8 TRINITY_DN24222_c3_g3_i2 TRINITY_DN23376_c2_g1_i2 TRINITY_DN24159_c1_g4_i14 TRINITY_DN24222_c3_g4_i3 TRINITY_DN23395_c2_g1_i1	TRINITY_DN23908_c7_g1_i4 TRINITY_DN23307_c4_g2_i4 TRINITY_DN23307_c4_g2_i6 TRINITY_DN23307_c4_g2_i3 TRINITY_DN24486_c6_g1_i3 TRINITY_DN23307_c4_g2_i2 TRINITY_DN23522_c1_g1_i3 TRINITY_DN23307_c4_g2_i1 TRINITY_DN24486_c7_g8_i1 TRINITY_DN23095_c1_g2_i19 TRINITY_DN24362_c3_g1_i2 TRINITY_DN24518_c3_g6_i3 TRINITY_DN24545_c9_g4_i1 TRINITY_DN24362_c3_g1_i8 TRINITY_DN23095_c1_g2_i6 TRINITY_DN24271_c1_g2_i…
	cellular process
	single-organism process	9	39	TRINITY_DN23165_c11_g7_i4 TRINITY_DN23551_c4_g2_i12 TRINITY_DN24046_c6_g1_i1 TRINITY_DN23364_c0_g1_i1 TRINITY_DN24114_c2_g3_i1 TRINITY_DN23551_c4_g2_i6 TRINITY_DN19939_c0_g1_i24 TRINITY_DN23165_c11_g7_i5 TRINITY_DN22758_c7_g3_i4	TRINITY_DN23707_c3_g3_i5 TRINITY_DN22230_c1_g1_i2 TRINITY_DN11799_c0_g1_i2 TRINITY_DN24666_c0_g2_i1 TRINITY_DN24549_c7_g4_i4 TRINITY_DN23477_c1_g2_i6 TRINITY_DN23477_c1_g2_i7 TRINITY_DN22404_c1_g3_i1 TRINITY_DN23477_c1_g2_i11 TRINITY_DN24465_c2_g1_i1 TRINITY_DN23095_c1_g2_i19 TRINITY_DN24096_c2_g1_i7 TRINITY_DN22087_c3_g1_i1 TRINITY_DN21909_c2_g1_i1 TRINITY_DN23649_c3_g3_i1 TRINITY_DN24278_c2_g1_…
	metabolic process	26	71	TRINITY_DN24514_c12_g3_i2 TRINITY_DN23165_c11_g7_i4 TRINITY_DN24569_c8_g1_i2 TRINITY_DN22960_c1_g2_i3 TRINITY_DN24305_c4_g1_i11 TRINITY_DN21454_c2_g1_i1 TRINITY_DN21932_c1_g1_i2 TRINITY_DN23551_c4_g2_i12 TRINITY_DN24046_c6_g1_i1 TRINITY_DN24439_c4_g2_i5 TRINITY_DN22279_c0_g1_i1 TRINITY_DN23364_c0_g1_i1 TRINITY_DN23642_c0_g3_i8 TRINITY_DN22961_c3_g1_i9 TRINITY_DN22891_c0_g1_i3 TRINITY_DN22554_c0_g…	TRINITY_DN22907_c3_g1_i4 TRINITY_DN23707_c3_g3_i5 TRINITY_DN22230_c1_g1_i2 TRINITY_DN11799_c0_g1_i2 TRINITY_DN24666_c0_g2_i1 TRINITY_DN24549_c7_g4_i4 TRINITY_DN14921_c0_g1_i1 TRINITY_DN20585_c0_g1_i1 TRINITY_DN24595_c11_g2_i1 TRINITY_DN22324_c2_g14_i1 TRINITY_DN23477_c1_g2_i6 TRINITY_DN23477_c1_g2_i7 TRINITY_DN22404_c1_g3_i1 TRINITY_DN20129_c1_g3_i1 TRINITY_DN24069_c3_g3_i1 TRINITY_DN20129_c1_g6_…
cellular component	macromolecular complex	0	2		TRINITY_DN23735_c6_g1_i1 TRINITY_DN24495_c13_g6_i4
	organelle part	1	2	TRINITY_DN24153_c6_g2_i12	TRINITY_DN20835_c0_g1_i1 TRINITY_DN24495_c13_g6_i4
	membrane part	5	12	TRINITY_DN24348_c3_g1_i8 TRINITY_DN24043_c3_g6_i5 TRINITY_DN24441_c6_g5_i1 TRINITY_DN23860_c1_g1_i2 TRINITY_DN24229_c2_g21_i1	TRINITY_DN23673_c4_g2_i1 TRINITY_DN24502_c10_g8_i2 TRINITY_DN24502_c10_g18_i1 TRINITY_DN24502_c10_g8_i1 TRINITY_DN24083_c3_g3_i7 TRINITY_DN24589_c9_g5_i3 TRINITY_DN20815_c0_g1_i1 TRINITY_DN23911_c1_g1_i1 TRINITY_DN24519_c2_g1_i3 TRINITY_DN24186_c1_g1_i2 TRINITY_DN20603_c1_g1_i4 TRINITY_DN24589_c9_g5_i1
	organelle	5	14	TRINITY_DN24153_c6_g2_i12 TRINITY_DN21364_c0_g1_i1 TRINITY_DN22731_c0_g23_i2 TRINITY_DN22324_c2_g5_i1 TRINITY_DN24080_c1_g10_i7	TRINITY_DN24297_c3_g17_i2 TRINITY_DN22324_c2_g5_i4 TRINITY_DN22885_c0_g2_i11 TRINITY_DN21232_c0_g1_i1 TRINITY_DN22324_c2_g5_i2 TRINITY_DN22324_c2_g1_i1 TRINITY_DN23000_c0_g1_i5 TRINITY_DN22324_c2_g5_i14 TRINITY_DN22324_c2_g5_i12 TRINITY_DN20835_c0_g1_i1 TRINITY_DN24080_c1_g10_i6 TRINITY_DN22885_c0_g2_i5 TRINITY_DN23735_c6_g1_i1 TRINITY_DN24495_c13_g6_i4
	cell	5	18	TRINITY_DN24153_c6_g2_i12 TRINITY_DN21364_c0_g1_i1 TRINITY_DN22731_c0_g23_i2 TRINITY_DN22324_c2_g5_i1 TRINITY_DN24080_c1_g10_i7	TRINITY_DN24297_c3_g17_i2 TRINITY_DN24519_c3_g6_i2 TRINITY_DN22324_c2_g5_i4 TRINITY_DN22885_c0_g2_i11 TRINITY_DN21232_c0_g1_i1 TRINITY_DN22324_c2_g5_i2 TRINITY_DN20834_c2_g5_i8 TRINITY_DN22324_c2_g1_i1 TRINITY_DN23000_c0_g1_i5 TRINITY_DN22324_c2_g5_i14 TRINITY_DN24519_c3_g6_i4 TRINITY_DN20834_c2_g5_i9 TRINITY_DN22324_c2_g5_i12 TRINITY_DN20835_c0_g1_i1 TRINITY_DN24080_c1_g10_i6 TRINITY_DN22885_c0_…
	cell part	5	18	TRINITY_DN24153_c6_g2_i12 TRINITY_DN21364_c0_g1_i1 TRINITY_DN22731_c0_g23_i2 TRINITY_DN22324_c2_g5_i1 TRINITY_DN24080_c1_g10_i7	TRINITY_DN24297_c3_g17_i2 TRINITY_DN24519_c3_g6_i2 TRINITY_DN22324_c2_g5_i4 TRINITY_DN22885_c0_g2_i11 TRINITY_DN21232_c0_g1_i1 TRINITY_DN22324_c2_g5_i2 TRINITY_DN20834_c2_g5_i8 TRINITY_DN22324_c2_g1_i1 TRINITY_DN23000_c0_g1_i5 TRINITY_DN22324_c2_g5_i14 TRINITY_DN24519_c3_g6_i4 TRINITY_DN20834_c2_g5_i9 TRINITY_DN22324_c2_g5_i12 TRINITY_DN20835_c0_g1_i1 TRINITY_DN24080_c1_g10_i6 TRINITY_DN22885_c0_…
	membrane	9	19	TRINITY_DN24348_c3_g1_i8 TRINITY_DN24043_c3_g6_i5 TRINITY_DN21406_c5_g6_i1 TRINITY_DN24441_c6_g5_i1 TRINITY_DN23449_c4_g2_i5 TRINITY_DN24131_c1_g1_i1 TRINITY_DN23860_c1_g1_i2 TRINITY_DN24229_c2_g21_i1 TRINITY_DN24401_c4_g12_i8	TRINITY_DN23880_c2_g1_i5 TRINITY_DN23673_c4_g2_i1 TRINITY_DN24502_c10_g8_i2 TRINITY_DN24502_c10_g18_i1 TRINITY_DN24502_c10_g8_i1 TRINITY_DN24083_c3_g3_i7 TRINITY_DN24589_c9_g5_i3 TRINITY_DN23761_c1_g1_i1 TRINITY_DN20815_c0_g1_i1 TRINITY_DN23911_c1_g1_i1 TRINITY_DN23880_c2_g1_i2 TRINITY_DN24323_c4_g2_i3 TRINITY_DN23880_c2_g1_i1 TRINITY_DN24519_c2_g1_i3 TRINITY_DN23880_c2_g1_i4 TRINITY_DN20835_c0_g…
Molecular Function	molecular function regulator	0	1		TRINITY_DN24558_c6_g1_i2
	antioxidant activity	3	0	TRINITY_DN23165_c11_g7_i4 TRINITY_DN23165_c11_g7_i5 TRINITY_DN24566_c4_g1_i5
	molecular transducer activity	1	1	TRINITY_DN19939_c0_g1_i24	TRINITY_DN24374_c7_g1_i2
	signal transducer activity	1	1	TRINITY_DN19939_c0_g1_i24	TRINITY_DN24374_c7_g1_i2
	transporter activity	3	8	TRINITY_DN24159_c1_g4_i14 TRINITY_DN23676_c6_g1_i3 TRINITY_DN24159_c1_g4_i3	TRINITY_DN23307_c4_g2_i4 TRINITY_DN23307_c4_g2_i6 TRINITY_DN23307_c4_g2_i3 TRINITY_DN24486_c6_g1_i3 TRINITY_DN23307_c4_g2_i2 TRINITY_DN23307_c4_g2_i1 TRINITY_DN24486_c7_g8_i1 TRINITY_DN24486_c6_g1_i1
	binding	27	56	TRINITY_DN23009_c0_g1_i3 TRINITY_DN24526_c4_g1_i2 TRINITY_DN24059_c2_g6_i1 TRINITY_DN22659_c6_g2_i2 TRINITY_DN22283_c1_g1_i1 TRINITY_DN24411_c7_g4_i4 TRINITY_DN23975_c7_g1_i2 TRINITY_DN24131_c1_g1_i2 TRINITY_DN24484_c6_g1_i2 TRINITY_DN22659_c6_g2_i6 TRINITY_DN24504_c2_g1_i1 TRINITY_DN23504_c1_g1_i1 TRINITY_DN24474_c7_g10_i1 TRINITY_DN22008_c3_g1_i1 TRINITY_DN23479_c0_g1_i3 TRINITY_DN22510_c1_g1_i…	TRINITY_DN23678_c1_g1_i24 TRINITY_DN23885_c5_g1_i2 TRINITY_DN23758_c3_g1_i2 TRINITY_DN10823_c0_g1_i3 TRINITY_DN25217_c0_g1_i1 TRINITY_DN21170_c2_g1_i3 TRINITY_DN23885_c5_g1_i3 TRINITY_DN9961_c0_g2_i1 TRINITY_DN24167_c5_g2_i2 TRINITY_DN22748_c2_g1_i1 TRINITY_DN24145_c4_g5_i2 TRINITY_DN21804_c1_g1_i2 TRINITY_DN23388_c1_g2_i1 TRINITY_DN22990_c0_g1_i15 TRINITY_DN10823_c0_g1_i1 TRINITY_DN23035_c4_g1_i…
	catalytic activity	46	76	TRINITY_DN24514_c12_g3_i2 TRINITY_DN21704_c1_g1_i3 TRINITY_DN22773_c2_g7_i5 TRINITY_DN24251_c6_g12_i8 TRINITY_DN23165_c11_g7_i4 TRINITY_DN21590_c1_g1_i1 TRINITY_DN24251_c6_g12_i2 TRINITY_DN24209_c1_g5_i2 TRINITY_DN22596_c0_g1_i1 TRINITY_DN22960_c1_g2_i3 TRINITY_DN22536_c1_g1_i4 TRINITY_DN23645_c7_g1_i3 TRINITY_DN24173_c2_g1_i1 TRINITY_DN24405_c4_g14_i1 TRINITY_DN21454_c2_g1_i1 TRINITY_DN23551_c4_…	TRINITY_DN23973_c1_g1_i3 TRINITY_DN2420_c0_g1_i1 TRINITY_DN8788_c0_g1_i3 TRINITY_DN24486_c6_g1_i3 TRINITY_DN22079_c0_g1_i1 TRINITY_DN21557_c1_g1_i8 TRINITY_DN22324_c2_g14_i1 TRINITY_DN22243_c1_g1_i4 TRINITY_DN23826_c6_g2_i13 TRINITY_DN23983_c5_g1_i2 TRINITY_DN24490_c10_g2_i1 TRINITY_DN21288_c0_g2_i1 TRINITY_DN18716_c0_g1_i9 TRINITY_DN23442_c1_g2_i3 TRINITY_DN20129_c1_g3_i1 TRINITY_DN21975_c3_g1_i…

## Sheet: MF vs PI
	MF vs PI GO groups	The number of up-regulated DEGs	The number of down-regulated DEGs	Lists of up-regulated DEGs	Lists of down-regulated DEGs
biological process	cellular component organization or biogenesis	2	0	TRINITY_DN23234_c1_g1_i3 TRINITY_DN16532_c1_g1_i1
	detoxification	0	2		TRINITY_DN23165_c11_g7_i1 TRINITY_DN23165_c11_g7_i5
	signaling	1	3	TRINITY_DN24355_c0_g1_i7	TRINITY_DN24598_c11_g14_i1 TRINITY_DN24374_c7_g1_i2 TRINITY_DN23872_c4_g3_i1
	biological regulation	4	9	TRINITY_DN23562_c8_g1_i32 TRINITY_DN22735_c0_g1_i4 TRINITY_DN24355_c0_g1_i7 TRINITY_DN24517_c11_g3_i1	TRINITY_DN24598_c11_g14_i1 TRINITY_DN24578_c7_g1_i5 TRINITY_DN24486_c7_g9_i1 TRINITY_DN24374_c7_g1_i2 TRINITY_DN24558_c6_g1_i2 TRINITY_DN24544_c6_g5_i16 TRINITY_DN23872_c4_g3_i1 TRINITY_DN24069_c4_g10_i1 TRINITY_DN24069_c3_g3_i6
	response to stimulus	2	10	TRINITY_DN24355_c0_g1_i7 TRINITY_DN22107_c0_g1_i3	TRINITY_DN24598_c11_g14_i1 TRINITY_DN23165_c11_g7_i1 TRINITY_DN23165_c11_g7_i5 TRINITY_DN24374_c7_g1_i2 TRINITY_DN21580_c2_g3_i3 TRINITY_DN23872_c4_g3_i1 TRINITY_DN21580_c2_g3_i2 TRINITY_DN21931_c2_g1_i1 TRINITY_DN21276_c2_g1_i1 TRINITY_DN21580_c2_g3_i1
	localization	8	27	TRINITY_DN24159_c1_g4_i14 TRINITY_DN23376_c2_g1_i2 TRINITY_DN21676_c0_g1_i1 TRINITY_DN24222_c3_g4_i2 TRINITY_DN24482_c2_g1_i2 TRINITY_DN24351_c4_g1_i1 TRINITY_DN24159_c1_g4_i1 TRINITY_DN23634_c0_g2_i13	TRINITY_DN23162_c3_g1_i3 TRINITY_DN21137_c2_g4_i1 TRINITY_DN24482_c2_g1_i1 TRINITY_DN24518_c3_g6_i8 TRINITY_DN23579_c2_g1_i1 TRINITY_DN23095_c1_g2_i27 TRINITY_DN24362_c3_g1_i1 TRINITY_DN24108_c5_g1_i3 TRINITY_DN24266_c5_g9_i4 TRINITY_DN24486_c6_g1_i1 TRINITY_DN24054_c6_g4_i1 TRINITY_DN23095_c1_g2_i12 TRINITY_DN24271_c1_g2_i2 TRINITY_DN24518_c3_g6_i3 TRINITY_DN24362_c3_g1_i3 TRINITY_DN23095_c1_g2_…
	cellular process	16	36	TRINITY_DN23562_c8_g1_i32 TRINITY_DN21683_c0_g1_i2 TRINITY_DN21794_c0_g2_i16 TRINITY_DN4538_c0_g1_i1 TRINITY_DN22279_c0_g1_i1 TRINITY_DN24355_c0_g1_i7 TRINITY_DN23364_c0_g1_i1 TRINITY_DN22279_c0_g1_i3 TRINITY_DN24256_c3_g1_i6 TRINITY_DN24439_c4_g2_i5 TRINITY_DN22107_c0_g1_i3 TRINITY_DN20906_c0_g1_i4 TRINITY_DN22960_c1_g2_i4 TRINITY_DN22961_c3_g1_i9 TRINITY_DN23338_c2_g1_i2 TRINITY_DN24129_c1_g1_i1	TRINITY_DN22021_c2_g1_i1 TRINITY_DN23774_c1_g7_i1 TRINITY_DN23901_c2_g1_i3 TRINITY_DN23652_c0_g1_i1 TRINITY_DN24061_c6_g4_i1 TRINITY_DN24598_c11_g14_i1 TRINITY_DN23774_c1_g7_i2 TRINITY_DN23165_c11_g7_i1 TRINITY_DN24578_c7_g1_i5 TRINITY_DN23792_c2_g1_i2 TRINITY_DN24310_c1_g1_i3 TRINITY_DN23644_c3_g2_i2 TRINITY_DN23198_c0_g1_i1 TRINITY_DN23649_c3_g3_i3 TRINITY_DN24272_c3_g2_i2 TRINITY_DN23198_c0_g1…
	single-organism process	18	41	TRINITY_DN3424_c0_g3_i1 TRINITY_DN20439_c0_g2_i27 TRINITY_DN23551_c4_g2_i6 TRINITY_DN23155_c4_g1_i3 TRINITY_DN24046_c6_g1_i1 TRINITY_DN23467_c0_g2_i5 TRINITY_DN22704_c0_g1_i1 TRINITY_DN24355_c0_g1_i7 TRINITY_DN22758_c7_g3_i4 TRINITY_DN23551_c4_g2_i12 TRINITY_DN24114_c2_g3_i1 TRINITY_DN23364_c0_g1_i1 TRINITY_DN22704_c0_g1_i4 TRINITY_DN24046_c6_g1_i4 TRINITY_DN24550_c11_g1_i7 TRINITY_DN23288_c3_g1_…	TRINITY_DN21940_c3_g1_i3 TRINITY_DN22021_c2_g1_i1 TRINITY_DN22404_c1_g3_i3 TRINITY_DN23774_c1_g7_i1 TRINITY_DN24061_c6_g4_i1 TRINITY_DN24499_c3_g6_i2 TRINITY_DN22640_c0_g1_i1 TRINITY_DN23095_c1_g2_i27 TRINITY_DN24598_c11_g14_i1 TRINITY_DN23774_c1_g7_i2 TRINITY_DN23165_c11_g7_i1 TRINITY_DN21163_c4_g1_i1 TRINITY_DN22596_c0_g1_i8 TRINITY_DN23792_c2_g1_i2 TRINITY_DN22375_c0_g1_i8 TRINITY_DN23095_c1_g…
	metabolic process	36	69	TRINITY_DN21683_c0_g1_i2 TRINITY_DN3424_c0_g3_i1 TRINITY_DN20439_c0_g2_i27 TRINITY_DN21794_c0_g2_i16 TRINITY_DN23551_c4_g2_i6 TRINITY_DN23155_c4_g1_i3 TRINITY_DN18844_c0_g3_i1 TRINITY_DN4538_c0_g1_i1 TRINITY_DN24046_c6_g1_i1 TRINITY_DN23467_c0_g2_i5 TRINITY_DN22704_c0_g1_i1 TRINITY_DN22279_c0_g1_i1 TRINITY_DN22758_c7_g3_i4 TRINITY_DN23551_c4_g2_i12 TRINITY_DN24114_c2_g3_i1 TRINITY_DN23364_c0_g1_i…	TRINITY_DN21940_c3_g1_i3 TRINITY_DN23867_c1_g9_i1 TRINITY_DN22021_c2_g1_i1 TRINITY_DN22404_c1_g3_i3 TRINITY_DN23774_c1_g7_i1 TRINITY_DN23901_c2_g1_i3 TRINITY_DN23652_c0_g1_i1 TRINITY_DN22448_c1_g1_i2 TRINITY_DN24184_c4_g1_i1 TRINITY_DN24061_c6_g4_i1 TRINITY_DN24499_c3_g6_i2 TRINITY_DN22640_c0_g1_i1 TRINITY_DN23618_c3_g21_i1 TRINITY_DN23774_c1_g7_i2 TRINITY_DN23165_c11_g7_i1 TRINITY_DN21163_c4_g1_…
cellular component	membrane-enclosed lumen	0	1		TRINITY_DN23842_c3_g11_i2
	synapse	1	0	TRINITY_DN20963_c0_g6_i7
	synapse part	1	0	TRINITY_DN20963_c0_g6_i7
	macromolecular complex	1	1	TRINITY_DN23348_c0_g1_i1	TRINITY_DN23842_c3_g11_i2
	extracellular region
	organelle part	1	1	TRINITY_DN23348_c0_g1_i1	TRINITY_DN23842_c3_g11_i2
	membrane part	2	17	TRINITY_DN24229_c2_g21_i1 TRINITY_DN23860_c1_g1_i2	TRINITY_DN24357_c4_g10_i1 TRINITY_DN24519_c2_g1_i3 TRINITY_DN24445_c5_g8_i1 TRINITY_DN24186_c1_g1_i2 TRINITY_DN24441_c5_g3_i1 TRINITY_DN20815_c0_g1_i1 TRINITY_DN20603_c1_g1_i4 TRINITY_DN24502_c10_g18_i1 TRINITY_DN25596_c0_g1_i1 TRINITY_DN24445_c4_g13_i1 TRINITY_DN24502_c10_g8_i1 TRINITY_DN24441_c6_g5_i1 TRINITY_DN24213_c1_g1_i4 TRINITY_DN23911_c1_g1_i1 TRINITY_DN23673_c4_g2_i1 TRINITY_DN24589_c9_…
	organelle	4	12	TRINITY_DN20963_c0_g6_i7 TRINITY_DN21364_c0_g1_i1 TRINITY_DN23877_c4_g1_i1 TRINITY_DN23348_c0_g1_i1	TRINITY_DN22885_c0_g2_i5 TRINITY_DN24067_c2_g1_i3 TRINITY_DN22324_c2_g5_i4 TRINITY_DN22324_c2_g5_i12 TRINITY_DN22885_c0_g2_i11 TRINITY_DN22525_c0_g1_i6 TRINITY_DN23842_c3_g11_i2 TRINITY_DN22324_c2_g5_i14 TRINITY_DN22617_c2_g1_i1 TRINITY_DN22525_c0_g2_i1 TRINITY_DN24297_c3_g17_i2 TRINITY_DN21232_c0_g1_i1
	cell	6	15	TRINITY_DN20834_c2_g4_i1 TRINITY_DN20963_c0_g6_i7 TRINITY_DN19645_c1_g6_i1 TRINITY_DN21364_c0_g1_i1 TRINITY_DN23877_c4_g1_i1 TRINITY_DN23348_c0_g1_i1	TRINITY_DN23348_c0_g1_i1 TRINITY_DN22885_c0_g2_i5 TRINITY_DN24111_c5_g2_i2 TRINITY_DN24519_c3_g6_i4 TRINITY_DN24067_c2_g1_i3 TRINITY_DN22324_c2_g5_i4 TRINITY_DN22324_c2_g5_i12 TRINITY_DN22885_c0_g2_i11 TRINITY_DN22525_c0_g1_i6 TRINITY_DN23842_c3_g11_i2 TRINITY_DN22324_c2_g5_i14 TRINITY_DN22617_c2_g1_i1 TRINITY_DN22525_c0_g2_i1 TRINITY_DN24519_c3_g6_i2 TRINITY_DN24297_c3_g17_i2 TRINITY_DN21232_c0_…
	cell part	6	15	TRINITY_DN20834_c2_g4_i1 TRINITY_DN20963_c0_g6_i7 TRINITY_DN19645_c1_g6_i1 TRINITY_DN21364_c0_g1_i1 TRINITY_DN23877_c4_g1_i1 TRINITY_DN23348_c0_g1_i1	TRINITY_DN23348_c0_g1_i1 TRINITY_DN22885_c0_g2_i5 TRINITY_DN24111_c5_g2_i2 TRINITY_DN24519_c3_g6_i4 TRINITY_DN24067_c2_g1_i3 TRINITY_DN22324_c2_g5_i4 TRINITY_DN22324_c2_g5_i12 TRINITY_DN22885_c0_g2_i11 TRINITY_DN22525_c0_g1_i6 TRINITY_DN23842_c3_g11_i2 TRINITY_DN22324_c2_g5_i14 TRINITY_DN22617_c2_g1_i1 TRINITY_DN22525_c0_g2_i1 TRINITY_DN24519_c3_g6_i2 TRINITY_DN24297_c3_g17_i2 TRINITY_DN21232_c0_…
	membrane	4	23	TRINITY_DN24401_c4_g12_i8 TRINITY_DN21428_c0_g1_i1 TRINITY_DN24229_c2_g21_i1 TRINITY_DN23860_c1_g1_i2	TRINITY_DN24357_c4_g10_i1 TRINITY_DN23880_c2_g1_i1 TRINITY_DN23880_c2_g1_i4 TRINITY_DN24519_c2_g1_i3 TRINITY_DN24445_c5_g8_i1 TRINITY_DN24323_c4_g2_i2 TRINITY_DN24186_c1_g1_i2 TRINITY_DN24441_c5_g3_i1 TRINITY_DN23761_c1_g1_i1 TRINITY_DN20815_c0_g1_i1 TRINITY_DN20603_c1_g1_i4 TRINITY_DN22718_c1_g1_i22 TRINITY_DN24502_c10_g18_i1 TRINITY_DN25596_c0_g1_i1 TRINITY_DN24445_c4_g13_i1 TRINITY_DN24502_c10…
Molecular Function	structural molecule activity	0	1		TRINITY_DN31020_c0_g1_i1
	molecular function regulator	0	1		TRINITY_DN24558_c6_g1_i2
	antioxidant activity	1	2	TRINITY_DN24566_c4_g1_i2	TRINITY_DN23165_c11_g7_i1 TRINITY_DN23165_c11_g7_i5
	molecular transducer activity	0	1		TRINITY_DN24374_c7_g1_i2
	signal transducer activity	0	1		TRINITY_DN24374_c7_g1_i2
	transporter activity	5	7	TRINITY_DN24159_c1_g4_i3 TRINITY_DN24159_c1_g4_i14 TRINITY_DN23676_c6_g1_i2 TRINITY_DN24351_c4_g1_i1 TRINITY_DN24159_c1_g4_i1	TRINITY_DN24486_c6_g1_i1 TRINITY_DN24486_c7_g8_i1 TRINITY_DN23307_c4_g2_i1 TRINITY_DN23307_c4_g2_i6 TRINITY_DN21276_c2_g1_i1 TRINITY_DN23307_c4_g2_i4 TRINITY_DN23307_c4_g2_i3
	binding	35	66	1 TRINITY_DN22850_c2_g1_i7 2 TRINITY_DN20660_c0_g1_i7 3 TRINITY_DN21413_c0_g1_i1 4 TRINITY_DN21087_c6_g1_i13 5 TRINITY_DN107_c0_g1_i2 6 TRINITY_DN23551_c4_g2_i15 7 TRINITY_DN22996_c0_g1_i4 8 TRINITY_DN24494_c3_g1_i4 9 TRINITY_DN23009_c0_g1_i3 10 TRINITY_DN22283_c1_g1_i2 11 TRINITY_DN24484_c6_g1_i2 12 TRINITY_DN24474_c7_g10_i1 13 TRINITY_DN20011_c0_g1_i2 14 TRINITY_DN20011_c0_g1_i1 15 TRINITY_DN24…	TRINITY_DN21865_c1_g1_i6 TRINITY_DN21968_c1_g2_i1 TRINITY_DN24543_c4_g1_i1 TRINITY_DN23400_c3_g2_i6 TRINITY_DN24204_c2_g3_i4 TRINITY_DN22469_c1_g1_i1 TRINITY_DN24126_c12_g1_i1 TRINITY_DN23654_c4_g1_i9 TRINITY_DN22990_c0_g1_i2 TRINITY_DN23918_c4_g1_i6 TRINITY_DN24005_c1_g4_i7 TRINITY_DN24005_c1_g4_i6 TRINITY_DN24512_c7_g1_i2 TRINITY_DN23918_c4_g1_i5 TRINITY_DN21865_c1_g1_i2 TRINITY_DN24512_c7_g1_i…
	catalytic activity	54	92	TRINITY_DN24596_c5_g3_i24 TRINITY_DN24596_c5_g3_i9 TRINITY_DN23155_c4_g1_i5 TRINITY_DN19520_c1_g2_i11 TRINITY_DN20439_c0_g2_i22 TRINITY_DN20439_c0_g2_i27 TRINITY_DN23837_c2_g1_i5 TRINITY_DN20439_c0_g2_i37 TRINITY_DN21957_c0_g1_i10 TRINITY_DN21491_c1_g1_i13 TRINITY_DN19021_c0_g2_i2 TRINITY_DN22729_c0_g1_i3 TRINITY_DN23047_c0_g4_i2 TRINITY_DN20512_c1_g2_i3 TRINITY_DN23551_c4_g2_i6 TRINITY_DN23155_c…	TRINITY_DN23828_c0_g1_i3 TRINITY_DN22886_c2_g1_i2 TRINITY_DN23874_c10_g2_i5 TRINITY_DN23869_c1_g1_i4 TRINITY_DN24545_c8_g2_i2 TRINITY_DN24091_c5_g2_i8 TRINITY_DN22985_c0_g3_i3 TRINITY_DN22914_c2_g1_i3 TRINITY_DN21975_c3_g2_i3 TRINITY_DN23038_c3_g1_i3 TRINITY_DN24091_c5_g2_i5 TRINITY_DN32150_c0_g1_i1 TRINITY_DN24152_c4_g1_i4 TRINITY_DN24568_c9_g3_i3 TRINITY_DN23435_c2_g2_i8 TRINITY_DN23808_c1_g1_i…

## Sheet: MF vs VM 
	MF vs VM GO groups	The number of up-regulated DEGs	The number of down-regulated DEGs	Lists of up-regulated DEGs	Lists of down-regulated DEGs
biological process	cellular component organization or biogenesis	3	1	TRINITY_DN18495_c0_g2_i1 TRINITY_DN23234_c1_g1_i1 TRINITY_DN24542_c8_g28_i1	TRINITY_DN19640_c2_g2_i1
	detoxification	0	3		TRINITY_DN23165_c11_g7_i1 TRINITY_DN23165_c11_g7_i4 TRINITY_DN22073_c1_g52_i1
	signaling	3	6	TRINITY_DN22313_c0_g1_i2 TRINITY_DN24232_c4_g1_i1 TRINITY_DN11778_c0_g1_i1	TRINITY_DN23014_c1_g1_i1 TRINITY_DN23872_c4_g3_i1 TRINITY_DN24374_c7_g1_i2 TRINITY_DN19939_c0_g1_i24 TRINITY_DN19939_c0_g1_i21 TRINITY_DN19939_c0_g1_i19
	biological regulation	18	17	TRINITY_DN22735_c0_g1_i4 TRINITY_DN20566_c0_g1_i3 TRINITY_DN22735_c0_g1_i3 TRINITY_DN20268_c1_g1_i1 TRINITY_DN22735_c0_g1_i6 TRINITY_DN22313_c0_g1_i2 TRINITY_DN24517_c11_g3_i1 TRINITY_DN21564_c1_g1_i4 TRINITY_DN14128_c0_g1_i1 TRINITY_DN21564_c1_g1_i2 TRINITY_DN24244_c3_g14_i1 TRINITY_DN19828_c0_g1_i1 TRINITY_DN23722_c2_g1_i3 TRINITY_DN23562_c8_g1_i9 TRINITY_DN24232_c4_g1_i1 TRINITY_DN11778_c0_g1_…	TRINITY_DN21322_c1_g1_i2 TRINITY_DN24562_c5_g1_i1 TRINITY_DN23014_c1_g1_i1 TRINITY_DN23872_c4_g3_i1 TRINITY_DN24486_c7_g9_i1 TRINITY_DN24558_c6_g1_i2 TRINITY_DN23562_c8_g1_i10 TRINITY_DN24374_c7_g1_i2 TRINITY_DN24069_c4_g10_i1 TRINITY_DN24578_c7_g1_i5 TRINITY_DN24886_c0_g1_i1 TRINITY_DN19939_c0_g1_i24 TRINITY_DN19939_c0_g1_i21 TRINITY_DN24483_c4_g4_i1 TRINITY_DN19939_c0_g1_i19 TRINITY_DN23562_c8_…
	response to stimulus	16	17	TRINITY_DN20721_c0_g1_i1 TRINITY_DN27723_c0_g1_i1 TRINITY_DN28117_c0_g1_i1 TRINITY_DN25196_c0_g1_i1 TRINITY_DN32620_c0_g1_i1 TRINITY_DN4864_c0_g2_i1 TRINITY_DN20762_c0_g2_i1 TRINITY_DN8848_c0_g1_i1 TRINITY_DN8848_c0_g2_i1 TRINITY_DN22313_c0_g1_i2 TRINITY_DN24397_c0_g1_i2 TRINITY_DN24397_c0_g1_i3 TRINITY_DN22107_c0_g1_i3 TRINITY_DN21931_c2_g1_i2 TRINITY_DN24232_c4_g1_i1 TRINITY_DN11778_c0_g1_i1	TRINITY_DN23014_c1_g1_i1 TRINITY_DN23165_c11_g7_i1 TRINITY_DN23872_c4_g3_i1 TRINITY_DN24374_c7_g1_i2 TRINITY_DN21580_c2_g3_i2 TRINITY_DN21931_c2_g1_i1 TRINITY_DN24566_c6_g4_i3 TRINITY_DN19939_c0_g1_i24 TRINITY_DN21580_c2_g3_i1 TRINITY_DN19939_c0_g1_i21 TRINITY_DN19939_c0_g1_i19 TRINITY_DN24305_c4_g1_i8 TRINITY_DN21276_c2_g1_i1 TRINITY_DN21580_c2_g3_i3 TRINITY_DN23165_c11_g7_i4 TRINITY_DN22073_c1_…
	localization	25	50	TRINITY_DN24266_c5_g9_i5 TRINITY_DN23649_c3_g7_i5 TRINITY_DN113_c0_g1_i1 TRINITY_DN24266_c5_g9_i6 TRINITY_DN27800_c0_g1_i1 TRINITY_DN25241_c0_g1_i1 TRINITY_DN23376_c2_g1_i4 TRINITY_DN21169_c1_g1_i1 TRINITY_DN21676_c0_g1_i1 TRINITY_DN21396_c0_g1_i1 TRINITY_DN24539_c2_g7_i10 TRINITY_DN23465_c0_g3_i3 TRINITY_DN21489_c1_g1_i1 TRINITY_DN24159_c1_g4_i14 TRINITY_DN24091_c4_g1_i1 TRINITY_DN22256_c0_g1_i4…	TRINITY_DN23936_c2_g1_i9 TRINITY_DN24362_c3_g1_i1 TRINITY_DN24222_c3_g3_i11 TRINITY_DN23579_c2_g1_i4 TRINITY_DN24482_c2_g1_i1 TRINITY_DN23145_c1_g2_i3 TRINITY_DN23579_c2_g1_i1 TRINITY_DN23095_c1_g2_i29 TRINITY_DN24486_c7_g3_i1 TRINITY_DN23095_c1_g2_i14 TRINITY_DN24362_c3_g1_i3 TRINITY_DN23307_c4_g2_i6 TRINITY_DN23579_c2_g1_i2 TRINITY_DN23664_c2_g1_i13 TRINITY_DN24362_c3_g1_i8 TRINITY_DN23936_c2_g…
	cellular process	104	77	TRINITY_DN990_c0_g1_i1 TRINITY_DN20463_c0_g1_i1 TRINITY_DN24245_c4_g20_i1 TRINITY_DN23562_c7_g2_i3 TRINITY_DN29285_c0_g1_i1 TRINITY_DN18804_c0_g1_i1 TRINITY_DN11799_c0_g1_i3 TRINITY_DN9840_c0_g1_i1 TRINITY_DN29535_c0_g1_i1 TRINITY_DN21668_c0_g1_i1 TRINITY_DN33013_c0_g1_i1 TRINITY_DN32431_c0_g1_i1 TRINITY_DN21794_c0_g2_i16 TRINITY_DN19884_c0_g1_i1 TRINITY_DN20762_c0_g1_i1 TRINITY_DN15496_c0_g1_i1 …	TRINITY_DN23566_c0_g4_i3 TRINITY_DN23774_c1_g7_i2 TRINITY_DN22021_c2_g1_i1 TRINITY_DN23302_c5_g3_i13 TRINITY_DN24514_c12_g3_i2 TRINITY_DN24205_c3_g13_i1 TRINITY_DN24406_c5_g2_i2 TRINITY_DN23198_c0_g1_i14 TRINITY_DN21322_c1_g1_i3 TRINITY_DN23302_c5_g3_i11 TRINITY_DN24562_c5_g1_i1 TRINITY_DN24118_c3_g1_i3 TRINITY_DN23014_c1_g1_i1 TRINITY_DN24269_c2_g2_i1 TRINITY_DN24597_c9_g16_i1 TRINITY_DN24586_c9…
	single-organism process	114	68	TRINITY_DN4726_c0_g1_i1 TRINITY_DN24549_c8_g9_i1 TRINITY_DN32647_c0_g1_i1 TRINITY_DN24549_c8_g22_i1 TRINITY_DN18405_c0_g2_i1 TRINITY_DN31023_c0_g1_i1 TRINITY_DN4749_c0_g2_i1 TRINITY_DN26449_c0_g1_i1 TRINITY_DN26157_c0_g1_i1 TRINITY_DN18823_c0_g1_i1 TRINITY_DN18804_c0_g1_i1 TRINITY_DN20838_c1_g1_i5 TRINITY_DN29644_c0_g1_i1 TRINITY_DN113_c0_g1_i1 TRINITY_DN11799_c0_g1_i3 TRINITY_DN1462_c0_g1_i1 TRI…	TRINITY_DN24171_c3_g4_i1 TRINITY_DN23774_c1_g7_i2 TRINITY_DN22021_c2_g1_i1 TRINITY_DN22404_c1_g3_i1 TRINITY_DN24278_c2_g1_i1 TRINITY_DN24205_c3_g13_i1 TRINITY_DN22117_c1_g1_i7 TRINITY_DN22596_c0_g1_i8 TRINITY_DN24406_c5_g2_i2 TRINITY_DN22409_c0_g1_i3 TRINITY_DN23095_c1_g2_i29 TRINITY_DN21579_c1_g2_i2 TRINITY_DN23014_c1_g1_i1 TRINITY_DN22640_c0_g1_i1 TRINITY_DN22653_c0_g1_i3 TRINITY_DN23774_c1_g7_…
	metabolic process	193	134	TRINITY_DN4726_c0_g1_i1 TRINITY_DN24549_c8_g9_i1 TRINITY_DN32647_c0_g1_i1 TRINITY_DN990_c0_g1_i1 TRINITY_DN24549_c8_g22_i1 TRINITY_DN20463_c0_g1_i1 TRINITY_DN18405_c0_g2_i1 TRINITY_DN29581_c0_g1_i1 TRINITY_DN24245_c4_g20_i1 TRINITY_DN31023_c0_g1_i1 TRINITY_DN4749_c0_g2_i1 TRINITY_DN26449_c0_g1_i1 TRINITY_DN26157_c0_g1_i1 TRINITY_DN9593_c3_g1_i1 TRINITY_DN23562_c7_g2_i3 TRINITY_DN18823_c0_g1_i1 TR…	TRINITY_DN21195_c0_g1_i1 TRINITY_DN23566_c0_g4_i3 TRINITY_DN23514_c7_g4_i4 TRINITY_DN23230_c3_g1_i1 TRINITY_DN24171_c3_g4_i1 TRINITY_DN23774_c1_g7_i2 TRINITY_DN22021_c2_g1_i1 TRINITY_DN23302_c5_g3_i13 TRINITY_DN24514_c12_g3_i2 TRINITY_DN22404_c1_g3_i1 TRINITY_DN24278_c2_g1_i1 TRINITY_DN21463_c3_g1_i3 TRINITY_DN24205_c3_g13_i1 TRINITY_DN22117_c1_g1_i7 TRINITY_DN22596_c0_g1_i8 TRINITY_DN24406_c5_g2…
cellular component	membrane-enclosed lumen	0	1		TRINITY_DN23842_c3_g11_i2
	supramolecular complex	0	1		TRINITY_DN23756_c1_g1_i2
	macromolecular complex	12	2	TRINITY_DN20005_c0_g1_i2 TRINITY_DN9317_c0_g2_i1 TRINITY_DN20000_c0_g1_i1 TRINITY_DN20492_c0_g1_i1 TRINITY_DN20908_c0_g1_i2 TRINITY_DN22805_c2_g1_i2 TRINITY_DN23348_c0_g1_i1 TRINITY_DN21815_c3_g2_i1 TRINITY_DN23735_c6_g1_i1 TRINITY_DN24054_c5_g1_i3 TRINITY_DN23348_c0_g1_i4 TRINITY_DN23348_c0_g1_i3	TRINITY_DN23699_c1_g2_i1 TRINITY_DN23842_c3_g11_i2
	extracellular region	11	0	TRINITY_DN1303_c0_g1_i1 TRINITY_DN21876_c0_g1_i3 TRINITY_DN20598_c0_g1_i2 TRINITY_DN21876_c0_g1_i1 TRINITY_DN21876_c0_g1_i10 TRINITY_DN21876_c0_g1_i4 TRINITY_DN20598_c0_g1_i1 TRINITY_DN20387_c1_g1_i3 TRINITY_DN20387_c1_g1_i4 TRINITY_DN31149_c0_g1_i1 TRINITY_DN362_c0_g2_i1
	organelle part	26	4	TRINITY_DN10722_c0_g1_i2 TRINITY_DN20841_c0_g1_i1 TRINITY_DN20322_c0_g1_i1 TRINITY_DN18095_c0_g1_i1 TRINITY_DN20590_c0_g1_i2 TRINITY_DN1465_c0_g2_i1 TRINITY_DN20442_c1_g2_i1 TRINITY_DN19781_c0_g1_i1 TRINITY_DN20157_c0_g1_i2 TRINITY_DN20681_c0_g1_i1 TRINITY_DN15430_c0_g3_i1 TRINITY_DN19096_c0_g1_i2 TRINITY_DN26490_c0_g1_i1 TRINITY_DN29445_c0_g1_i1 TRINITY_DN32131_c0_g1_i1 TRINITY_DN25478_c0_g1_i1 …	TRINITY_DN23756_c1_g1_i2 TRINITY_DN22582_c1_g1_i1 TRINITY_DN23993_c2_g1_i2 TRINITY_DN23842_c3_g11_i2
	membrane part	21	34	TRINITY_DN21835_c0_g2_i16 TRINITY_DN32852_c0_g1_i1 TRINITY_DN20005_c0_g1_i2 TRINITY_DN20000_c0_g1_i1 TRINITY_DN10284_c0_g1_i4 TRINITY_DN20842_c0_g3_i5 TRINITY_DN22315_c0_g4_i2 TRINITY_DN24589_c6_g2_i4 TRINITY_DN24043_c3_g6_i5 TRINITY_DN23860_c1_g1_i2 TRINITY_DN22351_c3_g1_i1 TRINITY_DN20603_c1_g1_i1 TRINITY_DN22351_c3_g1_i8 TRINITY_DN22305_c1_g1_i4 TRINITY_DN22966_c2_g1_i11 TRINITY_DN24348_c3_g1_…	TRINITY_DN23699_c1_g2_i1 TRINITY_DN24186_c1_g1_i2 TRINITY_DN24585_c11_g1_i2 TRINITY_DN24445_c5_g8_i1 TRINITY_DN21741_c0_g1_i4 TRINITY_DN20456_c0_g1_i1 TRINITY_DN21620_c2_g1_i1 TRINITY_DN21620_c2_g1_i4 TRINITY_DN18578_c0_g1_i1 TRINITY_DN22718_c1_g1_i10 TRINITY_DN23241_c1_g1_i5 TRINITY_DN23993_c2_g1_i2 TRINITY_DN20603_c1_g1_i4 TRINITY_DN24357_c4_g10_i1 TRINITY_DN24083_c3_g3_i7 TRINITY_DN24357_c4_g1…
	organelle	44	22	TRINITY_DN10722_c0_g1_i2 TRINITY_DN20841_c0_g1_i1 TRINITY_DN20322_c0_g1_i1 TRINITY_DN18095_c0_g1_i1 TRINITY_DN20590_c0_g1_i2 TRINITY_DN21127_c0_g1_i1 TRINITY_DN1465_c0_g2_i1 TRINITY_DN20442_c1_g2_i1 TRINITY_DN19781_c0_g1_i1 TRINITY_DN21127_c0_g1_i2 TRINITY_DN20157_c0_g1_i2 TRINITY_DN27767_c0_g1_i1 TRINITY_DN20681_c0_g1_i1 TRINITY_DN27976_c0_g1_i1 TRINITY_DN15430_c0_g3_i1 TRINITY_DN19096_c0_g1_i2 …	TRINITY_DN24080_c1_g10_i5 TRINITY_DN23756_c1_g1_i2 TRINITY_DN22582_c1_g1_i1 TRINITY_DN24080_c1_g10_i3 TRINITY_DN23789_c1_g1_i4 TRINITY_DN24145_c4_g2_i1 TRINITY_DN24579_c8_g7_i1 TRINITY_DN23993_c2_g1_i2 TRINITY_DN24080_c1_g10_i6 TRINITY_DN22525_c0_g1_i6 TRINITY_DN22324_c2_g1_i1 TRINITY_DN22324_c2_g5_i9 TRINITY_DN22324_c2_g5_i10 TRINITY_DN22324_c2_g5_i2 TRINITY_DN21232_c0_g1_i3 TRINITY_DN22324_c2_g…
	cell	67	29	TRINITY_DN20834_c2_g4_i1 TRINITY_DN3094_c0_g2_i1 TRINITY_DN19645_c1_g6_i1 TRINITY_DN10722_c0_g1_i2 TRINITY_DN20841_c0_g1_i1 TRINITY_DN20322_c0_g1_i1 TRINITY_DN18095_c0_g1_i1 TRINITY_DN20590_c0_g1_i2 TRINITY_DN21127_c0_g1_i1 TRINITY_DN20005_c0_g1_i2 TRINITY_DN1465_c0_g2_i1 TRINITY_DN19920_c0_g1_i1 TRINITY_DN20442_c1_g2_i1 TRINITY_DN19781_c0_g1_i1 TRINITY_DN21127_c0_g1_i2 TRINITY_DN20157_c0_g1_i2 T…	TRINITY_DN24080_c1_g10_i5 TRINITY_DN23699_c1_g2_i1 TRINITY_DN23756_c1_g1_i2 TRINITY_DN24565_c7_g1_i1 TRINITY_DN24128_c6_g1_i2 TRINITY_DN22582_c1_g1_i1 TRINITY_DN4961_c1_g1_i1 TRINITY_DN24080_c1_g10_i3 TRINITY_DN23789_c1_g1_i4 TRINITY_DN24145_c4_g2_i1 TRINITY_DN24579_c8_g7_i1 TRINITY_DN23993_c2_g1_i2 TRINITY_DN24080_c1_g10_i6 TRINITY_DN22525_c0_g1_i6 TRINITY_DN22324_c2_g1_i1 TRINITY_DN22324_c2_g5_…
	cell part	67	29	TRINITY_DN20834_c2_g4_i1 TRINITY_DN3094_c0_g2_i1 TRINITY_DN19645_c1_g6_i1 TRINITY_DN10722_c0_g1_i2 TRINITY_DN20841_c0_g1_i1 TRINITY_DN20322_c0_g1_i1 TRINITY_DN18095_c0_g1_i1 TRINITY_DN20590_c0_g1_i2 TRINITY_DN21127_c0_g1_i1 TRINITY_DN20005_c0_g1_i2 TRINITY_DN1465_c0_g2_i1 TRINITY_DN19920_c0_g1_i1 TRINITY_DN20442_c1_g2_i1 TRINITY_DN19781_c0_g1_i1 TRINITY_DN21127_c0_g1_i2 TRINITY_DN20157_c0_g1_i2 T…	TRINITY_DN24080_c1_g10_i5 TRINITY_DN23699_c1_g2_i1 TRINITY_DN23756_c1_g1_i2 TRINITY_DN24565_c7_g1_i1 TRINITY_DN24128_c6_g1_i2 TRINITY_DN22582_c1_g1_i1 TRINITY_DN4961_c1_g1_i1 TRINITY_DN24080_c1_g10_i3 TRINITY_DN23789_c1_g1_i4 TRINITY_DN24145_c4_g2_i1 TRINITY_DN24579_c8_g7_i1 TRINITY_DN23993_c2_g1_i2 TRINITY_DN24080_c1_g10_i6 TRINITY_DN22525_c0_g1_i6 TRINITY_DN22324_c2_g1_i1 TRINITY_DN22324_c2_g5_…
	membrane	53	51	TRINITY_DN21835_c0_g2_i16 TRINITY_DN24401_c4_g12_i8 TRINITY_DN3094_c0_g2_i1 TRINITY_DN10722_c0_g1_i2 TRINITY_DN20841_c0_g1_i1 TRINITY_DN20322_c0_g1_i1 TRINITY_DN18095_c0_g1_i1 TRINITY_DN20005_c0_g1_i2 TRINITY_DN20264_c0_g1_i2 TRINITY_DN1465_c0_g2_i1 TRINITY_DN19920_c0_g1_i1 TRINITY_DN20442_c1_g2_i1 TRINITY_DN19781_c0_g1_i1 TRINITY_DN20681_c0_g1_i1 TRINITY_DN15430_c0_g3_i1 TRINITY_DN21428_c0_g1_i1…	TRINITY_DN23757_c3_g1_i7 TRINITY_DN23699_c1_g2_i1 TRINITY_DN24325_c4_g1_i4 TRINITY_DN24186_c1_g1_i2 TRINITY_DN24585_c11_g1_i2 TRINITY_DN24445_c5_g8_i1 TRINITY_DN24323_c4_g2_i1 TRINITY_DN21741_c0_g1_i4 TRINITY_DN22582_c1_g1_i1 TRINITY_DN20456_c0_g1_i1 TRINITY_DN21620_c2_g1_i1 TRINITY_DN22151_c2_g1_i6 TRINITY_DN21620_c2_g1_i4 TRINITY_DN18578_c0_g1_i1 TRINITY_DN22718_c1_g1_i10 TRINITY_DN24131_c1_g1_…
Molecular Function	structural molecule activity	2	0	TRINITY_DN21876_c0_g1_i2 TRINITY_DN22546_c0_g1_i1
	metallochaperone activity	1	0	TRINITY_DN24238_c5_g15_i1
	molecular function regulator	2	2	TRINITY_DN24244_c3_g14_i1 TRINITY_DN19828_c0_g1_i1	TRINITY_DN21322_c1_g1_i2 TRINITY_DN24558_c6_g1_i2
	nutrient reservoir activity	1	1	TRINITY_DN32476_c0_g1_i1	TRINITY_DN10117_c0_g1_i1
	antioxidant activity	4	3	TRINITY_DN24566_c4_g1_i2 TRINITY_DN22930_c2_g2_i2 TRINITY_DN22930_c2_g2_i3 TRINITY_DN22930_c2_g2_i4	TRINITY_DN23165_c11_g7_i1 TRINITY_DN23165_c11_g7_i4 TRINITY_DN22073_c1_g52_i1
	molecular transducer activity	0	5		TRINITY_DN23014_c1_g1_i1 TRINITY_DN24374_c7_g1_i2 TRINITY_DN19939_c0_g1_i24 TRINITY_DN19939_c0_g1_i21 TRINITY_DN19939_c0_g1_i19
	signal transducer activity	0	5		TRINITY_DN23014_c1_g1_i1 TRINITY_DN24374_c7_g1_i2 TRINITY_DN19939_c0_g1_i24 TRINITY_DN19939_c0_g1_i21 TRINITY_DN19939_c0_g1_i19
	transporter activity	14	13	TRINITY_DN21015_c0_g1_i2 TRINITY_DN23649_c3_g7_i5 TRINITY_DN25553_c0_g1_i1 TRINITY_DN23676_c6_g1_i2 TRINITY_DN24159_c1_g4_i3 TRINITY_DN21169_c1_g1_i1 TRINITY_DN21396_c0_g1_i1 TRINITY_DN23966_c0_g1_i1 TRINITY_DN21743_c1_g1_i2 TRINITY_DN23676_c6_g1_i3 TRINITY_DN24159_c1_g4_i14 TRINITY_DN22256_c0_g1_i4 TRINITY_DN22256_c0_g1_i1 TRINITY_DN24159_c1_g4_i6	TRINITY_DN24486_c7_g3_i1 TRINITY_DN23008_c1_g3_i3 TRINITY_DN23307_c4_g2_i6 TRINITY_DN23664_c2_g1_i13 TRINITY_DN24486_c6_g1_i1 TRINITY_DN23664_c2_g1_i14 TRINITY_DN23307_c4_g2_i3 TRINITY_DN24486_c7_g8_i1 TRINITY_DN23307_c4_g2_i2 TRINITY_DN23307_c4_g2_i4 TRINITY_DN24440_c4_g2_i1 TRINITY_DN24486_c6_g1_i3 TRINITY_DN21276_c2_g1_i1
	binding	157	118	TRINITY_DN3039_c0_g2_i1 TRINITY_DN13164_c0_g1_i1 TRINITY_DN24515_c10_g8_i1 TRINITY_DN4799_c0_g1_i1 TRINITY_DN4578_c0_g1_i1 TRINITY_DN27115_c0_g1_i1 TRINITY_DN22008_c3_g1_i1 TRINITY_DN20660_c0_g1_i7 TRINITY_DN8905_c0_g3_i1 TRINITY_DN23964_c11_g5_i5 TRINITY_DN3680_c0_g1_i1 TRINITY_DN23964_c11_g5_i2 TRINITY_DN11079_c0_g1_i2 TRINITY_DN28526_c0_g1_i1 TRINITY_DN22015_c0_g1_i3 TRINITY_DN5444_c0_g1_i1 TR…	TRINITY_DN23331_c3_g1_i3 TRINITY_DN23303_c1_g1_i3 TRINITY_DN23407_c2_g1_i2 TRINITY_DN23913_c1_g4_i1 TRINITY_DN23975_c7_g1_i1 TRINITY_DN24411_c7_g4_i3 TRINITY_DN21865_c1_g1_i6 TRINITY_DN22637_c0_g1_i1 TRINITY_DN22912_c0_g1_i4 TRINITY_DN24119_c4_g2_i6 TRINITY_DN24512_c7_g1_i2 TRINITY_DN10823_c0_g1_i1 TRINITY_DN24082_c3_g1_i5 TRINITY_DN23035_c4_g1_i2 TRINITY_DN23391_c2_g1_i1 TRINITY_DN24005_c1_g4_i6…
	catalytic activity	142	187	TRINITY_DN21279_c1_g5_i1 TRINITY_DN21936_c0_g1_i3 TRINITY_DN21835_c0_g2_i3 TRINITY_DN18405_c0_g2_i1 TRINITY_DN29581_c0_g1_i1 TRINITY_DN12202_c0_g1_i1 TRINITY_DN24132_c4_g16_i2 TRINITY_DN30862_c0_g1_i1 TRINITY_DN21957_c0_g1_i10 TRINITY_DN29644_c0_g1_i1 TRINITY_DN7110_c0_g1_i1 TRINITY_DN3957_c0_g2_i1 TRINITY_DN12819_c0_g1_i1 TRINITY_DN9840_c0_g1_i1 TRINITY_DN29535_c0_g1_i1 TRINITY_DN24571_c9_g20_i1…	TRINITY_DN21195_c0_g1_i1 TRINITY_DN23951_c2_g2_i5 TRINITY_DN24588_c5_g1_i5 TRINITY_DN23808_c1_g1_i1 TRINITY_DN21789_c0_g1_i3 TRINITY_DN23566_c0_g4_i3 TRINITY_DN22840_c2_g1_i9 TRINITY_DN24402_c3_g1_i3 TRINITY_DN23790_c10_g2_i3 TRINITY_DN23951_c2_g2_i3 TRINITY_DN22054_c0_g1_i1 TRINITY_DN24256_c2_g2_i1 TRINITY_DN24115_c2_g1_i2 TRINITY_DN23973_c1_g1_i7 TRINITY_DN24476_c3_g3_i3 TRINITY_DN23869_c1_g1_i…
