# Supplementary material for: Comparative transcriptome analysis on candidate genes associated with fruiting body growth and development in Lyophyllum decastes
Source: PeerJ. 2023 Oct 26;11:e16288. doi: 10.7717/peerj.16288 (PMC10613438; doi:10.7717/peerj.16288)
Supplement: Supplemental Information 2 — Table S1 Summary of the raw transcriptome sequencing data on the samples of the five stages during the fruiting body developmental period of L. decastes. Table S2 Summary of the clean transcriptome sequencing data on the samples of the five stages during the fruiting body developmental period of L. decastes. Table S3 Summary of the transcriptome sequencing data for assembled transcripts and unigenes of L. decastes. Table S4 Summarized annotation data on the unigenes of L. decastes in different databases. Table S5 All DEGs generated from all comparisons in L. decastes (PI vs VM, YF vs PI, MSF vs YF,MF vs MSF, MF vs YF, MF vs PI, MF vs VM). Table S6 GO enrichment analysis of all DEGs among the contrasts (PI vs VM, YF vs PI, MSF vs YF,MF vs MSF, MF vs YF, MF vs PI, MF vs VM) in L. decastes. Table S7 KEGG pathway enrichment analysis of DEGs in comparisons PI vs VM, YF vs PI, MSF vs YF,MF vs MSF, MF vs YF, MF vs PI, MF vs VM. Table S8 The FPKM values of ten genes used for qPCR analysis in RNA-Seq. Table S9 Gene-specific primers used for qRT-PCR. [file peerj-11-16288-s002.zip › Supplemental tables/Table S7.xlsx]

## Sheet: Sheet1
Table S6 KEGG pathway enrichment analysis of DEGs in comparisons PI vs VM, YF vs PI, MSF vs YF,MF vs MSF, MF vs YF, MF vs PI, MF vs VM.
Comparison	Pathway ID	Pathway Name	Kategory	Count	Pvalue	Qvalue	Genelist	KOlist	Pathwaylink
PI vs VM	ko00100	Steroid biosynthesis	Metabolism	5	4.03549e-06	0.000119047	TRINITY_DN22387_c1_g2_i8,TRINITY_DN22387_c1_g2_i1,TRINITY_DN23042_c2_g1_i1,TRINITY_DN21560_c0_g1_i1,TRINITY_DN21454_c2_g1_i1,	K09829,K00227,K00801,K00559,	http://www.kegg.jp/kegg-bin/show_pathway?scale=1.0&query=&map=ko00100&use=reference&multi_query=K09829+red%0D%0AK00227+red%0D%0AK00801+red%0D%0AK00559+red%0D%0A	0
	ko03013	RNA transport	Genetic Information Processing	27	0.000163933	0.00372001	TRINITY_DN22994_c5_g1_i2,TRINITY_DN22749_c5_g5_i1,TRINITY_DN22749_c5_g4_i1,TRINITY_DN21366_c1_g1_i1,TRINITY_DN24542_c8_g30_i1,TRINITY_DN23645_c6_g1_i1,TRINITY_DN21172_c2_g2_i2,TRINITY_DN23412_c5_g2_i5,TRINITY_DN23387_c14_g12_i1,TRINITY_DN21994_c3_g1_i2,TRINITY_DN22058_c0_g1_i1,TRINITY_DN24251_c6_g7_i6,TRINITY_DN24374_c6_g2_i1,TRINITY_DN24014_c0_g1_i1,TRINITY_DN22058_c0_g2_i4,TRINITY_DN32704_c0_g1…	K07936,K14277,K03262,K13126,K12881,K03257,K12877,K03238,K12812,K14326,K07562,K12160,K03113,	http://www.kegg.jp/kegg-bin/show_pathway?scale=1.0&query=&map=ko03013&use=reference&multi_query=K07936+red%0D%0AK14277+green%0D%0AK03262+red%0D%0AK13126+green%0D%0AK12881+red%0D%0AK03257+red%0D%0AK12877+red%0D%0AK03238+red%0D%0AK12812+red%0D%0AK14326+red%0D%0AK07562+red%0D%0AK12160+red%0D%0AK03113+red%0D%0A	0
	ko00600	Sphingolipid metabolism	Metabolism	10	0.000233996	0.00493062	TRINITY_DN21048_c4_g1_i1,TRINITY_DN24453_c5_g1_i2,TRINITY_DN23177_c0_g2_i9,TRINITY_DN24556_c8_g1_i12,TRINITY_DN23177_c0_g2_i6,TRINITY_DN24556_c8_g1_i7,TRINITY_DN24556_c8_g1_i16,TRINITY_DN24556_c8_g1_i2,TRINITY_DN21953_c1_g5_i1,TRINITY_DN24556_c8_g1_i5,	K07407,K04712,K00654,	http://www.kegg.jp/kegg-bin/show_pathway?scale=1.0&query=&map=ko00600&use=reference&multi_query=K07407+green%0D%0AK04712+green%0D%0AK00654+red%0D%0A	0
	ko01240	Biosynthesis of cofactors	Metabolism	14	4.32333e-12	3.18846e-10	TRINITY_DN20880_c3_g1_i1,TRINITY_DN24459_c6_g2_i2,TRINITY_DN24342_c7_g7_i1,TRINITY_DN24593_c10_g1_i3,TRINITY_DN23840_c2_g5_i2,TRINITY_DN17178_c0_g2_i1,TRINITY_DN17178_c0_g1_i1,TRINITY_DN23886_c2_g1_i1,TRINITY_DN23886_c2_g1_i3,TRINITY_DN24593_c7_g8_i1,TRINITY_DN20697_c3_g1_i1,TRINITY_DN24335_c6_g3_i3,TRINITY_DN24370_c2_g1_i1,TRINITY_DN24278_c2_g1_i4,TRINITY_DN17178_c0_g2_i2,TRINITY_DN24593_c7_g6_i…	K11253,K11086,K11254,K11252,K11090,K11251,	http://www.kegg.jp/kegg-bin/show_pathway?scale=1.0&query=&map=ko05322&use=reference&multi_query=K11253+green%0D%0AK11086+red%0D%0AK11254+red%0D%0AK11252+green%0D%0AK11090+blue%0D%0AK11251+red%0D%0A	0
	ko01100	Metabolic pathways	Metabolism	69	0.000106802	0.00262555	TRINITY_DN20880_c3_g1_i1,TRINITY_DN23721_c6_g1_i4,TRINITY_DN21232_c0_g1_i3,TRINITY_DN23619_c0_g1_i3,TRINITY_DN24593_c10_g1_i3,TRINITY_DN17178_c0_g2_i1,TRINITY_DN17178_c0_g1_i1,TRINITY_DN24593_c7_g8_i1,TRINITY_DN23721_c6_g1_i6,TRINITY_DN21232_c0_g1_i1,TRINITY_DN24335_c6_g3_i3,TRINITY_DN17178_c0_g2_i2,TRINITY_DN24593_c7_g6_i1,TRINITY_DN11181_c1_g1_i1,TRINITY_DN24593_c7_g1_i1,TRINITY_DN17178_c0_g3_i…	K11253,K15620,K06067,	http://www.kegg.jp/kegg-bin/show_pathway?scale=1.0&query=&map=ko05202&use=reference&multi_query=K11253+green%0D%0AK15620+red%0D%0AK06067+blue%0D%0A	0
	ko01110	Biosynthesis of secondary metabolites	Metabolism	35	6.19706e-08	2.28517e-06	TRINITY_DN22008_c3_g1_i1,TRINITY_DN24338_c6_g1_i4,TRINITY_DN22097_c2_g12_i3,TRINITY_DN22277_c0_g2_i1,TRINITY_DN22277_c0_g2_i2,TRINITY_DN24419_c1_g7_i3,TRINITY_DN21232_c0_g1_i3,TRINITY_DN22133_c4_g2_i5,TRINITY_DN23619_c0_g1_i3,TRINITY_DN24342_c7_g7_i1,TRINITY_DN23840_c2_g5_i2,TRINITY_DN23722_c2_g1_i3,TRINITY_DN24454_c7_g1_i1,TRINITY_DN23003_c5_g1_i2,TRINITY_DN23886_c2_g1_i1,TRINITY_DN23886_c2_g1_i…	K04371,K02146,K03122,K03120,K11407,K06067,K07827,K11254,K11252,K03124,K04513,	http://www.kegg.jp/kegg-bin/show_pathway?scale=1.0&query=&map=ko05203&use=reference&multi_query=K04371+red%0D%0AK02146+blue%0D%0AK03122+green%0D%0AK03120+red%0D%0AK11407+blue%0D%0AK06067+blue%0D%0AK07827+blue%0D%0AK11254+red%0D%0AK11252+green%0D%0AK03124+red%0D%0AK04513+red%0D%0A	0
	ko00603	Glycosphingolipid biosynthesis-globo	Metabolism	5	0.00105893	0.0195239	TRINITY_DN21048_c4_g1_i1,TRINITY_DN24453_c5_g1_i2,TRINITY_DN23177_c0_g2_i9,TRINITY_DN24576_c1_g1_i2,TRINITY_DN23177_c0_g2_i6,	K07407,K12373,	http://www.kegg.jp/kegg-bin/show_pathway?scale=1.0&query=&map=ko00603&use=reference&multi_query=K07407+green%0D%0AK12373+red%0D%0A	0
	ko03022	Basal transcription factors	Genetic Information Processing	10	0.000489192	0.00962078	TRINITY_DN22097_c2_g12_i3,TRINITY_DN22277_c0_g2_i1,TRINITY_DN22277_c0_g2_i2,TRINITY_DN23722_c2_g1_i3,TRINITY_DN24454_c7_g1_i1,TRINITY_DN21757_c0_g1_i7,TRINITY_DN22176_c1_g1_i1,TRINITY_DN24454_c6_g1_i2,TRINITY_DN21757_c0_g1_i5,TRINITY_DN21757_c0_g1_i1,	K03122,K03120,K03124,	http://www.kegg.jp/kegg-bin/show_pathway?scale=1.0&query=&map=ko03022&use=reference&multi_query=K03122+green%0D%0AK03120+red%0D%0AK03124+red%0D%0A	0
	ko00591	Linoleic acid metabolism	Metabolism	2	0	0	TRINITY_DN4749_c0_g2_i1,TRINITY_DN29665_c0_g1_i1,	K00454,	http://www.kegg.jp/kegg-bin/show_pathway?scale=1.0&query=&map=ko00591&use=reference&multi_query=K00454+red%0D%0A	0
	ko03040	Spliceosome	Genetic Information Processing	37	1.73445e-06	5.68513e-05	TRINITY_DN23074_c2_g1_i1,TRINITY_DN24235_c1_g1_i1,TRINITY_DN22749_c5_g5_i1,TRINITY_DN3200_c0_g1_i1,TRINITY_DN22340_c3_g1_i3,TRINITY_DN12632_c0_g1_i1,TRINITY_DN21684_c3_g1_i1,TRINITY_DN22749_c5_g4_i1,TRINITY_DN21366_c1_g1_i1,TRINITY_DN23074_c2_g1_i2,TRINITY_DN21632_c5_g1_i2,TRINITY_DN24041_c0_g2_i7,TRINITY_DN23429_c4_g1_i1,TRINITY_DN24083_c4_g1_i3,TRINITY_DN24235_c1_g1_i2,TRINITY_DN21172_c2_g2_i2,…	K12817,K12872,K14277,K03283,K09567,K12831,K12830,K11984,K12870,K12881,K11086,K12877,K12834,K12842,K12873,K12836,K12812,K12828,K12847,	http://www.kegg.jp/kegg-bin/show_pathway?scale=1.0&query=&map=ko03040&use=reference&multi_query=K12817+red%0D%0AK12872+red%0D%0AK14277+green%0D%0AK03283+red%0D%0AK09567+red%0D%0AK12831+red%0D%0AK12830+blue%0D%0AK11984+red%0D%0AK12870+blue%0D%0AK12881+red%0D%0AK11086+red%0D%0AK12877+red%0D%0AK12834+blue%0D%0AK12842+red%0D%0AK12873+red%0D%0AK12836+red%0D%0AK12812+red%0D%0AK12828+red%0D%0AK12847+blu…	0
	ko00270	Cysteine and methionine metabolism	Metabolism	6	4.39372e-10	2.16025e-08	TRINITY_DN21876_c0_g1_i3,TRINITY_DN20721_c0_g1_i1,TRINITY_DN20841_c0_g1_i1,TRINITY_DN10722_c0_g1_i2,TRINITY_DN26404_c0_g1_i1,TRINITY_DN20681_c0_g1_i1,TRINITY_DN21876_c0_g1_i1,TRINITY_DN21876_c0_g1_i4,TRINITY_DN21876_c0_g1_i10,TRINITY_DN20005_c0_g1_i2,TRINITY_DN19781_c0_g1_i1,TRINITY_DN21876_c0_g1_i2,TRINITY_DN4183_c0_g1_i1,	K08912,K08910,K08915,K08907,K08909,K08908,K08913,K08916,K08917,K08914,	http://www.kegg.jp/kegg-bin/show_pathway?scale=1.0&query=&map=ko00196&use=reference&multi_query=K08912+red%0D%0AK08910+red%0D%0AK08915+red%0D%0AK08907+red%0D%0AK08909+red%0D%0AK08908+red%0D%0AK08913+red%0D%0AK08916+red%0D%0AK08917+red%0D%0AK08914+red%0D%0A	0
	ko00625	Chloroalkane and chloroalkene degradation	Metabolism	6	0.00205459	0.0356532	TRINITY_DN23704_c3_g1_i6,TRINITY_DN22393_c2_g1_i2,TRINITY_DN23232_c2_g1_i8,TRINITY_DN22934_c0_g3_i5,TRINITY_DN22934_c0_g3_i4,TRINITY_DN22934_c0_g3_i6,	K00128,K13953,	http://www.kegg.jp/kegg-bin/show_pathway?scale=1.0&query=&map=ko00625&use=reference&multi_query=K00128+green%0D%0AK13953+blue%0D%0A	0
	ko00620	Pyruvate metabolism	Metabolism	11	1.59411e-11	9.40526e-10	TRINITY_DN21231_c0_g1_i1,TRINITY_DN990_c0_g1_i1,TRINITY_DN32852_c0_g1_i1,TRINITY_DN20322_c0_g1_i1,TRINITY_DN4799_c0_g1_i1,TRINITY_DN20463_c0_g1_i1,TRINITY_DN18095_c0_g1_i1,TRINITY_DN20590_c0_g1_i2,TRINITY_DN20000_c0_g1_i1,TRINITY_DN19920_c0_g1_i1,TRINITY_DN26560_c0_g1_i1,TRINITY_DN1465_c0_g2_i1,TRINITY_DN20442_c1_g2_i1,TRINITY_DN20157_c0_g1_i2,TRINITY_DN27767_c0_g1_i1,TRINITY_DN27723_c0_g1_i1,TRI…	K02716,K03541,K02695,K02694,K02701,K02699,K02692,K08901,K02717,K02636,K02721,K02698,K02693,K02638,K14332,K03542,K08905,K02641,K02639,K02109,K02115,	http://www.kegg.jp/kegg-bin/show_pathway?scale=1.0&query=&map=ko00195&use=reference&multi_query=K02716+red%0D%0AK03541+red%0D%0AK02695+red%0D%0AK02694+red%0D%0AK02701+red%0D%0AK02699+red%0D%0AK02692+red%0D%0AK08901+red%0D%0AK02717+red%0D%0AK02636+red%0D%0AK02721+red%0D%0AK02698+red%0D%0AK02693+red%0D%0AK02638+red%0D%0AK14332+red%0D%0AK03542+red%0D%0AK08905+red%0D%0AK02641+red%0D%0AK02639+red%0D%0…	0
	ko00350	Tyrosine metabolism	Metabolism	3	1.37808e-05	0.000369575	TRINITY_DN22642_c3_g1_i3,TRINITY_DN24549_c8_g9_i1,TRINITY_DN21768_c1_g1_i2,TRINITY_DN21768_c1_g1_i1,TRINITY_DN24111_c5_g3_i1,TRINITY_DN3094_c0_g2_i1,TRINITY_DN4726_c0_g1_i1,TRINITY_DN1303_c0_g1_i1,TRINITY_DN3494_c0_g1_i1,TRINITY_DN24567_c6_g1_i3,TRINITY_DN32647_c0_g1_i1,TRINITY_DN20598_c0_g1_i2,TRINITY_DN18405_c0_g2_i1,TRINITY_DN20264_c0_g1_i2,TRINITY_DN20598_c0_g1_i1,TRINITY_DN31023_c0_g1_i1,TRI…	K00026,K00029,K01610,K14455,K01006,K01595,K01623,K01601,K01602,K05298,K00051,K00134,K00927,K00615,K01783,K00855,K01100,	http://www.kegg.jp/kegg-bin/show_pathway?scale=1.0&query=&map=ko00710&use=reference&multi_query=K00026+red%0D%0AK00029+red%0D%0AK01610+red%0D%0AK14455+red%0D%0AK01006+red%0D%0AK01595+red%0D%0AK01623+red%0D%0AK01601+red%0D%0AK01602+red%0D%0AK05298+red%0D%0AK00051+red%0D%0AK00134+red%0D%0AK00927+red%0D%0AK00615+red%0D%0AK01783+red%0D%0AK00855+red%0D%0AK01100+red%0D%0A	0
Comparison	Pathway ID	Pathway Name	Kategory	Count	Pvalue	Qvalue	Genelist	KOlist	Pathwaylink
YF vs PI	ko00603	Glycosphingolipid biosynthesis - globo	Metabolism	3	0.000221367	0.0130606	TRINITY_DN23177_c0_g2_i9,TRINITY_DN24453_c5_g1_i2,TRINITY_DN21048_c4_g1_i1,	K07407,	http://www.kegg.jp/kegg-bin/show_pathway?scale=1.0&query=&map=ko00603&use=reference&multi_query=K07407+green%0D%0A	0
	ko00910	Nitrogen metabolism	Metabolism	5	0.00184332	0.0465998	TRINITY_DN23419_c5_g1_i6,TRINITY_DN23419_c5_g1_i19,TRINITY_DN24352_c5_g4_i1,TRINITY_DN23419_c5_g1_i10,TRINITY_DN23419_c5_g1_i3,	K01455,K00262,	http://www.kegg.jp/kegg-bin/show_pathway?scale=1.0&query=&map=ko00910&use=reference&multi_query=K01455+green%0D%0AK00262+blue%0D%0A	0
	ko00561	Glycerolipid metabolism	Metabolism	5	0.000379189	0.0149148	TRINITY_DN23177_c0_g2_i9,TRINITY_DN23232_c2_g1_i9,TRINITY_DN24453_c5_g1_i2,TRINITY_DN21048_c4_g1_i1,TRINITY_DN23232_c2_g1_i8,	K07407,K00128,	http://www.kegg.jp/kegg-bin/show_pathway?scale=1.0&query=&map=ko00561&use=reference&multi_query=K07407+green%0D%0AK00128+blue%0D%0A	0
	ko00460	Cyanoamino acid metabolism	Metabolism	6	4.33016e-06	0.000510959	TRINITY_DN23419_c5_g1_i6,TRINITY_DN23879_c1_g1_i7,TRINITY_DN23419_c5_g1_i19,TRINITY_DN23879_c1_g1_i8,TRINITY_DN23419_c5_g1_i10,TRINITY_DN23419_c5_g1_i3,	K01455,K05349,	http://www.kegg.jp/kegg-bin/show_pathway?scale=1.0&query=&map=ko00460&use=reference&multi_query=K01455+green%0D%0AK05349+blue%0D%0A	0
	ko03010	Ribosome	Genetic Information Processing	37	0.00197457	0.0465998	TRINITY_DN23232_c2_g1_i9,TRINITY_DN23232_c2_g1_i8,	K00128,	http://www.kegg.jp/kegg-bin/show_pathway?scale=1.0&query=&map=ko00981&use=reference&multi_query=K00128+blue%0D%0A	0
										0
Comparison	Pathway ID	Pathway Name	Kategory	Count	Pvalue	Qvalue	Genelist	KOlist	Pathwaylink
MSF vs YF	ko00680	Methane metabolism	Metabolism	1	0.0282432	0.0444314	TRINITY_DN24507_c4_g3_i1,	K01689,	http://www.kegg.jp/kegg-bin/show_pathway?scale=1.0&query=&map=ko00680&use=reference&multi_query=K01689+red%0D%0A	0
	ko01230	Biosynthesis of amino acids	Metabolism	3	0.0330416	0.0485907	TRINITY_DN24507_c4_g3_i1,TRINITY_DN24196_c2_g1_i1,TRINITY_DN23771_c8_g3_i3,	K01689,K00549,K01758,	http://www.kegg.jp/kegg-bin/show_pathway?scale=1.0&query=&map=ko01230&use=reference&multi_query=K01689+red%0D%0AK00549+red%0D%0AK01758+red%0D%0A	0
	ko00270	Cysteine and methionine metabolism	Metabolism	4	9.81204e-06	0.000393292	TRINITY_DN24196_c2_g1_i1,TRINITY_DN22219_c0_g1_i1,TRINITY_DN23771_c8_g3_i3,TRINITY_DN24000_c4_g1_i1,	K00549,K01251,K01758,K00797,	http://www.kegg.jp/kegg-bin/show_pathway?scale=1.0&query=&map=ko00270&use=reference&multi_query=K00549+red%0D%0AK01251+red%0D%0AK01758+red%0D%0AK00797+red%0D%0A	0
	ko01100	Metabolic pathways	Metabolism	13	0.0012271	0.00681721	TRINITY_DN22393_c2_g1_i2,	K00128,	http://www.kegg.jp/kegg-bin/show_pathway?scale=1.0&query=&map=ko00903&use=reference&multi_query=K00128+red%0D%0A	0
	ko00330	Arginine and proline metabolism	Metabolism	2	0.00157657	0.00788282	TRINITY_DN22393_c2_g1_i2,TRINITY_DN24000_c4_g1_i1,	K00128,K00797,	http://www.kegg.jp/kegg-bin/show_pathway?scale=1.0&query=&map=ko00330&use=reference&multi_query=K00128+red%0D%0AK00797+red%0D%0A	0
	ko00030	Pentose phosphate pathway	Metabolism	3	0.000197953	0.00247441	TRINITY_DN24196_c2_g1_i1,TRINITY_DN23771_c8_g3_i3,	K00549,K01758,	http://www.kegg.jp/kegg-bin/show_pathway?scale=1.0&query=&map=ko00450&use=reference&multi_query=K00549+red%0D%0AK01758+red%0D%0A	0
	ko00010	Glycolysis / Gluconeogenesis	Metabolism	2	0.0240146	0.0444314	TRINITY_DN24507_c4_g3_i1,TRINITY_DN22393_c2_g1_i2,	K01689,K00128,	http://www.kegg.jp/kegg-bin/show_pathway?scale=1.0&query=&map=ko00010&use=reference&multi_query=K01689+red%0D%0AK00128+red%0D%0A	0
	ko00500	Starch and sucrose metabolism	Metabolism	2	0.0145916	0.0364791	TRINITY_DN23685_c0_g1_i10,TRINITY_DN24089_c3_g4_i2,	K16055,	http://www.kegg.jp/kegg-bin/show_pathway?scale=1.0&query=&map=ko00500&use=reference&multi_query=K16055+red%0D%0A	0
	ko01200	Carbon metabolism	Metabolism	5	0.00971935	0.0285863	TRINITY_DN22393_c2_g1_i2,	K00128,	http://www.kegg.jp/kegg-bin/show_pathway?scale=1.0&query=&map=ko00380&use=reference&multi_query=K00128+red%0D%0A	0
	ko00561	Glycerolipid metabolism	Metabolism	3	2.35975e-05	0.000393292	TRINITY_DN24453_c5_g1_i2,TRINITY_DN22393_c2_g1_i2,TRINITY_DN24453_c5_g1_i1,	K07407,K00128,	http://www.kegg.jp/kegg-bin/show_pathway?scale=1.0&query=&map=ko00561&use=reference&multi_query=K07407+green%0D%0AK00128+red%0D%0A	0
	ko00410	beta-Alanine metabolism	Metabolism	2	0.000737631	0.00574266	TRINITY_DN22393_c2_g1_i2,TRINITY_DN24000_c4_g1_i1,	K00128,K00797,	http://www.kegg.jp/kegg-bin/show_pathway?scale=1.0&query=&map=ko00410&use=reference&multi_query=K00128+red%0D%0AK00797+red%0D%0A	0
	ko00600	Sphingolipid metabolism	Metabolism	2	0.000369475	0.00369475	TRINITY_DN24453_c5_g1_i2,TRINITY_DN24453_c5_g1_i1,	K07407,	http://www.kegg.jp/kegg-bin/show_pathway?scale=1.0&query=&map=ko00600&use=reference&multi_query=K07407+green%0D%0A	0
	ko01110	Biosynthesis of secondary metabolites	Metabolism	11	0.000984895	0.00615559	TRINITY_DN22393_c2_g1_i2,	K00128,	http://www.kegg.jp/kegg-bin/show_pathway?scale=1.0&query=&map=ko00981&use=reference&multi_query=K00128+red%0D%0A	0
	ko00620	Pyruvate metabolism	Metabolism	2	0.0229527	0.0444314	TRINITY_DN22393_c2_g1_i2,TRINITY_DN24567_c6_g1_i4,	K00128,K00029,	http://www.kegg.jp/kegg-bin/show_pathway?scale=1.0&query=&map=ko00620&use=reference&multi_query=K00128+red%0D%0AK00029+red%0D%0A	0
	ko00603	Glycosphingolipid biosynthesis - globo	Metabolism	2	2.20398e-05	0.000393292	TRINITY_DN24453_c5_g1_i2,TRINITY_DN24453_c5_g1_i1,	K07407,	http://www.kegg.jp/kegg-bin/show_pathway?scale=1.0&query=&map=ko00603&use=reference&multi_query=K07407+green%0D%0A	0
	ko04066	HIF-1 signaling pathway	Environmental Information Processing	1	0.0271783	0.0444314	TRINITY_DN24507_c4_g3_i1,	K01689,	http://www.kegg.jp/kegg-bin/show_pathway?scale=1.0&query=&map=ko04066&use=reference&multi_query=K01689+red%0D%0A	0
	ko00052	Galactose metabolism	Metabolism	2	0.000803973	0.00574266	TRINITY_DN24453_c5_g1_i2,TRINITY_DN24453_c5_g1_i1,	K07407,	http://www.kegg.jp/kegg-bin/show_pathway?scale=1.0&query=&map=ko00052&use=reference&multi_query=K07407+green%0D%0A	0
Comparison	Pathway ID	Pathway Name	Kategory	Count	Pvalue	Qvalue	Genelist	KOlist	Pathwaylink
MF vs MSF	ko00450	Selenocompound metabolism	Metabolism	4	0.00231482	0.04535	TRINITY_DN23270_c2_g1_i1,TRINITY_DN23227_c1_g1_i3,TRINITY_DN23227_c1_g1_i1,TRINITY_DN24196_c2_g1_i1,	K01739,K01874,K00549,	http://www.kegg.jp/kegg-bin/show_pathway?scale=1.0&query=&map=ko00450&use=reference&multi_query=K01739+blue%0D%0AK01874+red%0D%0AK00549+red%0D%0A	0
	ko04013	MAPK signaling pathway - fly	Environmental Information Processing	6	0.00161936	0.0428231	TRINITY_DN23599_c5_g3_i2,TRINITY_DN32145_c0_g1_i1,TRINITY_DN22008_c3_g1_i1,TRINITY_DN23599_c5_g3_i3,TRINITY_DN23436_c0_g1_i1,TRINITY_DN20513_c1_g1_i1,	K04441,K04564,K04371,	http://www.kegg.jp/kegg-bin/show_pathway?scale=1.0&query=&map=ko04013&use=reference&multi_query=K04441+blue%0D%0AK04564+green%0D%0AK04371+red%0D%0A	0
	ko00561	Glycerolipid metabolism	Metabolism	5	0.00285861	0.04535	TRINITY_DN24453_c5_g1_i2,TRINITY_DN23704_c3_g1_i6,TRINITY_DN23993_c1_g1_i3,TRINITY_DN23232_c2_g1_i3,TRINITY_DN23177_c0_g2_i3,	K07407,K00128,K01046,	http://www.kegg.jp/kegg-bin/show_pathway?scale=1.0&query=&map=ko00561&use=reference&multi_query=K07407+red%0D%0AK00128+green%0D%0AK01046+blue%0D%0A	0
	ko01110	Biosynthesis of secondary metabolites	Metabolism	13	0.000651732	0.025852	TRINITY_DN23599_c5_g3_i2,TRINITY_DN22008_c3_g1_i1,TRINITY_DN23599_c5_g3_i3,TRINITY_DN22961_c3_g1_i9,	K04441,K04371,K04348,	http://www.kegg.jp/kegg-bin/show_pathway?scale=1.0&query=&map=ko04658&use=reference&multi_query=K04441+blue%0D%0AK04371+red%0D%0AK04348+red%0D%0A	0
	ko00970	Aminoacyl-tRNA biosynthesis	Genetic Information Processing	11	0.00115172	0.0391586	TRINITY_DN23292_c1_g1_i9,TRINITY_DN24538_c7_g1_i3,TRINITY_DN24538_c7_g1_i3,TRINITY_DN23292_c1_g1_i11,TRINITY_DN23485_c0_g1_i4,TRINITY_DN23485_c0_g1_i9,TRINITY_DN23292_c1_g1_i5,TRINITY_DN23227_c1_g1_i3,TRINITY_DN21131_c0_g1_i1,TRINITY_DN21380_c0_g1_i1,TRINITY_DN23227_c1_g1_i1,	K14227,K14228,K01893,K01874,	http://www.kegg.jp/kegg-bin/show_pathway?scale=1.0&query=&map=ko00970&use=reference&multi_query=K14227+green%0D%0AK14228+blue%0D%0AK01893+red%0D%0AK01874+red%0D%0A	0
	ko04068	FoxO signaling pathway	Environmental Information Processing	6	0.00371474	0.04535	TRINITY_DN23599_c5_g3_i2,TRINITY_DN32145_c0_g1_i1,TRINITY_DN22008_c3_g1_i1,TRINITY_DN23599_c5_g3_i3,TRINITY_DN23436_c0_g1_i1,TRINITY_DN20513_c1_g1_i1,	K04441,K04564,K04371,	http://www.kegg.jp/kegg-bin/show_pathway?scale=1.0&query=&map=ko04068&use=reference&multi_query=K04441+blue%0D%0AK04564+green%0D%0AK04371+red%0D%0A	0
	ko00052	Galactose metabolism	Metabolism	5	0.0038922	0.04535	TRINITY_DN24453_c5_g1_i2,TRINITY_DN24283_c5_g7_i1,TRINITY_DN23565_c1_g2_i4,TRINITY_DN23177_c0_g2_i3,TRINITY_DN22060_c0_g2_i1,	K07407,K00963,K00844,K01835,	http://www.kegg.jp/kegg-bin/show_pathway?scale=1.0&query=&map=ko00052&use=reference&multi_query=K07407+red%0D%0AK00963+blue%0D%0AK00844+red%0D%0AK01835+red%0D%0A	0
	ko04380	Osteoclast differentiation	Organismal Systems	4	0.00500692	0.0493123	TRINITY_DN23599_c5_g3_i2,TRINITY_DN22008_c3_g1_i1,TRINITY_DN23599_c5_g3_i3,TRINITY_DN22961_c3_g1_i9,	K04441,K04371,K04348,	http://www.kegg.jp/kegg-bin/show_pathway?scale=1.0&query=&map=ko04380&use=reference&multi_query=K04441+blue%0D%0AK04371+red%0D%0AK04348+red%0D%0A	0
	ko04668	TNF signaling pathway	Environmental Information Processing	3	0.00348585	0.04535	TRINITY_DN23599_c5_g3_i2,TRINITY_DN22008_c3_g1_i1,TRINITY_DN23599_c5_g3_i3,	K04441,K04371,	http://www.kegg.jp/kegg-bin/show_pathway?scale=1.0&query=&map=ko04668&use=reference&multi_query=K04441+blue%0D%0AK04371+red%0D%0A	0
	ko00500	Starch and sucrose metabolism	Metabolism	10	0.00342195	0.04535	TRINITY_DN24283_c5_g7_i1,TRINITY_DN23338_c2_g2_i1,TRINITY_DN24450_c5_g7_i2,TRINITY_DN22870_c0_g1_i4,TRINITY_DN23565_c1_g2_i4,TRINITY_DN23869_c1_g1_i4,TRINITY_DN24450_c5_g7_i1,TRINITY_DN22060_c0_g2_i1,TRINITY_DN24405_c3_g2_i2,TRINITY_DN23685_c0_g1_i10,	K00963,K00697,K00693,K01225,K00844,K00700,K01835,K00706,K16055,	http://www.kegg.jp/kegg-bin/show_pathway?scale=1.0&query=&map=ko00500&use=reference&multi_query=K00963+blue%0D%0AK00697+blue%0D%0AK00693+blue%0D%0AK01225+blue%0D%0AK00844+red%0D%0AK00700+blue%0D%0AK01835+red%0D%0AK00706+blue%0D%0AK16055+red%0D%0A	0
	ko04370	VEGF signaling pathway	Environmental Information Processing	4	0.00419202	0.04535	TRINITY_DN23599_c5_g3_i2,TRINITY_DN22008_c3_g1_i1,TRINITY_DN23599_c5_g3_i3,TRINITY_DN22961_c3_g1_i9,	K04441,K04371,K04348,	http://www.kegg.jp/kegg-bin/show_pathway?scale=1.0&query=&map=ko04370&use=reference&multi_query=K04441+blue%0D%0AK04371+red%0D%0AK04348+red%0D%0A	0
	ko04962	Vasopressin-regulated water reabsorption	Organismal Systems	3	0.00348585	0.04535	TRINITY_DN24108_c5_g1_i1,TRINITY_DN24108_c5_g1_i3,TRINITY_DN22689_c2_g1_i1,	K07889,K07904,	http://www.kegg.jp/kegg-bin/show_pathway?scale=1.0&query=&map=ko04962&use=reference&multi_query=K07889+blue%0D%0AK07904+blue%0D%0A	0
	ko04152	AMPK signaling pathway	Environmental Information Processing	6	0.00371474	0.04535	TRINITY_DN21858_c0_g4_i1,TRINITY_DN21858_c0_g4_i5,TRINITY_DN24450_c5_g7_i2,TRINITY_DN24456_c5_g2_i3,TRINITY_DN24450_c5_g7_i1,TRINITY_DN21129_c1_g1_i1,	K08272,K00693,K03234,	http://www.kegg.jp/kegg-bin/show_pathway?scale=1.0&query=&map=ko04152&use=reference&multi_query=K08272+blue%0D%0AK00693+blue%0D%0AK03234+red%0D%0A	0
	ko03018	RNA degradation	Genetic Information Processing	7	0.00367246	0.04535	TRINITY_DN23964_c11_g5_i3,TRINITY_DN23858_c1_g1_i1,TRINITY_DN23964_c11_g5_i2,TRINITY_DN24507_c4_g3_i1,TRINITY_DN23964_c11_g5_i5,TRINITY_DN22494_c1_g1_i5,TRINITY_DN23645_c6_g2_i1,	K04077,K12625,K01689,K12580,K13126,	http://www.kegg.jp/kegg-bin/show_pathway?scale=1.0&query=&map=ko03018&use=reference&multi_query=K04077+blue%0D%0AK12625+blue%0D%0AK01689+red%0D%0AK12580+blue%0D%0AK13126+blue%0D%0A	0
	ko04144	Endocytosis	Cellular Processes	12	0.000294191	0.0140035	TRINITY_DN23991_c0_g1_i3,TRINITY_DN23991_c0_g1_i9,TRINITY_DN23308_c9_g1_i2,TRINITY_DN24518_c3_g6_i3,TRINITY_DN24518_c3_g6_i4,TRINITY_DN23003_c5_g1_i2,TRINITY_DN24108_c5_g1_i1,TRINITY_DN23236_c5_g1_i1,TRINITY_DN24108_c5_g1_i3,TRINITY_DN23790_c9_g2_i2,TRINITY_DN22425_c1_g1_i1,TRINITY_DN22689_c2_g1_i1,	K12199,K11866,K12198,K04513,K07889,K18466,K07897,K11827,K07904,	http://www.kegg.jp/kegg-bin/show_pathway?scale=1.0&query=&map=ko04144&use=reference&multi_query=K12199+blue%0D%0AK11866+blue%0D%0AK12198+blue%0D%0AK04513+blue%0D%0AK07889+blue%0D%0AK18466+blue%0D%0AK07897+blue%0D%0AK11827+blue%0D%0AK07904+blue%0D%0A	0
	ko04660	T cell receptor signaling pathway	Organismal Systems	5	0.00517986	0.0493123	TRINITY_DN23599_c5_g3_i2,TRINITY_DN22008_c3_g1_i1,TRINITY_DN23599_c5_g3_i3,TRINITY_DN22961_c3_g1_i9,TRINITY_DN23003_c5_g1_i2,	K04441,K04371,K04348,K04513,	http://www.kegg.jp/kegg-bin/show_pathway?scale=1.0&query=&map=ko04660&use=reference&multi_query=K04441+blue%0D%0AK04371+red%0D%0AK04348+red%0D%0AK04513+blue%0D%0A	0
										0
Comparison	Pathway ID	Pathway Name	Kategory	Count	Pvalue	Qvalue	Genelist	KOlist	Pathwaylink
MF vs YF	ko04917	Prolactin signaling pathway	Organismal Systems	4	0.00219817	0.0254788	TRINITY_DN22008_c3_g1_i1,TRINITY_DN22133_c4_g2_i2,TRINITY_DN23599_c5_g3_i2,TRINITY_DN23599_c5_g3_i3,	K04371,K07827,K04441,	http://www.kegg.jp/kegg-bin/show_pathway?scale=1.0&query=&map=ko04917&use=reference&multi_query=K04371+blue%0D%0AK07827+red%0D%0AK04441+red%0D%0A	0
	ko00625	Chloroalkane and chloroalkene degradation	Metabolism	6	2.26886e-06	0.00057856	TRINITY_DN22754_c0_g1_i3,TRINITY_DN22393_c2_g1_i2,TRINITY_DN23232_c2_g1_i3,TRINITY_DN22754_c0_g1_i5,TRINITY_DN23704_c3_g1_i6,TRINITY_DN22934_c0_g3_i4,	K00121,K00128,K13953,	http://www.kegg.jp/kegg-bin/show_pathway?scale=1.0&query=&map=ko00625&use=reference&multi_query=K00121+red%0D%0AK00128+green%0D%0AK13953+red%0D%0A	0
	ko00626	Naphthalene degradation	Metabolism	3	0.00021825	0.0138353	TRINITY_DN22754_c0_g1_i3,TRINITY_DN22754_c0_g1_i5,TRINITY_DN22934_c0_g3_i4,	K00121,K13953,	http://www.kegg.jp/kegg-bin/show_pathway?scale=1.0&query=&map=ko00626&use=reference&multi_query=K00121+red%0D%0AK13953+red%0D%0A	0
	ko04068	FoxO signaling pathway	Environmental Information Processing	6	0.00347942	0.0327871	TRINITY_DN32145_c0_g1_i1,TRINITY_DN22008_c3_g1_i1,TRINITY_DN22133_c4_g2_i2,TRINITY_DN20513_c1_g1_i1,TRINITY_DN23599_c5_g3_i2,TRINITY_DN23599_c5_g3_i3,	K04564,K04371,K07827,K04441,	http://www.kegg.jp/kegg-bin/show_pathway?scale=1.0&query=&map=ko04068&use=reference&multi_query=K04564+red%0D%0AK04371+blue%0D%0AK07827+red%0D%0AK04441+red%0D%0A	0
	ko00071	Fatty acid degradation	Metabolism	7	0.000453082	0.0154808	TRINITY_DN22754_c0_g1_i3,TRINITY_DN22393_c2_g1_i2,TRINITY_DN23232_c2_g1_i3,TRINITY_DN22754_c0_g1_i5,TRINITY_DN23039_c3_g1_i6,TRINITY_DN23704_c3_g1_i6,TRINITY_DN22934_c0_g3_i4,	K00121,K00128,K07513,K13953,	http://www.kegg.jp/kegg-bin/show_pathway?scale=1.0&query=&map=ko00071&use=reference&multi_query=K00121+red%0D%0AK00128+green%0D%0AK07513+red%0D%0AK13953+red%0D%0A	0
	ko00561	Glycerolipid metabolism	Metabolism	7	6.3189e-05	0.0080566	TRINITY_DN22393_c2_g1_i2,TRINITY_DN23232_c2_g1_i3,TRINITY_DN23177_c0_g2_i3,TRINITY_DN24453_c5_g1_i1,TRINITY_DN23704_c3_g1_i6,TRINITY_DN23993_c1_g1_i3,TRINITY_DN24453_c5_g1_i2,	K00128,K07407,K01046,	http://www.kegg.jp/kegg-bin/show_pathway?scale=1.0&query=&map=ko00561&use=reference&multi_query=K00128+green%0D%0AK07407+blue%0D%0AK01046+red%0D%0A	0
	ko00052	Galactose metabolism	Metabolism	5	0.00367221	0.0327871	TRINITY_DN24283_c5_g7_i1,TRINITY_DN23177_c0_g2_i3,TRINITY_DN24453_c5_g1_i1,TRINITY_DN23565_c1_g2_i4,TRINITY_DN24453_c5_g1_i2,	K00963,K07407,K00844,	http://www.kegg.jp/kegg-bin/show_pathway?scale=1.0&query=&map=ko00052&use=reference&multi_query=K00963+red%0D%0AK07407+blue%0D%0AK00844+blue%0D%0A	0
	ko04370	VEGF signaling pathway	Environmental Information Processing	5	0.000576906	0.0154808	TRINITY_DN22008_c3_g1_i1,TRINITY_DN22133_c4_g2_i2,TRINITY_DN22961_c3_g1_i9,TRINITY_DN23599_c5_g3_i2,TRINITY_DN23599_c5_g3_i3,	K04371,K07827,K04348,K04441,	http://www.kegg.jp/kegg-bin/show_pathway?scale=1.0&query=&map=ko04370&use=reference&multi_query=K04371+blue%0D%0AK07827+red%0D%0AK04348+blue%0D%0AK04441+red%0D%0A	0
	ko04660	T cell receptor signaling pathway	Organismal Systems	5	0.00489136	0.0356371	TRINITY_DN22008_c3_g1_i1,TRINITY_DN22133_c4_g2_i2,TRINITY_DN22961_c3_g1_i9,TRINITY_DN23599_c5_g3_i2,TRINITY_DN23599_c5_g3_i3,	K04371,K07827,K04348,K04441,	http://www.kegg.jp/kegg-bin/show_pathway?scale=1.0&query=&map=ko04660&use=reference&multi_query=K04371+blue%0D%0AK07827+red%0D%0AK04348+blue%0D%0AK04441+red%0D%0A	0
	ko04152	AMPK signaling pathway	Environmental Information Processing	7	0.000728506	0.0154808	TRINITY_DN24450_c5_g7_i2,TRINITY_DN21288_c0_g2_i2,TRINITY_DN21288_c0_g2_i1,TRINITY_DN21858_c0_g4_i1,TRINITY_DN24450_c5_g7_i1,TRINITY_DN21858_c0_g4_i5,TRINITY_DN23950_c2_g1_i2,	K00693,K08272,K07203,	http://www.kegg.jp/kegg-bin/show_pathway?scale=1.0&query=&map=ko04152&use=reference&multi_query=K00693+red%0D%0AK08272+red%0D%0AK07203+red%0D%0A	0
	ko04013	MAPK signaling pathway - fly	Environmental Information Processing	6	0.0015127	0.019287	TRINITY_DN32145_c0_g1_i1,TRINITY_DN22008_c3_g1_i1,TRINITY_DN22133_c4_g2_i2,TRINITY_DN20513_c1_g1_i1,TRINITY_DN23599_c5_g3_i2,TRINITY_DN23599_c5_g3_i3,	K04564,K04371,K07827,K04441,	http://www.kegg.jp/kegg-bin/show_pathway?scale=1.0&query=&map=ko04013&use=reference&multi_query=K04564+red%0D%0AK04371+blue%0D%0AK07827+red%0D%0AK04441+red%0D%0A	0
	ko04912	GnRH signaling pathway	Organismal Systems	5	0.00560173	0.0374971	TRINITY_DN22008_c3_g1_i1,TRINITY_DN22133_c4_g2_i2,TRINITY_DN23599_c5_g3_i2,TRINITY_DN22138_c3_g1_i2,TRINITY_DN23599_c5_g3_i3,	K04371,K07827,K04441,K02183,	http://www.kegg.jp/kegg-bin/show_pathway?scale=1.0&query=&map=ko04912&use=reference&multi_query=K04371+blue%0D%0AK07827+red%0D%0AK04441+red%0D%0AK02183+red%0D%0A	0
	ko04910	Insulin signaling pathway	Organismal Systems	9	0.00141596	0.0190037	TRINITY_DN24450_c5_g7_i2,TRINITY_DN21288_c0_g2_i2,TRINITY_DN21288_c0_g2_i1,TRINITY_DN22008_c3_g1_i1,TRINITY_DN22133_c4_g2_i2,TRINITY_DN24450_c5_g7_i1,TRINITY_DN22138_c3_g1_i2,TRINITY_DN23950_c2_g1_i2,TRINITY_DN23565_c1_g2_i4,	K00693,K04371,K07827,K02183,K07203,K00844,	http://www.kegg.jp/kegg-bin/show_pathway?scale=1.0&query=&map=ko04910&use=reference&multi_query=K00693+red%0D%0AK04371+blue%0D%0AK07827+red%0D%0AK02183+red%0D%0AK07203+red%0D%0AK00844+blue%0D%0A	0
	ko04914	Progesterone-mediated oocyte maturation	Organismal Systems	4	0.00662883	0.0400623	TRINITY_DN22008_c3_g1_i1,TRINITY_DN22133_c4_g2_i2,TRINITY_DN23599_c5_g3_i2,TRINITY_DN23599_c5_g3_i3,	K04371,K07827,K04441,	http://www.kegg.jp/kegg-bin/show_pathway?scale=1.0&query=&map=ko04914&use=reference&multi_query=K04371+blue%0D%0AK07827+red%0D%0AK04441+red%0D%0A	0
	ko03022	Basal transcription factors	Genetic Information Processing	5	0.00133699	0.0190037	TRINITY_DN22277_c0_g2_i5,TRINITY_DN24454_c7_g1_i1,TRINITY_DN24471_c10_g2_i2,TRINITY_DN24447_c1_g1_i1,TRINITY_DN21757_c0_g1_i1,	K03120,K03122,K03128,	http://www.kegg.jp/kegg-bin/show_pathway?scale=1.0&query=&map=ko03022&use=reference&multi_query=K03120+red%0D%0AK03122+red%0D%0AK03128+red%0D%0A	0
	ko04620	Toll-like receptor signaling pathway	Organismal Systems	3	0.00826901	0.0479227	TRINITY_DN22008_c3_g1_i1,TRINITY_DN23599_c5_g3_i2,TRINITY_DN23599_c5_g3_i3,	K04371,K04441,	http://www.kegg.jp/kegg-bin/show_pathway?scale=1.0&query=&map=ko04620&use=reference&multi_query=K04371+blue%0D%0AK04441+red%0D%0A	0
	ko00380	Tryptophan metabolism	Metabolism	4	0.00662883	0.0400623	TRINITY_DN22393_c2_g1_i2,TRINITY_DN24299_c5_g1_i2,TRINITY_DN23232_c2_g1_i3,TRINITY_DN23704_c3_g1_i6,	K00128,K00463,	http://www.kegg.jp/kegg-bin/show_pathway?scale=1.0&query=&map=ko00380&use=reference&multi_query=K00128+green%0D%0AK00463+red%0D%0A	0
										0
Comparison	Pathway ID	Pathway Name	Kategory	Count	Pvalue	Qvalue	Genelist	KOlist	Pathwaylink
MF vs PI	ko00625	Chloroalkane and chloroalkene degradation	Metabolism	5	0.00012292	0.00562975	TRINITY_DN22754_c0_g1_i3,TRINITY_DN23232_c2_g1_i9,TRINITY_DN23232_c2_g1_i3,TRINITY_DN23232_c2_g1_i8,TRINITY_DN23704_c3_g1_i6,	K00121,K00128,	http://www.kegg.jp/kegg-bin/show_pathway?scale=1.0&query=&map=ko00625&use=reference&multi_query=K00121+blue%0D%0AK00128+green%0D%0A	0
	ko00380	Tryptophan metabolism	Metabolism	6	0.000570804	0.0186735	TRINITY_DN23232_c2_g1_i9,TRINITY_DN23232_c2_g1_i3,TRINITY_DN23232_c2_g1_i8,TRINITY_DN24299_c5_g1_i2,TRINITY_DN21940_c3_g1_i3,TRINITY_DN23704_c3_g1_i6,	K00128,K00463,K03781,	http://www.kegg.jp/kegg-bin/show_pathway?scale=1.0&query=&map=ko00380&use=reference&multi_query=K00128+green%0D%0AK00463+blue%0D%0AK03781+blue%0D%0A	0
	ko04130	SNARE interactions in vesicular transport	Genetic Information Processing	3	0.000262985	0.0100373	TRINITY_DN21188_c3_g1_i1,TRINITY_DN21188_c3_g1_i2,TRINITY_DN24271_c1_g2_i2,	K08515,K08517,	http://www.kegg.jp/kegg-bin/show_pathway?scale=1.0&query=&map=ko04130&use=reference&multi_query=K08515+blue%0D%0AK08517+blue%0D%0A	0
	ko00970	Aminoacyl-tRNA biosynthesis	Genetic Information Processing	15	5.97451e-05	0.00456054	TRINITY_DN21660_c2_g3_i2,TRINITY_DN24538_c7_g1_i3,TRINITY_DN24538_c7_g1_i3,TRINITY_DN23292_c1_g1_i9,TRINITY_DN21007_c1_g1_i3,TRINITY_DN24585_c8_g1_i2,TRINITY_DN23292_c1_g1_i11,TRINITY_DN23292_c1_g1_i4,TRINITY_DN21380_c0_g1_i1,TRINITY_DN23292_c1_g1_i5,TRINITY_DN22148_c0_g3_i3,TRINITY_DN24538_c7_g1_i1,TRINITY_DN24538_c7_g1_i1,TRINITY_DN23485_c0_g1_i4,TRINITY_DN23227_c1_g1_i1,	K14227,K14228,K01875,K01893,K01874,	http://www.kegg.jp/kegg-bin/show_pathway?scale=1.0&query=&map=ko00970&use=reference&multi_query=K14227+blue%0D%0AK14228+blue%0D%0AK01875+blue%0D%0AK01893+red%0D%0AK01874+red%0D%0A	0
	ko00561	Glycerolipid metabolism	Metabolism	8	4.36338e-05	0.00456054	TRINITY_DN23232_c2_g1_i9,TRINITY_DN23232_c2_g1_i3,TRINITY_DN23232_c2_g1_i8,TRINITY_DN24453_c5_g1_i2,TRINITY_DN21048_c4_g1_i1,TRINITY_DN23177_c0_g2_i3,TRINITY_DN23993_c1_g1_i3,TRINITY_DN23704_c3_g1_i6,	K00128,K07407,K01046,	http://www.kegg.jp/kegg-bin/show_pathway?scale=1.0&query=&map=ko00561&use=reference&multi_query=K00128+green%0D%0AK07407+green%0D%0AK01046+blue%0D%0A	0
	ko00903	Limonene and pinene degradation	Metabolism	4	9.20621e-05	0.00527056	TRINITY_DN23232_c2_g1_i9,TRINITY_DN23232_c2_g1_i3,TRINITY_DN23232_c2_g1_i8,TRINITY_DN23704_c3_g1_i6,	K00128,	http://www.kegg.jp/kegg-bin/show_pathway?scale=1.0&query=&map=ko00903&use=reference&multi_query=K00128+green%0D%0A	0
										0
Comparison	Pathway ID	Pathway Name	Kategory	Count	Pvalue	Qvalue	Genelist	KOlist	Pathwaylink
MF vs VM	ko00591	Linoleic acid metabolism	Metabolism	2	0	0	TRINITY_DN4749_c0_g2_i1,TRINITY_DN29665_c0_g1_i1,	K00454,	http://www.kegg.jp/kegg-bin/show_pathway?scale=1.0&query=&map=ko00591&use=reference&multi_query=K00454+red%0D%0A	0
	0.432	SNARE interactions in vesicular transport	Genetic Information Processing	4	0.00181955	0.0355419	TRINITY_DN21188_c3_g1_i1,TRINITY_DN24271_c1_g2_i2,TRINITY_DN21188_c3_g1_i2,TRINITY_DN24271_c1_g2_i1,	K08515,K08517,	http://www.kegg.jp/kegg-bin/show_pathway?scale=1.0&query=&map=ko04130&use=reference&multi_query=K08515+blue%0D%0AK08517+blue%0D%0A	0
	ko03040	Spliceosome	Genetic Information Processing	35	0.0023545	0.038326	TRINITY_DN22749_c5_g5_i1,TRINITY_DN24235_c1_g1_i1,TRINITY_DN23074_c2_g1_i2,TRINITY_DN23074_c2_g1_i1,TRINITY_DN21871_c1_g1_i1,TRINITY_DN3200_c0_g1_i1,TRINITY_DN24536_c9_g1_i5,TRINITY_DN21871_c1_g1_i2,TRINITY_DN12632_c0_g1_i1,TRINITY_DN23367_c2_g10_i4,TRINITY_DN22749_c5_g4_i1,TRINITY_DN24083_c4_g1_i5,TRINITY_DN22340_c3_g1_i3,TRINITY_DN24155_c3_g3_i2,TRINITY_DN21366_c1_g1_i1,TRINITY_DN24374_c6_g2_i1…	K14277,K12872,K12817,K12836,K03283,K12842,K12834,K12870,K09567,K11984,K12812,K13025,K12881,K12831,	http://www.kegg.jp/kegg-bin/show_pathway?scale=1.0&query=&map=ko03040&use=reference&multi_query=K14277+green%0D%0AK12872+red%0D%0AK12817+red%0D%0AK12836+red%0D%0AK03283+red%0D%0AK12842+red%0D%0AK12834+green%0D%0AK12870+blue%0D%0AK09567+green%0D%0AK11984+blue%0D%0AK12812+red%0D%0AK13025+red%0D%0AK12881+red%0D%0AK12831+red%0D%0A	0
	ko03022	Basal transcription factors	Genetic Information Processing	14	1.12359e-05	0.000329211	TRINITY_DN24529_c4_g2_i2,TRINITY_DN22277_c0_g2_i1,TRINITY_DN22176_c1_g1_i1,TRINITY_DN22277_c0_g2_i2,TRINITY_DN23722_c2_g1_i3,TRINITY_DN24454_c7_g1_i1,TRINITY_DN24471_c10_g2_i2,TRINITY_DN21322_c1_g1_i3,TRINITY_DN24447_c1_g1_i1,TRINITY_DN21322_c1_g1_i2,TRINITY_DN23722_c2_g1_i2,TRINITY_DN21297_c0_g1_i13,TRINITY_DN21322_c1_g1_i1,TRINITY_DN21757_c0_g1_i7,	K03127,K03120,K03122,K03124,K06634,K03128,	http://www.kegg.jp/kegg-bin/show_pathway?scale=1.0&query=&map=ko03022&use=reference&multi_query=K03127+blue%0D%0AK03120+red%0D%0AK03122+green%0D%0AK03124+red%0D%0AK06634+blue%0D%0AK03128+blue%0D%0A	0
	ko04330	Notch signaling pathway	Environmental Information Processing	6	2.09928e-05	0.000559171	TRINITY_DN21232_c0_g1_i1,TRINITY_DN21232_c0_g1_i3,TRINITY_DN23619_c0_g1_i2,TRINITY_DN21232_c0_g1_i2,TRINITY_DN23619_c0_g1_i4,TRINITY_DN23619_c0_g1_i3,	K06067,	http://www.kegg.jp/kegg-bin/show_pathway?scale=1.0&query=&map=ko04330&use=reference&multi_query=K06067+green%0D%0A	0
	ko03013	RNA transport	Genetic Information Processing	29	0.00228967	0.038326	TRINITY_DN22749_c5_g5_i1,TRINITY_DN24542_c8_g30_i1,TRINITY_DN23645_c6_g2_i1,TRINITY_DN22994_c5_g1_i2,TRINITY_DN21994_c3_g1_i2,TRINITY_DN23060_c3_g2_i13,TRINITY_DN23645_c6_g1_i1,TRINITY_DN22749_c5_g4_i1,TRINITY_DN21366_c1_g1_i1,TRINITY_DN24374_c6_g2_i1,TRINITY_DN21037_c0_g1_i1,TRINITY_DN21172_c2_g2_i2,TRINITY_DN22058_c0_g2_i2,TRINITY_DN24542_c8_g9_i1,TRINITY_DN23806_c3_g2_i1,TRINITY_DN23412_c5_g2_…	K14277,K03262,K13126,K07936,K03238,K12160,K12812,K13025,K12881,K03253,K03257,K07562,K03113,K03231,K03242,	http://www.kegg.jp/kegg-bin/show_pathway?scale=1.0&query=&map=ko03013&use=reference&multi_query=K14277+green%0D%0AK03262+red%0D%0AK13126+green%0D%0AK07936+red%0D%0AK03238+red%0D%0AK12160+green%0D%0AK12812+red%0D%0AK13025+red%0D%0AK12881+red%0D%0AK03253+blue%0D%0AK03257+blue%0D%0AK07562+red%0D%0AK03113+red%0D%0AK03231+red%0D%0AK03242+blue%0D%0A	0
	ko04975	Fat digestion and absorption	Organismal Systems	1	0	0	TRINITY_DN24111_c5_g3_i1,	K14455,	http://www.kegg.jp/kegg-bin/show_pathway?scale=1.0&query=&map=ko04975&use=reference&multi_query=K14455+red%0D%0A	0
										0
										0
										0
										0
										0
