# Supplementary material for: Comparative transcriptome analysis on candidate genes associated with fruiting body growth and development in Lyophyllum decastes
Source: PeerJ. 2023 Oct 26;11:e16288. doi: 10.7717/peerj.16288 (PMC10613438; doi:10.7717/peerj.16288)
Supplement: Supplemental Information 2 — Table S1 Summary of the raw transcriptome sequencing data on the samples of the five stages during the fruiting body developmental period of L. decastes. Table S2 Summary of the clean transcriptome sequencing data on the samples of the five stages during the fruiting body developmental period of L. decastes. Table S3 Summary of the transcriptome sequencing data for assembled transcripts and unigenes of L. decastes. Table S4 Summarized annotation data on the unigenes of L. decastes in different databases. Table S5 All DEGs generated from all comparisons in L. decastes (PI vs VM, YF vs PI, MSF vs YF,MF vs MSF, MF vs YF, MF vs PI, MF vs VM). Table S6 GO enrichment analysis of all DEGs among the contrasts (PI vs VM, YF vs PI, MSF vs YF,MF vs MSF, MF vs YF, MF vs PI, MF vs VM) in L. decastes. Table S7 KEGG pathway enrichment analysis of DEGs in comparisons PI vs VM, YF vs PI, MSF vs YF,MF vs MSF, MF vs YF, MF vs PI, MF vs VM. Table S8 The FPKM values of ten genes used for qPCR analysis in RNA-Seq. Table S9 Gene-specific primers used for qRT-PCR. [file peerj-11-16288-s002.zip › Supplemental tables/Table S9.xlsx]

## Sheet: Sheet1
Table S8 Gene-specific primers used for qRT-PCR.
	Gene ID	Sequence (5' → 3')
qRT-PCR	TRINITY_DN24324_c8_g2_i1	GCCGTTGGATAATGCGTAAAG
		GTGTATCGTCCCTAAGCCCG
	TRINITY_DN23506_c4_g1_i6	GGAAATGTTTGGGTGAGTGGT
		GGTGCTGCGAGTAGGTGGT
	TRINITY_DN24453_c5_g1_i2	TTCGGACAACAGCAGCAGG
		TCTGGGCTTCACCACTACACC
	TRINITY_DN29525_c0_g1_i1	CGATGGGGAACACACAATAGA
		CAACAATGCCACCCGAACT
	TRINITY_DN23601_c4_g1	CGCCTGATGCTGGACCTTAT
		CTTGCGAGAGCCTCACGGA
	TRINITY_DN24358_c3_g5_i10	CAATCCGCTTTACGACTGACA
		TTTTCCCCAAATCCTACCCA
	TRINITY_DN23011_c3_g1_i6	GGGATGAGAGACTCCACGGTA
		TTCGCAGATAAATGTTCGGC
	TRINITY_DN22996_c0_g1_i4	TTAAAGCACCAGTGGCGATT
		CGACGAGGTAGGGGGATTG
	TRINITY_DN24411_c5_g1_i1	TACATCAACGCAGCCGAAA
		CGAAAAGCGATAAGTCCGAA
	TRINITY_DN24087_c3_g2_i5	GGTGGGGAGGCTTTTGTTT
		ACCTGGGATCAGATCACGTTC
	TRINITY_DN24408_c3_g4_i2 (CRE1)	TTCTTCTCCTGCCCCCGACATTTAC
		GGAAGAAGGCGAGGCTGAG
	TRINITY_DN29285_c0_g1_i1 (ACEI)	AGCCCATCATCAGGTAAAACG
		AGCACTGCCTATCACCCACA
	TRINITY_DN22099_c1_g2_i3 (ACEII)	GGGTCGTAGCGAGCAATAGA
		CAAGTGAGGAACACGGGGA
