# Supplementary material for: Comparative transcriptome analysis on candidate genes associated with fruiting body growth and development in Lyophyllum decastes
Source: PeerJ. 2023 Oct 26;11:e16288. doi: 10.7717/peerj.16288 (PMC10613438; doi:10.7717/peerj.16288)
Supplement: Supplemental Information 3 [file peerj-11-16288-s003.xlsx]

## Sheet: Cellulase genes
Well	Sample Name	Target Name	Reporter	RQ Min	RQ Max	Cт	Cт Mean	Cт SD	ΔCт Mean	ΔCт SE	Automatic Ct Threshold	Automatic Baseline	Baseline Start	Baseline End	Efficiency	HIGHSD	NOAMP	EXPFAIL
A1	VM	Reference gene	SYBR	0.746522	1.33954	20.1133	20.0724	0.0739179	-7.09098	0.1519	TRUE	TRUE	3	16	1	N	N	N
A2	VM	Reference gene	SYBR	0.746522	1.33954	20.0068	20.0724	0.0739179	-7.09098	0.1519	TRUE	TRUE	3	17	1	N	N	N
A3	VM	Reference gene	SYBR	0.746522	1.33954	20.0972	20.0724	0.0739179	-7.09098	0.1519	TRUE	TRUE	3	16	1	N	N	N
B1	PI	Reference gene	SYBR	0.50408	1.96686	19.6285	19.5736	0.0659995	-7.08479	0.35372	TRUE	TRUE	3	21	1	N	N	N
B2	PI	Reference gene	SYBR	0.50408	1.96686	19.5919	19.5736	0.0659995	-7.08479	0.35372	TRUE	TRUE	3	21	1	N	N	N
B3	PI	Reference gene	SYBR	0.50408	1.96686	19.5003	19.5736	0.0659995	-7.08479	0.35372	TRUE	TRUE	3	20	1	N	N	N
C1	YP	Reference gene	SYBR	0.471548	4.83869	20.1352	20.104	0.0629089	-7.68603	0.604935	TRUE	TRUE	3	20	1	N	N	N
C2	YP	Reference gene	SYBR	0.471548	4.83869	20.0674	20.104	0.0629089	-7.68603	0.604935	TRUE	TRUE	3	19	1	N	N	N
C3	YP	Reference gene	SYBR	0.471548	4.83869	20.1095	20.104	0.0629089	-7.68603	0.604935	TRUE	TRUE	3	20	1	N	N	N
D1	MSF	Reference gene	SYBR	0.41339	2.89687	19.4037	19.4554	0.0981466	-7.22102	0.505848	TRUE	TRUE	3	19	1	N	N	N
D2	MSF	Reference gene	SYBR	0.41339	2.89687	19.5281	19.4554	0.0981466	-7.22102	0.505848	TRUE	TRUE	3	19	1	N	N	N
D3	MSF	Reference gene	SYBR	0.41339	2.89687	19.4344	19.4554	0.0981466	-7.22102	0.505848	TRUE	TRUE	3	19	1	N	N	N
E1	MF	Reference gene	SYBR	0.610233	0.81332	19.6388	19.6358	0.118198	-6.58565	0.0746391	TRUE	TRUE	3	12	1	N	N	N
E2	MF	Reference gene	SYBR	0.610233	0.81332	19.6617	19.6358	0.118198	-6.58565	0.0746391	TRUE	TRUE	3	13	1	N	N	N
E3	MF	Reference gene	SYBR	0.610233	0.81332	19.6067	19.6358	0.118198	-6.58565	0.0746391	TRUE	TRUE	3	12	1	N	N	N
A4	VM	TRINITY_DN24324_c8_g2_i1	SYBR	0.64718	1.54517	29.0651	28.8761	0.376267	0.805283	0.226103	TRUE	TRUE	3	22	1	N	N	N
A5	VM	TRINITY_DN24324_c8_g2_i1	SYBR	0.64718	1.54517	28.8488	28.8761	0.376267	0.805283	0.226103	TRUE	TRUE	3	22	1	N	N	N
A6	VM	TRINITY_DN24324_c8_g2_i1	SYBR	0.64718	1.54517	28.7145	28.8761	0.376267	0.805283	0.226103	TRUE	TRUE	3	20	1	N	N	N
B4	PI	TRINITY_DN24324_c8_g2_i1	SYBR	0.50408	1.96686	25.5385	25.4236	0.0659995	-7.08479	0.35372	TRUE	TRUE	3	21	1	N	N	N
B5	PI	TRINITY_DN24324_c8_g2_i1	SYBR	0.50408	1.96686	25.3019	25.4236	0.0659995	-7.08479	0.35372	TRUE	TRUE	3	21	1	N	N	N
B6	PI	TRINITY_DN24324_c8_g2_i1	SYBR	0.50408	1.96686	25.4303	25.4236	0.0659995	-7.08479	0.35372	TRUE	TRUE	3	20	1	N	N	N
C4	YP	TRINITY_DN24324_c8_g2_i1	SYBR	0.41339	2.89687	26.8437	26.9888	0.0981466	-7.22102	0.505848	TRUE	TRUE	3	19	1	N	N	N
C5	YP	TRINITY_DN24324_c8_g2_i1	SYBR	0.41339	2.89687	27.0281	26.9888	0.0981466	-7.22102	0.505848	TRUE	TRUE	3	19	1	N	N	N
C6	YP	TRINITY_DN24324_c8_g2_i1	SYBR	0.41339	2.89687	27.0944	26.9888	0.0981466	-7.22102	0.505848	TRUE	TRUE	3	19	1	N	N	N
D4	MSF	TRINITY_DN24324_c8_g2_i1	SYBR	0.365034	2.73947	25.2146	25.1643	0.087114	0.0675863	0.523654	TRUE	TRUE	3	26	1	Y	N	N
D5	MSF	TRINITY_DN24324_c8_g2_i1	SYBR	0.365034	2.73947	25.2703	25.1643	0.087114	0.0675863	0.523654	TRUE	TRUE	3	27	1	Y	N	N
D6	MSF	TRINITY_DN24324_c8_g2_i1	SYBR	0.365034	2.73947	25.0081	25.1643	0.087114	0.0675863	0.523654	TRUE	TRUE	3	25	1	Y	N	N
E4	MF	TRINITY_DN24324_c8_g2_i1	SYBR	0.884149	1.13103	25.1598	25.2785	0.0221402	6.9876	0.0639804	TRUE	TRUE	3	29	1	N	N	N
E5	MF	TRINITY_DN24324_c8_g2_i1	SYBR	0.884149	1.13103	25.3999	25.2785	0.0221402	6.9876	0.0639804	TRUE	TRUE	3	29	1	N	N	N
E6	MF	TRINITY_DN24324_c8_g2_i1	SYBR	0.884149	1.13103	25.2757	25.2785	0.0221402	6.9876	0.0639804	TRUE	TRUE	3	28	1	N	N	Y
A10	VM	TRINITY_DN23506_c4_g1_i6	SYBR	0.460229	5.67556	28.6242	28.5758	1.12321	0.11269	0.652694	TRUE	TRUE	3	22	1	Y	N	Y
A11	VM	TRINITY_DN23506_c4_g1_i6	SYBR	0.460229	5.67556	28.4131	28.5758	1.12321	0.11269	0.652694	TRUE	TRUE	3	23	1	Y	N	Y
A12	VM	TRINITY_DN23506_c4_g1_i6	SYBR	0.460229	5.67556	28.6901	28.5758	1.12321	0.11269	0.652694	TRUE	TRUE	3	26	1	Y	N	Y
B10	PI	TRINITY_DN23506_c4_g1_i6	SYBR	0.516356	1.93665	26.2331	26.2335	0.584874	-14.354	0.343447	TRUE	TRUE	3	12	1	Y	N	Y
B11	PI	TRINITY_DN23506_c4_g1_i6	SYBR	0.516356	1.93665	26.1148	26.2335	0.584874	-14.354	0.343447	TRUE	TRUE	3	13	1	Y	N	Y
B12	PI	TRINITY_DN23506_c4_g1_i6	SYBR	0.516356	1.93665	26.3528	26.2335	0.584874	-14.354	0.343447	TRUE	TRUE	3	11	1	Y	N	Y
C10	YP	TRINITY_DN23506_c4_g1_i6	SYBR	0.598003	0.87619	28.403	28.5269	0.148657	-7.85174	0.099244	TRUE	TRUE	3	16	1	N
C11	YP	TRINITY_DN23506_c4_g1_i6	SYBR	0.598003	0.87619	28.6451	28.5269	0.148657	-7.85174	0.099244	TRUE	TRUE	3	16	1	N
C12	YP	TRINITY_DN23506_c4_g1_i6	SYBR	0.598003	0.87619	28.5326	28.5269	0.148657	-7.85174	0.099244	TRUE	TRUE	3	16	1	N
D10	MSF	TRINITY_DN23506_c4_g1_i6	SYBR	0.617745	1.35399	27.9681	27.9094	0.169335	-8.18912	0.203883	TRUE	TRUE	3	16	1	N
D11	MSF	TRINITY_DN23506_c4_g1_i6	SYBR	0.617745	1.35399	27.8865	27.9094	0.169335	-8.18912	0.203883	TRUE	TRUE	3	17	1	N
D12	MSF	TRINITY_DN23506_c4_g1_i6	SYBR	0.617745	1.35399	27.8736	27.9094	0.169335	-8.18912	0.203883	TRUE	TRUE	3	17	1	N
E10	MF	TRINITY_DN23506_c4_g1_i6	SYBR	0.943073	1.51794	29.5926	29.6095	0.126899	-8.57675	0.12366	TRUE	TRUE	3	15	1	N
E11	MF	TRINITY_DN23506_c4_g1_i6	SYBR	0.943073	1.51794	29.6679	29.6095	0.126899	-8.57675	0.12366	TRUE	TRUE	3	16	1	N
E12	MF	TRINITY_DN23506_c4_g1_i6	SYBR	0.943073	1.51794	29.568	29.6095	0.126899	-8.57675	0.12366	TRUE	TRUE	3	15	1	N

## Sheet: Galactosidase genes
Well	Sample Name	Target Name	Reporter	RQ Min	RQ Max	Cт	Cт Mean	Cт SD	ΔCт Mean	ΔCт SE	Automatic Ct Threshold	Automatic Baseline	Baseline Start	Baseline End	Efficiency	HIGHSD	NOAMP	EXPFAIL
A1	VM	Reference gene	SYBR	0.682544	1.46511	19.9626	19.9685	0.00559709	-8.31797	0.198458	TRUE	TRUE	3	16	1	N
A2	VM	Reference gene	SYBR	0.682544	1.46511	19.9737	19.9685	0.00559709	-8.31797	0.198458	TRUE	TRUE	3	17	1	N
A3	VM	Reference gene	SYBR	0.682544	1.46511	19.9692	19.9685	0.00559709	-8.31797	0.198458	TRUE	TRUE	3	17	1	N
B1	PI	Reference gene	SYBR	0.505541	1.97808	19.6885	19.5758	0.559589	-5.7343	0.354447	TRUE	TRUE	3	18	1	Y	N	Y
B2	PI	Reference gene	SYBR	0.505541	1.97808	19.4096	19.5758	0.559589	-5.7343	0.354447	TRUE	TRUE	3	17	1	Y	N	N
B3	PI	Reference gene	SYBR	0.505541	1.97808	19.6292	19.5758	0.559589	-5.7343	0.354447	TRUE	TRUE	3	17	1	Y	N	N
C1	YP	Reference gene	SYBR	0.957189	2.66811	20.2987	20.2771	0.0534281	-8.99432	0.266337	TRUE	TRUE	3	18	1	N
C2	YP	Reference gene	SYBR	0.957189	2.66811	20.3164	20.2771	0.0534281	-8.99432	0.266337	TRUE	TRUE	3	18	1	N
C3	YP	Reference gene	SYBR	0.957189	2.66811	20.2163	20.2771	0.0534281	-8.99432	0.266337	TRUE	TRUE	3	17	1	N
D1	MSF	Reference gene	SYBR	0.502576	1.19536	19.4994	19.4986	0.0618286	-7.9504	0.225113	TRUE	TRUE	3	18	1	N
D2	MSF	Reference gene	SYBR	0.502576	1.19536	19.5221	19.4986	0.0618286	-7.9504	0.225113	TRUE	TRUE	3	19	1	N
D3	MSF	Reference gene	SYBR	0.502576	1.19536	19.4743	19.4986	0.0618286	-7.9504	0.225113	TRUE	TRUE	3	18	1	N
E1	MF	Reference gene	SYBR	0.853763	1.17129	19.7851	19.7708	0.0919612	-1.83335	0.0821526	TRUE	TRUE	3	19	1	N	N	Y
E2	MF	Reference gene	SYBR	0.853763	1.17129	19.7959	19.7708	0.0919612	-1.83335	0.0821526	TRUE	TRUE	3	20	1	N	N	Y
E3	MF	Reference gene	SYBR	0.853763	1.17129	19.7315	19.7708	0.0919612	-1.83335	0.0821526	TRUE	TRUE	3	19	1	N	N	Y
A4	VM	TRINITY_DN24453_c5_g1_i2	SYBR	0.442423	1.38465	28.3951	28.3905	0.301303	-7.96448	0.296426	TRUE	TRUE	3	19	1	N
A5	VM	TRINITY_DN24453_c5_g1_i2	SYBR	0.442423	1.38465	28.5677	28.3905	0.301303	-7.96448	0.296426	TRUE	TRUE	3	19	1	N
A6	VM	TRINITY_DN24453_c5_g1_i2	SYBR	0.442423	1.38465	28.2087	28.3905	0.301303	-7.96448	0.296426	TRUE	TRUE	3	18	1	N
B4	PI	TRINITY_DN24453_c5_g1_i2	SYBR	0.547047	1.828	24.9049	24.911	0.480611	-1.72243	0.313445	TRUE	TRUE	3	21	1	N	N	N
B5	PI	TRINITY_DN24453_c5_g1_i2	SYBR	0.547047	1.828	24.9183	24.911	0.480611	-1.72243	0.313445	TRUE	TRUE	3	22	1	N	N	Y
B6	PI	TRINITY_DN24453_c5_g1_i2	SYBR	0.547047	1.828	24.9098	24.911	0.480611	-1.72243	0.313445	TRUE	TRUE	3	23	1	N	N	N
C4	YP	TRINITY_DN24453_c5_g1_i2	SYBR	0.416901	1.10753	26.8676	26.8195	0.337568	-5.17209	0.253843	TRUE	TRUE	3	24	1	N	N	N
C5	YP	TRINITY_DN24453_c5_g1_i2	SYBR	0.416901	1.10753	26.6985	26.8195	0.337568	-5.17209	0.253843	TRUE	TRUE	3	24	1	N	N	N
C6	YP	TRINITY_DN24453_c5_g1_i2	SYBR	0.416901	1.10753	26.8925	26.8195	0.337568	-5.17209	0.253843	TRUE	TRUE	3	24	1	N	N	N
D4	MSF	TRINITY_DN24453_c5_g1_i2	SYBR	0.877706	1.13933	24.8255	24.9174	0.0446376	-0.586756	0.067781	TRUE	TRUE	3	19	1	N	N	N
D5	MSF	TRINITY_DN24453_c5_g1_i2	SYBR	0.877706	1.13933	24.9314	24.9174	0.0446376	-0.586756	0.067781	TRUE	TRUE	3	17	1	N	N	N
D6	MSF	TRINITY_DN24453_c5_g1_i2	SYBR	0.877706	1.13933	24.9953	24.9174	0.0446376	-0.586756	0.067781	TRUE	TRUE	3	18	1	N	N	N
E4	MF	TRINITY_DN24453_c5_g1_i2	SYBR	0.820633	1.21857	28.3387	28.1161	0.140935	3.94859	0.102718	TRUE	TRUE	3	24	1	N	N	N
E5	MF	TRINITY_DN24453_c5_g1_i2	SYBR	0.820633	1.21857	28.0058	28.1161	0.140935	3.94859	0.102718	TRUE	TRUE	3	24	1	N	N	N
E6	MF	TRINITY_DN24453_c5_g1_i2	SYBR	0.820633	1.21857	28.0039	28.1161	0.140935	3.94859	0.102718	TRUE	TRUE	3	24	1	N	N	N
A7	VM	TRINITY_DN29525_c0_g1_i1	SYBR	0.262926	1.09407	26.3896	26.2764	0.628671	3.05332	0.370432	TRUE	TRUE	3	17	1	Y	N	N
A8	VM	TRINITY_DN29525_c0_g1_i1	SYBR	0.262926	1.09407	26.1125	26.2764	0.628671	3.05332	0.370432	TRUE	TRUE	3	17	1	Y	N	N
A9	VM	TRINITY_DN29525_c0_g1_i1	SYBR	0.262926	1.09407	26.3271	26.2764	0.628671	3.05332	0.370432	TRUE	TRUE	3	21	1	Y	N	N
B7	PI	TRINITY_DN29525_c0_g1_i1	SYBR	0.874489	1.14352	27.8047	27.9702	0.0527196	-17.0173	0.069689	TRUE	TRUE	3	5	1	N	N	Y
B8	PI	TRINITY_DN29525_c0_g1_i1	SYBR	0.874489	1.14352	27.9366	27.9702	0.0527196	-17.0173	0.069689	TRUE	TRUE	3	5	1	N	N	Y
B9	PI	TRINITY_DN29525_c0_g1_i1	SYBR	0.874489	1.14352	28.1694	27.9702	0.0527196	-17.0173	0.069689	TRUE	TRUE	3	5	1	N	N	Y
C7	YP	TRINITY_DN29525_c0_g1_i1	SYBR	1.9363	2.62065	28.5817	28.3975	0.0459914	-18.1889	0.0786289	TRUE	TRUE	3	6	1	N	N	N
C8	YP	TRINITY_DN29525_c0_g1_i1	SYBR	1.9363	2.62065	28.1497	28.3975	0.0459914	-18.1889	0.0786289	TRUE	TRUE	3	6	1	N	N	N
C9	YP	TRINITY_DN29525_c0_g1_i1	SYBR	1.9363	2.62065	28.461	28.3975	0.0459914	-18.1889	0.0786289	TRUE	TRUE	3	6	1	N	N	N
D7	MSF	TRINITY_DN29525_c0_g1_i1	SYBR	0.834913	1.19773	28.0921	27.8006	0.120744	-3.05697	0.0937539	TRUE	TRUE	1	2	1	N	N	N
D8	MSF	TRINITY_DN29525_c0_g1_i1	SYBR	0.834913	1.19773	27.5123	27.8006	0.120744	-3.05697	0.0937539	TRUE	TRUE	1	3	1	N	N	N
D9	MSF	TRINITY_DN29525_c0_g1_i1	SYBR	0.834913	1.19773	27.7972	27.8006	0.120744	-3.05697	0.0937539	TRUE	TRUE	1	2	1	N	N	N
E7	MF	TRINITY_DN29525_c0_g1_i1	SYBR	0.879248	1.13734	30.3708	30.9172	0.0403006	-0.953626	0.0668691	TRUE	TRUE	3	19	1	N	N	N
E8	MF	TRINITY_DN29525_c0_g1_i1	SYBR	0.879248	1.13734	31.443	30.9172	0.0403006	-0.953626	0.0668691	TRUE	TRUE	3	19	1	N	N	N
E9	MF	TRINITY_DN29525_c0_g1_i1	SYBR	0.879248	1.13734	30.9379	30.9172	0.0403006	-0.953626	0.0668691	TRUE	TRUE	3	19	1	N	N	N
A10	VM	TRINITY_DN23601_c4_g1	SYBR	1.31953	3.24379	31.5214	31.66	0.383929	2.79691	0.233691	TRUE	TRUE	3	23	1	N	N	N
A11	VM	TRINITY_DN23601_c4_g1	SYBR	1.31953	3.24379	31.5742	31.66	0.383929	2.79691	0.233691	TRUE	TRUE	3	24	1	N	N	Y
A12	VM	TRINITY_DN23601_c4_g1	SYBR	1.31953	3.24379	31.8844	31.66	0.383929	2.79691	0.233691	TRUE	TRUE	3	22	1	N	N	Y
B10	PI	TRINITY_DN23601_c4_g1	SYBR	0.655692	1.52511	27.6493	27.5663	0.364011	3.02877	0.219313	TRUE	TRUE	3	27	1	N	N	N
B11	PI	TRINITY_DN23601_c4_g1	SYBR	0.655692	1.52511	27.4862	27.5663	0.364011	3.02877	0.219313	TRUE	TRUE	3	27	1	N	N	N
B12	PI	TRINITY_DN23601_c4_g1	SYBR	0.655692	1.52511	27.5634	27.5663	0.364011	3.02877	0.219313	TRUE	TRUE	3	26	1	N	N	N
C10	YP	TRINITY_DN23601_c4_g1	SYBR	0.465719	0.906292	28.1828	28.0523	0.175826	-7.69576	0.172976	TRUE	TRUE	3	17	1	N
C11	YP	TRINITY_DN23601_c4_g1	SYBR	0.465719	0.906292	28.0453	28.0523	0.175826	-7.69576	0.172976	TRUE	TRUE	3	17	1	N
C12	YP	TRINITY_DN23601_c4_g1	SYBR	0.465719	0.906292	27.9286	28.0523	0.175826	-7.69576	0.172976	TRUE	TRUE	3	18	1	N
D10	MSF	TRINITY_DN23601_c4_g1	SYBR	0.693239	1.4425	27.6925	27.5145	0.311354	-15.4231	0.190378	TRUE	TRUE	3	5	1	N	N	N
D11	MSF	TRINITY_DN23601_c4_g1	SYBR	0.693239	1.4425	27.5113	27.5145	0.311354	-15.4231	0.190378	TRUE	TRUE	3	6	1	N	N	N
D12	MSF	TRINITY_DN23601_c4_g1	SYBR	0.693239	1.4425	27.3396	27.5145	0.311354	-15.4231	0.190378	TRUE	TRUE	3	5	1	N	N	N
E10	MF	TRINITY_DN23601_c4_g1	SYBR	0.908174	8.4439	30.5421	30.5325	0.133255	-8.56046	0.579314	TRUE	TRUE	3	18	1	N	N	N
E11	MF	TRINITY_DN23601_c4_g1	SYBR	0.908174	8.4439	30.7238	30.5325	0.133255	-8.56046	0.579314	TRUE	TRUE	3	19	1	N	N	N
E12	MF	TRINITY_DN23601_c4_g1	SYBR	0.908174	8.4439	30.3315	30.5325	0.133255	-8.56046	0.579314	TRUE	TRUE	3	18	1	N	N	N

## Sheet: Laccase genes
Well	Sample Name	Target Name	Reporter	RQ Min	RQ Max	Cт	Cт Mean	Cт SD	ΔCт Mean	ΔCт SE	Automatic Ct Threshold	Automatic Baseline	Baseline Start	Baseline End	Efficiency	HIGHSD	NOAMP	EXPFAIL
A1	VM	Reference gene	SYBR	0.74368	1.34466	20.2841	20.1796	0.243411	4.84204	0.153882	TRUE	TRUE	3	24	1	N	N	Y
A2	VM	Reference gene	SYBR	0.74368	1.34466	20.1128	20.1796	0.243411	4.84204	0.153882	TRUE	TRUE	3	25	1	N	N	Y
A3	VM	Reference gene	SYBR	0.74368	1.34466	20.1418	20.1796	0.243411	4.84204	0.153882	TRUE	TRUE	3	24	1	N	N	Y
B1	PI	Reference gene	SYBR	0.16013	0.820862	19.6747	19.6761	0.719474	-5.62725	0.424625	TRUE	TRUE	3	13	1	Y	N	N
B2	PI	Reference gene	SYBR	0.16013	0.820862	19.8067	19.6761	0.719474	-5.62725	0.424625	TRUE	TRUE	3	14	1	Y	N	Y
B3	PI	Reference gene	SYBR	0.16013	0.820862	19.5468	19.6761	0.719474	-5.62725	0.424625	TRUE	TRUE	3	13	1	Y	N	N
C1	YP	Reference gene	SYBR	0.229248	0.3757	20.0869	20.0653	0.0822635	-5.3223	0.128342	TRUE	TRUE	3	16	1	N	N	N
C2	YP	Reference gene	SYBR	0.229248	0.3757	20.1346	20.0653	0.0822635	-5.3223	0.128342	TRUE	TRUE	3	16	1	N	N	N
C3	YP	Reference gene	SYBR	0.229248	0.3757	19.9744	20.0653	0.0822635	-5.3223	0.128342	TRUE	TRUE	3	16	1	N	N	N
D1	MSF	Reference gene	SYBR	0.908174	8.4439	19.6321	19.5258	0.133255	-8.56046	0.579314	TRUE	TRUE	3	18	1	N	N	N
D2	MSF	Reference gene	SYBR	0.908174	8.4439	19.4038	19.5258	0.133255	-8.56046	0.579314	TRUE	TRUE	3	19	1	N	N	N
D3	MSF	Reference gene	SYBR	0.908174	8.4439	19.5415	19.5258	0.133255	-8.56046	0.579314	TRUE	TRUE	3	18	1	N	N	N
E1	MF	Reference gene	SYBR	0.177235	0.260034	19.5547	19.5475	0.114522	-6.09822	0.0995944	TRUE	TRUE	3	19	1	N
E2	MF	Reference gene	SYBR	0.177235	0.260034	19.4029	19.5475	0.114522	-6.09822	0.0995944	TRUE	TRUE	3	19	1	N
E3	MF	Reference gene	SYBR	0.177235	0.260034	19.6849	19.5475	0.114522	-6.09822	0.0995944	TRUE	TRUE	3	18	1	N
A4	VM	TRINITY_DN24358_c3_g5_i10	SYBR	0.858724	1.16452	28.1216	27.9566	0.0836672	5.91904	0.0791423	TRUE	TRUE	3	24	1	N	N	N
A5	VM	TRINITY_DN24358_c3_g5_i10	SYBR	0.858724	1.16452	27.8036	27.9566	0.0836672	5.91904	0.0791423	TRUE	TRUE	3	25	1	N	N	N
A6	VM	TRINITY_DN24358_c3_g5_i10	SYBR	0.858724	1.16452	27.9446	27.9566	0.0836672	5.91904	0.0791423	TRUE	TRUE	3	25	1	N	N	N
B4	PI	TRINITY_DN24358_c3_g5_i10	SYBR	0.40941	1.50661	24.4475	24.5043	0.56156	3.29391	0.338507	TRUE	TRUE	3	31	1	Y	Y
B5	PI	TRINITY_DN24358_c3_g5_i10	SYBR	0.40941	1.50661	24.5074	24.5043	0.56156	3.29391	0.338507	TRUE	TRUE	3	30	1	Y	Y
B6	PI	TRINITY_DN24358_c3_g5_i10	SYBR	0.40941	1.50661	24.558	24.5043	0.56156	3.29391	0.338507	TRUE	TRUE	3	31	1	Y	Y
C4	YP	TRINITY_DN24358_c3_g5_i10	SYBR	0.861793	1.16037	25.0552	24.9987	0.0782956	2.15454	0.0772884	TRUE	TRUE	3	15	1	N	N	N
C5	YP	TRINITY_DN24358_c3_g5_i10	SYBR	0.861793	1.16037	24.9049	24.9987	0.0782956	2.15454	0.0772884	TRUE	TRUE	3	16	1	N	N	N
C6	YP	TRINITY_DN24358_c3_g5_i10	SYBR	0.861793	1.16037	25.0361	24.9987	0.0782956	2.15454	0.0772884	TRUE	TRUE	3	15	1	N	N	N
D4	MSF	TRINITY_DN24358_c3_g5_i10	SYBR	0.293631	1.09973	24.2648	24.3155	0.507658	3.76076	0.343079	TRUE	TRUE	3	31	1	Y	Y
D5	MSF	TRINITY_DN24358_c3_g5_i10	SYBR	0.293631	1.09973	24.3384	24.3155	0.507658	3.76076	0.343079	TRUE	TRUE	3	31	1	Y	Y
D6	MSF	TRINITY_DN24358_c3_g5_i10	SYBR	0.293631	1.09973	24.3433	24.3155	0.507658	3.76076	0.343079	TRUE	TRUE	3	31	1	Y	Y
E4	MF	TRINITY_DN24358_c3_g5_i10	SYBR	0.788878	1.26762	24.6253	24.5633	0.183746	3.84576	0.123224	TRUE	TRUE	3	22	1	N	N	Y
E5	MF	TRINITY_DN24358_c3_g5_i10	SYBR	0.788878	1.26762	24.4681	24.5633	0.183746	3.84576	0.123224	TRUE	TRUE	3	22	1	N	N	Y
E6	MF	TRINITY_DN24358_c3_g5_i10	SYBR	0.788878	1.26762	24.5964	24.5633	0.183746	3.84576	0.123224	TRUE	TRUE	3	22	1	N	N	Y
A7	VM	TRINITY_DN23011_c3_g1_i6	SYBR	0.593035	1.68624	28.5841	28.4751	0.187992	-8.1264	0.271502	TRUE	TRUE	3	17	1	N	N	N
A8	VM	TRINITY_DN23011_c3_g1_i6	SYBR	0.593035	1.68624	28.3423	28.4751	0.187992	-8.1264	0.271502	TRUE	TRUE	3	16	1	N	N	N
A9	VM	TRINITY_DN23011_c3_g1_i6	SYBR	0.593035	1.68624	28.4989	28.4751	0.187992	-8.1264	0.271502	TRUE	TRUE	3	18	1	N	N	N
B7	PI	TRINITY_DN23011_c3_g1_i6	SYBR	1.22519	4.21796	25.6412	25.659	0.492544	1.7606	0.321191	TRUE	TRUE	3	30	1	N	Y
B8	PI	TRINITY_DN23011_c3_g1_i6	SYBR	1.22519	4.21796	25.7894	25.659	0.492544	1.7606	0.321191	TRUE	TRUE	3	30	1	N	Y
B9	PI	TRINITY_DN23011_c3_g1_i6	SYBR	1.22519	4.21796	25.5464	25.659	0.492544	1.7606	0.321191	TRUE	TRUE	3	30	1	N	Y
C7	YP	TRINITY_DN23011_c3_g1_i6	SYBR	0.62522	1.2802	25.6271	25.596	0.242189	3.10597	0.186198	TRUE	TRUE	3	31	1	N	Y
C8	YP	TRINITY_DN23011_c3_g1_i6	SYBR	0.62522	1.2802	25.697	25.596	0.242189	3.10597	0.186198	TRUE	TRUE	3	31	1	N	Y
C9	YP	TRINITY_DN23011_c3_g1_i6	SYBR	0.62522	1.2802	25.464	25.596	0.242189	3.10597	0.186198	TRUE	TRUE	3	31	1	N	Y
D7	MSF	TRINITY_DN23011_c3_g1_i6	SYBR	0.686042	1.91412	25.2755	25.211	0.0225136	2.74885	0.266584	TRUE	TRUE	3	31	1	N	N
D8	MSF	TRINITY_DN23011_c3_g1_i6	SYBR	0.686042	1.91412	25.1512	25.211	0.0225136	2.74885	0.266584	TRUE	TRUE	3	31	1	N	N
D9	MSF	TRINITY_DN23011_c3_g1_i6	SYBR	0.686042	1.91412	25.2063	25.211	0.0225136	2.74885	0.266584	TRUE	TRUE	3	32	1	N	N
E7	MF	TRINITY_DN23011_c3_g1_i6	SYBR	0.534302	1.8716	22.6787	22.615	0.524133	2.94537	0.325695	TRUE	TRUE	3	30	1	Y	Y
E8	MF	TRINITY_DN23011_c3_g1_i6	SYBR	0.534302	1.8716	22.5378	22.615	0.524133	2.94537	0.325695	TRUE	TRUE	3	29	1	Y	Y
E9	MF	TRINITY_DN23011_c3_g1_i6	SYBR	0.534302	1.8716	22.6285	22.615	0.524133	2.94537	0.325695	TRUE	TRUE	3	31	1	Y	Y
A10	VM	TRINITY_DN22996_c0_g1_i4	SYBR	0.528301	1.0224	26.4978	26.3993	0.207174	-12.9508	0.171537	TRUE	TRUE	3	13	1	N	N
A11	VM	TRINITY_DN22996_c0_g1_i4	SYBR	0.528301	1.0224	26.3962	26.3993	0.207174	-12.9508	0.171537	TRUE	TRUE	3	12	1	N	N
A12	VM	TRINITY_DN22996_c0_g1_i4	SYBR	0.528301	1.0224	26.304	26.3993	0.207174	-12.9508	0.171537	TRUE	TRUE	3	12	1	N	N
B10	PI	TRINITY_DN22996_c0_g1_i4	SYBR	0.752021	1.32975	26.3997	26.3913	0.149243	-13.3951	0.148087	TRUE	TRUE	3	11	1	N	N
B11	PI	TRINITY_DN22996_c0_g1_i4	SYBR	0.752021	1.32975	26.303	26.3913	0.149243	-13.3951	0.148087	TRUE	TRUE	3	11	1	N	N
B12	PI	TRINITY_DN22996_c0_g1_i4	SYBR	0.752021	1.32975	26.471	26.3913	0.149243	-13.3951	0.148087	TRUE	TRUE	3	11	1	N	N
C10	YP	TRINITY_DN22996_c0_g1_i4	SYBR	0.67884	2.00107	28.4	28.4461	0.15481	-13.616	0.280868	TRUE	TRUE	3	13	1	N	N
C11	YP	TRINITY_DN22996_c0_g1_i4	SYBR	0.67884	2.00107	28.4479	28.4461	0.15481	-13.616	0.280868	TRUE	TRUE	3	13	1	N	N
C12	YP	TRINITY_DN22996_c0_g1_i4	SYBR	0.67884	2.00107	28.4904	28.4461	0.15481	-13.616	0.280868	TRUE	TRUE	3	13	1	N	N
D10	MSF	TRINITY_DN22996_c0_g1_i4	SYBR	0.338788	0.709243	27.622	27.7449	0.123066	-12.3665	0.191953	TRUE	TRUE	3	13	1	N	N
D11	MSF	TRINITY_DN22996_c0_g1_i4	SYBR	0.338788	0.709243	27.7264	27.7449	0.123066	-12.3665	0.191953	TRUE	TRUE	3	13	1	N	N
D12	MSF	TRINITY_DN22996_c0_g1_i4	SYBR	0.338788	0.709243	27.8863	27.7449	0.123066	-12.3665	0.191953	TRUE	TRUE	3	13	1	N	N
E10	MF	TRINITY_DN22996_c0_g1_i4	SYBR	0.312383	3.2012	29.686	29.5363	1.02079	-3.57575	0.604591	TRUE	TRUE	3	25	1	Y	N	N
E11	MF	TRINITY_DN22996_c0_g1_i4	SYBR	0.312383	3.2012	29.4068	29.5363	1.02079	-3.57575	0.604591	TRUE	TRUE	3	22	1	Y	N	N
E12	MF	TRINITY_DN22996_c0_g1_i4	SYBR	0.312383	3.2012	29.5161	29.5363	1.02079	-3.57575	0.604591	TRUE	TRUE	3	23	1	Y	N	N

## Sheet: Peroxidase genes
Well	Sample Name	Target Name	Reporter	RQ Min	RQ Max	Cт	Cт Mean	Cт SD	ΔCт Mean	ΔCт SE	Automatic Ct Threshold	Automatic Baseline	Baseline Start	Baseline End	Efficiency	HIGHSD	NOAMP	EXPFAIL
A1	VM	Reference gene	SYBR	0.730798	1.36837	20.0626	20.1274	0.158426	-23.558	0.162962	TRUE	TRUE	1	3	1	N	N	N
A2	VM	Reference gene	SYBR	0.730798	1.36837	20.1734	20.1274	0.158426	-23.558	0.162962	TRUE	TRUE	1	3	1	N	N	N
A3	VM	Reference gene	SYBR	0.730798	1.36837	20.1461	20.1274	0.158426	-23.558	0.162962	TRUE	TRUE	3	4	1	N	N	N
B1	PI	Reference gene	SYBR	0.803943	2.02205	19.7995	19.7917	0.304817	-1.96327	0.239632	TRUE	TRUE	3	28	1	N	N	Y
B2	PI	Reference gene	SYBR	0.803943	2.02205	19.858	19.7917	0.304817	-1.96327	0.239632	TRUE	TRUE	3	28	1	N	N	N
B3	PI	Reference gene	SYBR	0.803943	2.02205	19.7176	19.7917	0.304817	-1.96327	0.239632	TRUE	TRUE	3	28	1	N	N	Y
C1	YP	Reference gene	SYBR	0.693234	1.44251	20.1266	20.1778	0.232734	1.37914	0.190382	TRUE	TRUE	3	31	1	N	Y	Y
C2	YP	Reference gene	SYBR	0.693234	1.44251	20.2218	20.1778	0.232734	1.37914	0.190382	TRUE	TRUE	3	31	1	N	N	Y
C3	YP	Reference gene	SYBR	0.693234	1.44251	20.1851	20.1778	0.232734	1.37914	0.190382	TRUE	TRUE	3	31	1	N	N	Y
D1	MSF	Reference gene	SYBR	0.655964	0.835009	19.6229	19.6291	0.0671531	-6.0419	0.0627017	TRUE	TRUE	3	9	1
D2	MSF	Reference gene	SYBR	0.655964	0.835009	19.5653	19.6291	0.0671531	-6.0419	0.0627017	TRUE	TRUE	3	9	1
D3	MSF	Reference gene	SYBR	0.655964	0.835009	19.6992	19.6291	0.0671531	-6.0419	0.0627017	TRUE	TRUE	3	9	1
E1	MF	Reference gene	SYBR	0.85979	1.01313	19.9425	19.9014	0.0714575	-1.02591	0.0426371	TRUE	TRUE	3	16	1	N	N
E2	MF	Reference gene	SYBR	0.85979	1.01313	19.9428	19.9014	0.0714575	-1.02591	0.0426371	TRUE	TRUE	3	16	1	N	N
E3	MF	Reference gene	SYBR	0.85979	1.01313	19.8189	19.9014	0.0714575	-1.02591	0.0426371	TRUE	TRUE	3	16	1	N	N
A4	VM	TRINITY_DN24411_c5_g1_i1	SYBR	0.85241	1.17314	17.5083	17.6026	0.136393	-6.47612	0.0829769	TRUE	TRUE	3	7	1
A5	VM	TRINITY_DN24411_c5_g1_i1	SYBR	0.85241	1.17314	17.6122	17.6026	0.136393	-6.47612	0.0829769	TRUE	TRUE	3	8	1
A6	VM	TRINITY_DN24411_c5_g1_i1	SYBR	0.85241	1.17314	17.6872	17.6026	0.136393	-6.47612	0.0829769	TRUE	TRUE	3	8	1
B4	PI	TRINITY_DN24411_c5_g1_i1	SYBR	0.925112	1.08095	20.6184	20.779	0.0324648	-1.12547	0.0404472	TRUE	TRUE	3	17	1	N	N
B5	PI	TRINITY_DN24411_c5_g1_i1	SYBR	0.925112	1.08095	20.8413	20.779	0.0324648	-1.12547	0.0404472	TRUE	TRUE	3	16	1	N	N
B6	PI	TRINITY_DN24411_c5_g1_i1	SYBR	0.925112	1.08095	20.8773	20.779	0.0324648	-1.12547	0.0404472	TRUE	TRUE	3	16	1	N	N
C4	YP	TRINITY_DN24411_c5_g1_i1	SYBR	0.405345	0.458765	22.4542	22.5162	0.0201737	-2.88653	0.032164	TRUE	TRUE	3	11	1	N	N	N
C5	YP	TRINITY_DN24411_c5_g1_i1	SYBR	0.405345	0.458765	22.5894	22.5162	0.0201737	-2.88653	0.032164	TRUE	TRUE	3	12	1	N	N	N
C6	YP	TRINITY_DN24411_c5_g1_i1	SYBR	0.405345	0.458765	22.5048	22.5162	0.0201737	-2.88653	0.032164	TRUE	TRUE	3	12	1	N	N	N
D4	MSF	TRINITY_DN24411_c5_g1_i1	SYBR	1.48957	2.33411	21.8996	21.9239	0.0551891	-7.75089	0.116691	TRUE	TRUE	3	19	1	N	Y
D5	MSF	TRINITY_DN24411_c5_g1_i1	SYBR	1.48957	2.33411	21.885	21.9239	0.0551891	-7.75089	0.116691	TRUE	TRUE	3	19	1	N	Y
D6	MSF	TRINITY_DN24411_c5_g1_i1	SYBR	1.48957	2.33411	21.9871	21.9239	0.0551891	-7.75089	0.116691	TRUE	TRUE	3	19	1	N	Y
E4	MF	TRINITY_DN24411_c5_g1_i1	SYBR	0.940441	1.06333	22.1753	22.214	0.0388459	-4.10001	0.0319079	TRUE	TRUE	3	10	1	N	N	N
E5	MF	TRINITY_DN24411_c5_g1_i1	SYBR	0.940441	1.06333	22.253	22.214	0.0388459	-4.10001	0.0319079	TRUE	TRUE	3	10	1	N	N	N
E6	MF	TRINITY_DN24411_c5_g1_i1	SYBR	0.940441	1.06333	22.2135	22.214	0.0388459	-4.10001	0.0319079	TRUE	TRUE	3	10	1	N	N	N
A10	VM	TRINITY_DN24087_c3_g2_i5	SYBR	0.718792	1.39122	26.2734	26.2819	0.183678	-4.19684	0.17157	TRUE	TRUE	3	26	1	N	N	Y
A11	VM	TRINITY_DN24087_c3_g2_i5	SYBR	0.718792	1.39122	26.3601	26.2819	0.183678	-4.19684	0.17157	TRUE	TRUE	3	26	1	N	N	Y
A12	VM	TRINITY_DN24087_c3_g2_i5	SYBR	0.718792	1.39122	26.2121	26.2819	0.183678	-4.19684	0.17157	TRUE	TRUE	3	27	1	N	N	Y
B10	PI	TRINITY_DN24087_c3_g2_i5	SYBR	0.967876	1.15779	25.9614	26.0137	0.0363483	-1.2076	0.0465476	TRUE	TRUE	3	16	1	N	N
B11	PI	TRINITY_DN24087_c3_g2_i5	SYBR	0.967876	1.15779	25.9979	26.0137	0.0363483	-1.2076	0.0465476	TRUE	TRUE	3	17	1	N	N
B12	PI	TRINITY_DN24087_c3_g2_i5	SYBR	0.967876	1.15779	26.0819	26.0137	0.0363483	-1.2076	0.0465476	TRUE	TRUE	3	16	1	N	N
C10	YP	TRINITY_DN24087_c3_g2_i5	SYBR	0.979476	1.14864	26.4483	26.414	0.0343724	-1.21048	0.0413924	TRUE	TRUE	3	16	1	N	N
C11	YP	TRINITY_DN24087_c3_g2_i5	SYBR	0.979476	1.14864	26.3847	26.414	0.0343724	-1.21048	0.0413924	TRUE	TRUE	3	16	1	N	N
C12	YP	TRINITY_DN24087_c3_g2_i5	SYBR	0.979476	1.14864	26.4091	26.414	0.0343724	-1.21048	0.0413924	TRUE	TRUE	3	16	1	N	N
D10	MSF	TRINITY_DN24087_c3_g2_i5	SYBR	0.641477	1.5589	25.8388	25.8325	0.324189	-5.72953	0.230701	TRUE	TRUE	3	21	1	N	N	N
D11	MSF	TRINITY_DN24087_c3_g2_i5	SYBR	0.641477	1.5589	25.7418	25.8325	0.324189	-5.72953	0.230701	TRUE	TRUE	3	22	1	N	N	N
D12	MSF	TRINITY_DN24087_c3_g2_i5	SYBR	0.641477	1.5589	25.917	25.8325	0.324189	-5.72953	0.230701	TRUE	TRUE	3	22	1	N	N	N
E10	MF	TRINITY_DN24087_c3_g2_i5	SYBR	0.544156	1.83771	25.4462	25.4583	0.0250458	-3.05364	0.316199	TRUE	TRUE	3	23	1	N	N
E11	MF	TRINITY_DN24087_c3_g2_i5	SYBR	0.544156	1.83771	25.4327	25.4583	0.0250458	-3.05364	0.316199	TRUE	TRUE	3	22	1	N	N
E12	MF	TRINITY_DN24087_c3_g2_i5	SYBR	0.544156	1.83771	25.4959	25.4583	0.0250458	-3.05364	0.316199	TRUE	TRUE	3	21	1	N	N

## Sheet: cellulase regulators
Well	Sample Name	Target Name	Reporter	RQ Min	RQ Max	Cт	Cт Mean	Cт SD	ΔCт Mean	ΔCт SE	Automatic Baseline	Baseline Start	Baseline End	Efficiency	HIGHSD	NOAMP	EXPFAIL
A1	VM	Reference gene	SYBR	0.796571	1.25538	19.9242	19.9225	0.0603048	-3.11011	0.118182	TRUE	3	20	1	N	N	N
A2	VM	Reference gene	SYBR	0.796571	1.25538	19.8614	19.9225	0.0603048	-3.11011	0.118182	TRUE	3	20	1	N	N	N
A3	VM	Reference gene	SYBR	0.796571	1.25538	19.982	19.9225	0.0603048	-3.11011	0.118182	TRUE	3	20	1	N	N	N
B1	PI	Reference gene	SYBR	0.793186	1.26074	19.8406	19.9214	0.0722527	1.88878	0.120395	TRUE	3	25	1	N	N	N
B2	PI	Reference gene	SYBR	0.793186	1.26074	19.9798	19.9214	0.0722527	1.88878	0.120395	TRUE	3	25	1	N	N	N
B3	PI	Reference gene	SYBR	0.793186	1.26074	19.9438	19.9214	0.0722527	1.88878	0.120395	TRUE	3	25	1	N	N	N
C1	YP	Reference gene	SYBR	0.920499	1.80452	20.0164	20.2267	0.290281	-4.15429	0.174887	TRUE	3	19	1	N	N	N
C2	YP	Reference gene	SYBR	0.920499	1.80452	20.3721	20.2267	0.290281	-4.15429	0.174887	TRUE	3	19	1	N	N	N
C3	YP	Reference gene	SYBR	0.920499	1.80452	20.2916	20.2267	0.290281	-4.15429	0.174887	TRUE	3	20	1	N	N	N
D1	MSF	Reference gene	SYBR	0.78778	0.962851	20.1099	20.0804	0.0257386	-9.90063	0.0521386	TRUE	3	14	1	N	N	N
D2	MSF	Reference gene	SYBR	0.78778	0.962851	20.0684	20.0804	0.0257386	-9.90063	0.0521386	TRUE	3	13	1	N	N	N
D3	MSF	Reference gene	SYBR	0.78778	0.962851	20.0628	20.0804	0.0257386	-9.90063	0.0521386	TRUE	3	13	1	N	N	N
E1	MF	Reference gene	SYBR	0.801017	1.24841	26.9471	26.9111	0.0401355	-11.4216	0.11529	TRUE	3	11	1	N	N	N
E2	MF	Reference gene	SYBR	0.801017	1.24841	26.9184	26.9111	0.0401355	-11.4216	0.11529	TRUE	3	11	1	N	N	N
E3	MF	Reference gene	SYBR	0.801017	1.24841	26.8678	26.9111	0.0401355	-11.4216	0.11529	TRUE	3	11	1	N	N	N
A4	VM	CRE1	SYBR	0.803876	1.24397	26.9507	26.9326	0.0184599	-10.1	0.113439	TRUE	3	13	1	N	N	N
A5	VM	CRE1	SYBR	0.803876	1.24397	26.9334	26.9326	0.0184599	-10.1	0.113439	TRUE	3	13	1	N	N	N
A6	VM	CRE1	SYBR	0.803876	1.24397	26.9138	26.9326	0.0184599	-10.1	0.113439	TRUE	3	12	1	N	N	N
B4	PI	CRE1	SYBR	0.745446	1.05746	29.1238	29.0299	0.0880513	-0.0745207	0.0908405	TRUE	3	19	1	N
B5	PI	CRE1	SYBR	0.745446	1.05746	29.0167	29.0299	0.0880513	-0.0745207	0.0908405	TRUE	3	20	1	N
B6	PI	CRE1	SYBR	0.745446	1.05746	28.9492	29.0299	0.0880513	-0.0745207	0.0908405	TRUE	3	19	1	N
C4	YP	CRE1	SYBR	0.833862	1.19924	24.5645	24.5659	0.14517	2.12304	0.094408	TRUE	3	21	1	N
C5	YP	CRE1	SYBR	0.833862	1.19924	24.5269	24.5659	0.14517	2.12304	0.094408	TRUE	3	21	1	N
C6	YP	CRE1	SYBR	0.833862	1.19924	24.6064	24.5659	0.14517	2.12304	0.094408	TRUE	3	21	1	N
D4	MSF	CRE1	SYBR	0.756386	1.4049	25.9205	25.7591	0.246232	-2.1653	0.160866	TRUE	3	17	1	N
D5	MSF	CRE1	SYBR	0.756386	1.4049	25.7627	25.7591	0.246232	-2.1653	0.160866	TRUE	3	17	1	N
D6	MSF	CRE1	SYBR	0.756386	1.4049	25.5943	25.7591	0.246232	-2.1653	0.160866	TRUE	3	17	1	N
E4	MF	CRE1	SYBR	0.809478	1.23536	25.4755	25.5281	0.174709	-2.12148	0.10983	TRUE	3	18	1	N
E5	MF	CRE1	SYBR	0.809478	1.23536	25.6487	25.5281	0.174709	-2.12148	0.10983	TRUE	3	18	1	N
E6	MF	CRE1	SYBR	0.809478	1.23536	25.4601	25.5281	0.174709	-2.12148	0.10983	TRUE	3	17	1	N
A7	VM	ACEI	SYBR	0.912105	1.09636	28.079	28.0689	0.0345182	-7.77064	0.0478049	TRUE	3	11	1	N
A8	VM	ACEI	SYBR	0.912105	1.09636	28.0972	28.0689	0.0345182	-7.77064	0.0478049	TRUE	3	11	1	N
A9	VM	ACEI	SYBR	0.912105	1.09636	28.0305	28.0689	0.0345182	-7.77064	0.0478049	TRUE	3	11	1	N
B7	PI	ACEI	SYBR	0.936153	1.26935	28.6012	28.6494	0.0420847	-7.89509	0.0791076	TRUE	3	11	1	N
B8	PI	ACEI	SYBR	0.936153	1.26935	28.7088	28.6494	0.0420847	-7.89509	0.0791076	TRUE	3	12	1	N
B9	PI	ACEI	SYBR	0.936153	1.26935	28.6381	28.6494	0.0420847	-7.89509	0.0791076	TRUE	3	11	1	N
C7	YP	ACEI	SYBR	0.813939	1.2103	26.7774	26.6343	0.0270416	-7.75981	0.103076	TRUE	3	11	1	N
C8	YP	ACEI	SYBR	0.813939	1.2103	26.5941	26.6343	0.0270416	-7.75981	0.103076	TRUE	3	11	1	N
C9	YP	ACEI	SYBR	0.813939	1.2103	26.5315	26.6343	0.0270416	-7.75981	0.103076	TRUE	3	11	1	N
D7	MSF	ACEI	SYBR	1.21797	1.61594	27.1027	27.0764	0.0800851	-8.25906	0.0734573	TRUE	3	13	1	N
D8	MSF	ACEI	SYBR	1.21797	1.61594	27.0134	27.0764	0.0800851	-8.25906	0.0734573	TRUE	3	12	1	N
D9	MSF	ACEI	SYBR	1.21797	1.61594	27.1132	27.0764	0.0800851	-8.25906	0.0734573	TRUE	3	12	1	N
E7	MF	ACEI	SYBR	0.886911	1.12751	24.9918	24.9309	0.0774711	-9.45862	0.0623597	TRUE	3	10	1	N
E8	MF	ACEI	SYBR	0.886911	1.12751	24.8862	24.9309	0.0774711	-9.45862	0.0623597	TRUE	3	10	1	N
E9	MF	ACEI	SYBR	0.886911	1.12751	24.9148	24.9309	0.0774711	-9.45862	0.0623597	TRUE	3	10	1	N
A10	VM	ACEII	SYBR	1.14721	1.47328	27.6153	18.6183	0.0538333	-9.8372	0.0649932	TRUE	3	11	1	N
A11	VM	ACEII	SYBR	1.14721	1.47328	27.566	18.6183	0.0538333	-9.8372	0.0649932	TRUE	3	11	1	N
A12	VM	ACEII	SYBR	1.14721	1.47328	27.6735	18.6183	0.0538333	-9.8372	0.0649932	TRUE	3	11	1	N
B10	PI	ACEII	SYBR	0.985179	1.01504	24.6872	24.6865	0.00306066	-2.75235	0.00775912	TRUE	3	19	1	N	N
B11	PI	ACEII	SYBR	0.985179	1.01504	24.6892	24.6865	0.00306066	-2.75235	0.00775912	TRUE	3	19	1	N	N
B12	PI	ACEII	SYBR	0.985179	1.01504	24.6831	24.6865	0.00306066	-2.75235	0.00775912	TRUE	3	19	1	N	N
C10	YP	ACEII	SYBR	0.862949	1.15882	26.3725	26.3741	0.132014	2.59527	0.0765918	TRUE	3	24	1	N	N
C11	YP	ACEII	SYBR	0.862949	1.15882	26.3474	26.3741	0.132014	2.59527	0.0765918	TRUE	3	24	1	N	N
C12	YP	ACEII	SYBR	0.862949	1.15882	26.4024	26.3741	0.132014	2.59527	0.0765918	TRUE	3	24	1	N	N
D10	MSF	ACEII	SYBR	0.8974	1.07905	25.3609	25.3545	0.0138656	-1.74527	0.047892	TRUE	3	21	1	N	N
D11	MSF	ACEII	SYBR	0.8974	1.07905	25.3555	25.3545	0.0138656	-1.74527	0.047892	TRUE	3	21	1	N	N
D12	MSF	ACEII	SYBR	0.8974	1.07905	25.3471	25.3545	0.0138656	-1.74527	0.047892	TRUE	3	21	1	N	N
E10	MF	ACEII	SYBR	0.929429	1.07593	26.7529	26.7464	0.0645536	-10.3624	0.0380281	TRUE	3	11	1	N	N
E11	MF	ACEII	SYBR	0.929429	1.07593	26.8035	26.7464	0.0645536	-10.3624	0.0380281	TRUE	3	10	1	N	N
E12	MF	ACEII	SYBR	0.929429	1.07593	26.6828	26.7464	0.0645536	-10.3624	0.0380281	TRUE	3	11	1	N	N
