# Supplementary material for: Comparative transcriptome analysis on candidate genes associated with fruiting body growth and development in Lyophyllum decastes
Source: PeerJ. 2023 Oct 26;11:e16288. doi: 10.7717/peerj.16288 (PMC10613438; doi:10.7717/peerj.16288)
Supplement: Supplemental Information 4 [file peerj-11-16288-s004.zip]

Archive with 14 entries (13 files):
- Melt curves of qRT-PCR experiments/
- Melt curves of qRT-PCR experiments/ACEI.jpg
- Melt curves of qRT-PCR experiments/ACEII.jpg
- Melt curves of qRT-PCR experiments/CRE1.jpg
- Melt curves of qRT-PCR experiments/TRINITY_DN22996_c0_g1_i4.jpg
- Melt curves of qRT-PCR experiments/TRINITY_DN23011_c3_g1_i6.jpg
- Melt curves of qRT-PCR experiments/TRINITY_DN23506_c4_g1_i6.jpg
- Melt curves of qRT-PCR experiments/TRINITY_DN23601_c4_g1.jpg
- Melt curves of qRT-PCR experiments/TRINITY_DN24087_c3_g2_i5.jpg
- Melt curves of qRT-PCR experiments/TRINITY_DN24324_c8_g2_i1.jpg
- Melt curves of qRT-PCR experiments/TRINITY_DN24358_c3_g5_i10.jpg
- Melt curves of qRT-PCR experiments/TRINITY_DN24411_c5_g1_i1.jpg
- Melt curves of qRT-PCR experiments/TRINITY_DN24453_c5_g1_i2.jpg
- Melt curves of qRT-PCR experiments/TRINITY_DN29525_c0_g1_i1.jpg
